# Supplementary material for: Microbial Community Composition Impacts Pathogen Iron Availability during Polymicrobial Infection
Source: PLoS Pathog. 2016 Dec 14;12(12):e1006084. doi: 10.1371/journal.ppat.1006084 (PMC5156373; doi:10.1371/journal.ppat.1006084)
Supplement: S2 Dataset — (XLSX) [file ppat.1006084.s007.xlsx]

## Sheet: Sheet1
locus tag	strand	start	end	gene product	RAST			COG	metal acquisition system	perio-dontitis	abscess co-infection	Fe-	Fur	ChIP-seq	periodontitis RNA-seq: health-v-disease			abscess co-infection: mono-v-co			Fe RNA-seq: Fe- vs. Fe+			Fur RNA-seq: fur- vs. wt					ChIP-seq
															log2FC	pvalue	perio	log2FC	pvalue	co-inf	log2FC	padj	Fe-	log2FC (Fe+)	padj (Fe+)	log2FC (Fe-)	padj (Fe-)	Fur
624_0012	-	14068	14565	ferritin	14068_14565;-;Ferritin-like protein 2	;;	;;	Ferritin-like protein;;;;	ferritin			Fe-: down	Fur-activated	Fur-bound	0.417199	0.705343		-0.516066	0.621381		-2.18992	4.43733e-11	Fe-: down	-2.50495	1.74865e-14	-0.345485	0.564758	Fur-activated	Fur-bound
624_0013	-	14581	15066	ferritin	14581_15066;-;Ferritin-like protein 2	;;	;;	Ferritin-like protein;;;;				Fe-: down	Fur-activated	Fur-bound	0.368677	0.794907		-0.819756	0.224683		-1.95724	3.90622e-40	Fe-: down	-2.19543	6.5388e-44	-0.107034	0.7748	Fur-activated	Fur-bound
624_0331	+	332905	334812	iron permease	332905_334812;+;High-affinity Fe2+/Pb2+ permease precursor	;;	;;	High-affinity Fe2+/Pb2+ permease;;;;	Fe2+ ion	perio: up		Fe-: up	Fur-repressed		2.44758	0.0175132	perio: up	0.754135	0.41517		4.16659	3.53848e-34	Fe-: up	3.76511	4.46498e-28	-0.0823461	0.926774	Fur-repressed
624_0332	+	334855	335376	iron transporter	334855_335376;+;Periplasmic protein p19 involved in high-affinity Fe2+ transport	;;	;;	Uncharacterized protein probably involved in high-affinity Fe2+ transport;;;;		perio: up		Fe-: up			2.23097	0.0302868	perio: up	0.695787	0.545104		4.75905	1.57286e-58	Fe-: up	2.79563	3.08902e-20	-1.34836	7.4089e-05
624_0333	+	335514	336944	hypothetical protein	335514_336944;+;Fe2+ ABC transporter, substrate binding protein	;;	;;	;;;;							-0.466613	0.636082		-0.0974056	0.951951		0.985045	0.212226		0.941076	0.0991384	-0.00299376	0.9973
624_0335	+	336947	338272	ABC transporter permease	336947_338272;+;Cell division protein FtsX	338259_339398;+;Fe2+ ABC transporter, permease protein 2	;;	ABC-type antimicrobial peptide transport system, permease component;Predicted ABC-type transport system involved in lysophospholipase L1 biosynthesis, permease component;;;				Fe-: up			0.850322	0.471318		-0.012587	0.998334		1.01226	0.0188584	Fe-: up	0.784452	0.0658361	-0.220931	0.761701
624_0337	+	339400	340071	ABC transporter ATP-binding protein	339400_340071;+;Fe2+ ABC transporter, ATP-binding subunit	340061_340552;+;Possible periplasmic thiredoxin	;;	ABC-type antimicrobial peptide transport system, ATPase component;Predicted ABC-type transport system involved in lysophospholipase L1 biosynthesis, ATPase component;;;		perio: up		Fe-: up			2.3195	0.0358777	perio: up	0.0314204	0.993529		1.26061	0.00350503	Fe-: up	0.846264	0.0735724	-0.619168	0.20352
624_0102	+	101818	102816	iron ABC transporter substrate-binding protein	101818_102816;+;ABC-type Fe3+ transport system, periplasmic component	;;	;;	ABC-type Fe3+ transport system, periplasmic component;;;;	Fe3+ ion-1	perio: up	co-inf: up				2.93422	0.0203022	perio: up	1.86823	0.000518032	co-inf: up	0.166255	1		0.0447344	0.978501	-0.0711416	0.949102
624_0103	+	102838	103599	ABC transporter substrate-binding protein	102838_103917;+;Thiamin ABC transporter, ATPase component	;;	;;	;;;;							1.13541	0.434373		0.70387	0.472923		0.275246	1		-0.0387045	0.976501	-0.114868	0.895674
624_0104	+	103920	105614	ABC transporter permease	103920_105614;+;Ferric iron ABC transporter, permease protein	;;	;;	ABC-type Fe3+ transport system, permease component;;;;			co-inf: up				-0.582805	0.63238		1.58401	0.00868049	co-inf: up	0.44745	1		0.014039	0.99568	-0.502844	0.451816
624_0105	+	105636	106694	iron ABC transporter ATP-binding protein	105636_106694;+;Ferric iron ABC transporter, ATP-binding protein	;;	;;	;;;;		perio: up					2.62299	0.0324476	perio: up	0.0783948	0.97681		0.688158	0.86193		0.522234	0.580281	-0.0596628	NA
624_0589	+	577525	578565	hypothetical protein	577525_578565;+;Ferric iron ABC transporter, iron-binding protein	;;	;;	ABC-type Fe3+ transport system, periplasmic component;;;;	Fe3+ ion-2						-0.382921	0.722967		-0.540103	0.41721		0.0067509	1		-0.618764	0.599936	-1.34002	0.0825054
624_0590	+	578727	579770	hypothetical protein	578850_579770;+;Ferric iron ABC transporter, iron-binding protein	;;	;;	ABC-type Fe3+ transport system, periplasmic component;;;;		perio: up					2.58037	0.0323118	perio: up	-0.141681	0.913943		-0.0980494	1		-0.638796	0.419769	-0.983705	0.11575
624_0591	+	579798	581855	iron ABC transporter permease	579798_581855;+;Ferric iron ABC transporter, permease protein	;;	;;	ABC-type Fe3+ transport system, permease component;;;;							0.540716	0.643473		-0.293023	0.759328		-0.0483831	1		-0.737392	0.272193	-1.01434	0.0759875
624_0592	+	581871	582917	ferric transporter ATP-binding subunit	581871_582917;+;Fe(3+) ions import ATP-binding protein fbpC (EC 3.6.3.30)	;;	;;	;;;;					Fur-activated		0.533167	0.606706		-0.288811	0.780139		0.063344	1		-1.15565	0.10608	-1.57334	0.0129088	Fur-activated
624_1140	+	1093336	1094334	iron ABC transporter substrate-binding protein	1093336_1094334;+;Ferric iron ABC transporter, iron-binding protein	;;	;;	ABC-type Fe3+ transport system, periplasmic component;;;;	Fe3+ ion-3 (AfuABC)		co-inf: up	Fe-: up	Fur-repressed	Fur-bound	0.0274856	0.977908		1.77628	0.00077828	co-inf: up	4.36341	3.63298e-29	Fe-: up	4.08155	9.84735e-26	-0.0918288	0.926935	Fur-repressed	Fur-bound
624_1141	+	1094415	1095935	Fe3+ dicitrate ABC transporter permease	1094415_1095935;+;Ferric iron ABC transporter, permease protein	;;	;;	ABC-type Fe3+ transport system, permease component;;;;				Fe-: up	Fur-repressed	Fur-bound	1.38409	0.240596		1.0294	0.0714487		2.56653	1.59844e-25	Fe-: up	3.88406	6.02581e-59	1.15203	2.32273e-05	Fur-repressed	Fur-bound
624_1142	+	1095951	1097009	peptide ABC transporter substrate-binding protein	1095951_1097009;+;Ferric iron ABC transporter, ATP-binding protein	;;	;;	;;;;				Fe-: up	Fur-repressed	Fur-bound	2.90373	0.0563947		0.848931	0.48163		1.9126	2.58966e-09	Fe-: up	3.22038	2.78521e-27	1.2347	0.000136829	Fur-repressed	Fur-bound
624_2114	-	1986409	1987257	iron ABC transporter permease	1986162_1986434;+;Acylphosphate phosphohydrolase (EC 3.6.1.7), putative	1986409_1987257;-;Manganese ABC transporter, inner membrane permease protein SitD	1987254_1988111;-;Manganese ABC transporter, inner membrane permease protein SitC	ABC-type Mn2+/Zn2+ transport systems, permease components;;;;	Fe3+ ion-4 (AfeABCD)				Fur-repressed		1.84171	0.235373		0.779631	0.270893		1.06486	0.0968436		1.99857	2.76038e-06	0.73889	0.18713	Fur-repressed
624_2115	-	1987254	1988111	hypothetical protein	1986409_1987257;-;Manganese ABC transporter, inner membrane permease protein SitD	1987254_1988111;-;Manganese ABC transporter, inner membrane permease protein SitC	;;	ABC-type Mn2+/Zn2+ transport systems, permease components;;;;			co-inf: up	Fe-: up	Fur-repressed		1.55164	0.300506		1.55386	0.011114	co-inf: up	2.22505	1.43045e-18	Fe-: up	3.48217	3.78946e-46	1.65618	6.27265e-11	Fur-repressed
624_2116	-	1988111	1989001	iron ABC transporter permease	1988111_1989001;-;Manganese ABC transporter, ATP-binding protein SitB	;;	;;	ABC-type Mn/Zn transport systems, ATPase component;;;;				Fe-: up	Fur-repressed		0.398289	0.695935		0.744194	0.481899		2.2273	4.73643e-05	Fe-: up	3.76546	1.07255e-14	1.52647	0.00916242	Fur-repressed
624_2117	-	1989001	1989882	iron-binding protein	1989001_1989882;-;Manganese ABC transporter, periplasmic-binding protein SitA	;;	;;	ABC-type metal ion transport system, periplasmic component/surface adhesin;;;;				Fe-: up	Fur-repressed		0.830788	0.566725		1.1463	0.0810362		2.31211	8.13466e-47	Fe-: up	3.43981	1.01341e-104	1.03668	2.7667e-10	Fur-repressed
624_2402	+	2265226	2266254	hypothetical protein	2265226_2266254;+;Ferric iron ABC transporter, iron-binding protein	;;	;;	ABC-type Fe3+ transport system, periplasmic component;;;;	Fe3+ ion-5						1.28229	0.235009		0.0261149	0.995268		0.38228	0.968918		-0.332086	0.520746	-0.491206	0.206384
624_2403	+	2266306	2268336	iron ABC transporter permease	2266306_2268336;+;Ferric iron ABC transporter, permease protein	2268320_2269360;+;Sulfate and thiosulfate import ATP-binding protein CysA (EC 3.6.3.25)	;;	ABC-type Fe3+ transport system, permease component;;;;		perio: down					-2.4442	0.014829	perio: down	0.24368	0.863958		0.390291	1		0.0979431	0.951555	0.130202	0.90034
624_2404	+	2268320	2269360	ferric transporter ATP-binding subunit	2266306_2268336;+;Ferric iron ABC transporter, permease protein	2268320_2269360;+;Sulfate and thiosulfate import ATP-binding protein CysA (EC 3.6.3.25)	;;	;;;;			co-inf: up		Fur-repressed		0.617529	0.621796		1.29586	0.0191059	co-inf: up	-0.110555	1		0.305266	0.528352	0.643384	0.044234	Fur-repressed
624_0177	+	181078	181977	enterochelin ABC transporter substrate-binding protein	181078_181977;+;Iron compound ABC uptake transporter substrate-binding protein PiuA	;;	;;	ABC-type Fe3+-hydroxamate transport system, periplasmic component;;;;	Fe3+ siderophore-1			Fe-: up	Fur-repressed	Fur-bound	-0.0735945	0.944307		0.393309	0.729477		4.24234	7.09714e-90	Fe-: up	3.53934	2.79888e-62	-0.398314	0.142062	Fur-repressed	Fur-bound
624_0178	+	182037	183002	iron ABC transporter permease	182037_183002;+;Ferric anguibactin transport system permease protein fatD	;;	;;	ABC-type Fe3+-siderophore transport system, permease component;;;;				Fe-: up	Fur-repressed	Fur-bound	0.201702	0.885944		1.01787	0.194711		2.77557	4.8905e-18	Fe-: up	3.22503	3.3472e-24	0.490416	0.193687	Fur-repressed	Fur-bound
624_0179	+	182992	183933	iron ABC transporter permease	182037_183002;+;Ferric anguibactin transport system permease protein fatD	183010_183933;+;Ferric vibriobactin, enterobactin transport system, permease protein VctG (TC 3.A.1.14.6)	;;	ABC-type Fe3+-siderophore transport system, permease component;;;;				Fe-: up	Fur-repressed	Fur-bound	1.55978	0.264718		0.818379	0.515157		2.16008	0.00197099	Fe-: up	2.81426	4.34403e-06	0.429772	0.72546	Fur-repressed	Fur-bound
624_0180	+	183946	184704	iron ABC transporter ATP-binding protein	183946_184704;+;Iron(III) dicitrate transport ATP-binding protein FecE (TC 3.A.1.14.1)	;;	;;	ABC-type cobalamin/Fe3+-siderophores transport systems, ATPase components;;;;				Fe-: up	Fur-repressed	Fur-bound	-1.79773	0.147244		0.674037	0.448608		2.25484	4.95816e-09	Fe-: up	2.37172	4.69182e-10	-0.544725	0.286126	Fur-repressed	Fur-bound
624_0483	+	467522	468181	NA	467771_468181;+;ABC-type Fe3+-hydroxamate transport system, periplasmic component	;;	;;	;;;;	Fe3+ siderophore-2						0.675342	0.631918		0.39763	0.82104		-0.106182	1		-0.396582	0.69825	-0.158935	NA
624_0780	-	764984	766030	hypothetical protein	764984_766030;-;iron chelatin ABC transporter periplasmic-binding protein	;;	;;	ABC-type Fe3+-hydroxamate transport system, periplasmic component;;;;	Fe3+ siderophore-3	perio: up					3.21854	0.0311098	perio: up	0.216593	0.887702		0.421262	1		0.411285	0.74662	-0.0548702	0.96355
624_1730	+	1637806	1638699	iron-dicitrate transporter substrate-binding subunit	1637806_1638699;+;Iron(III) dicitrate transport system, periplasmic iron-binding protein FecB (TC 3.A.1.14.1)	;;	;;	ABC-type Fe3+-hydroxamate transport system, periplasmic component;;;;	Fe3+ siderophore-4		co-inf: up	Fe-: up	Fur-repressed	Fur-bound	-0.541902	0.641358		1.83256	0.00633319	co-inf: up	3.3447	1.07631e-11	Fe-: up	4.26992	2.83524e-19	1.27233	0.0333064	Fur-repressed	Fur-bound
624_1731	+	1638699	1639688	iron-dicitrate transporter permease subunit	1638699_1639688;+;Iron(III) dicitrate transport system permease protein FecC (TC 3.A.1.14.1)	;;	;;	ABC-type Fe3+-siderophore transport system, permease component;;;;			co-inf: up	Fe-: up	Fur-repressed	Fur-bound	1.53478	0.218878		1.33275	0.0183291	co-inf: up	1.32093	0.015096	Fe-: up	2.08444	1.23951e-06	0.932207	0.0347625	Fur-repressed	Fur-bound
624_1732	+	1639688	1640671	iron-dicitrate transporter subunit FecD	1639688_1640671;+;Iron(III) dicitrate transport system permease protein FecD (TC 3.A.1.14.1)	;;	;;	ABC-type Fe3+-siderophore transport system, permease component;;;;				Fe-: up	Fur-repressed	Fur-bound	-0.294692	0.819977		0.791679	0.41721		1.94352	0.000287088	Fe-: up	3.2994	1.10693e-12	1.55826	0.00297829	Fur-repressed	Fur-bound
624_1733	+	1640671	1641438	iron ABC transporter	1640671_1641438;+;Iron(III) dicitrate transport ATP-binding protein FecE (TC 3.A.1.14.1)	;;	;;	ABC-type cobalamin/Fe3+-siderophores transport systems, ATPase components;;;;				Fe-: up	Fur-repressed	Fur-bound	0.684003	0.581409		0.495256	0.752133		2.46489	1.27753e-05	Fe-: up	3.01341	1.34952e-08	0.770619	0.311065	Fur-repressed	Fur-bound
624_2437	+	2302911	2303912	iron ABC transporter substrate-binding protein	2302911_2303912;+;ABC transporter, solute-binding protein	;;	;;	ABC-type Fe3+-hydroxamate transport system, periplasmic component;;;;	Fe3+ siderophore-5						-0.273223	0.856922		0.300132	0.825565		0.368101	1		-0.016602	0.99568	0.0559682	0.961197
624_2438	+	2303912	2304925	iron ABC transporter permease	2303912_2304925;+;Vitamin B12 ABC transporter, permease component BtuC	2304922_2305671;+;ABC transporter ATP-binding protein	;;	ABC-type Fe3+-siderophore transport system, permease component;;;;			co-inf: up				0.979716	0.422957		1.39432	0.0290355	co-inf: up	-0.00299953	1		-0.533566	0.618204	0.120003	NA
624_2439	+	2304922	2305671	iron ABC transporter ATP-binding protein	2303912_2304925;+;Vitamin B12 ABC transporter, permease component BtuC	2304922_2305671;+;ABC transporter ATP-binding protein	;;	ABC-type cobalamin/Fe3+-siderophores transport systems, ATPase components;;;;							-1.01812	0.404804		0.430507	0.774369		0.530876	1		0.0817146	0.973497	-0.125953	NA
624_2443	-	2308573	2309607	peptide ABC transporter substrate-binding protein	2308573_2309607;-;FIG00362752: hypothetical protein	;;	;;	ABC-type Fe3+-hydroxamate transport system, periplasmic component;;;;	Fe3+ siderophore-6						-0.517492	0.581293		1.23767	0.102161		0.399404	0.957028		-0.177194	0.822995	-0.150398	0.821685
624_2444	-	2309620	2310408	cobalamin ABC transporter ATP-binding protein	2309620_2310414;-;Glutathione synthetase (EC 6.3.2.3)	;;	;;	ABC-type cobalamin/Fe3+-siderophores transport systems, ATPase components;;;;							-0.52541	0.647163		1.0355	0.194297		0.0741633	1		0.0801849	0.958528	0.132106	0.884781
624_2445	-	2310414	2311400	iron ABC transporter permease	2310414_2311478;-;Vitamin B12 ABC transporter, permease component BtuC	;;	;;	ABC-type Fe3+-siderophore transport system, permease component;;;;						Fur-bound	1.10781	0.294664		0.47285	0.701823		-0.0390404	1		0.0275206	0.988644	-0.0482416	NA		Fur-bound
624_0711	-	694314	694979	heme ABC transporter permease	694314_694979;-;ABC transporter involved in cytochrome c biogenesis, CcmB subunit	;;	;;	ABC-type transport system involved in cytochrome c biogenesis, permease component;;;;	heme transport			Fe-: down			0.901502	0.538335		-0.531609	0.41721		-0.974793	1.07603e-05	Fe-: down	-0.120704	0.822177	-0.0467256	0.92853
624_0712	-	694984	695619	heme ABC transporter ATP-binding protein	694984_695619;-;ABC transporter involved in cytochrome c biogenesis, ATPase component CcmA	;;	;;	ABC-type multidrug transport system, ATPase component;;;;				Fe-: down	Fur-repressed		0.523668	0.705639		-0.706435	0.243156		-0.948883	0.0109908	Fe-: down	0.24655	0.70194	0.724497	0.046539	Fur-repressed
624_1635	+	1546583	1548970	poly-beta-1%2C6 N-acetyl-D-glucosamine export porin PgaA	1546583_1548970;+;Biofilm PGA outer membrane secretin PgaA	;;	;;	;;;;	hemin binding						1.00049	0.332241		-0.0139345	0.996056		-0.0647879	1		0.0471383	0.95615	0.0912056	0.861959
624_1636	+	1548986	1550902	poly-beta-1%2C6-N-acetyl-D-glucosamine N-deacetylase PgaB	1548986_1550902;+;Biofilm PGA synthesis deacetylase PgaB (EC 3.-)	;;	;;	Predicted xylanase/chitin deacetylase;;;;							0.782639	0.488964		-0.179724	0.882332		0.0237495	1		0.202286	0.815853	0.075437	0.926935
624_1637	+	1550911	1552146	poly-beta-1%2C6 N-acetyl-D-glucosamine synthase	1550911_1552146;+;Biofilm PGA synthesis N-glycosyltransferase PgaC (EC 2.4.-.-)	;;	;;	Glycosyltransferases, probably involved in cell wall biogenesis;;;;							0.499764	0.69608		-0.00574833	0.998334		-0.0210032	1		-0.0405849	0.966661	-0.0806131	0.90034
624_1638	+	1552149	1552442	HmsD	1552149_1552442;+;AagD	1552410_1552532;-;hypothetical protein	;;	;;;;							1.07466	0.465031		0.170567	0.916108		0.260821	1		-0.0575608	0.966063	-0.33883	0.539262
624_0492	+	476493	479120	ligand-gated channel protein	476493_479120;+;Iron siderophore receptor protein	;;	;;	Outer membrane receptor proteins, mostly Fe transport;;;;	hemin binding (HasR)						-0.510826	0.584164		-0.31629	0.711982		-0.0676916	1		-0.285255	0.617414	-0.137777	0.830674
624_0352	+	353850	354914	ferrochelatase	353435_353857;+;FIG017415: ydiI hotdog fold superfamily	353850_354914;+;Ferrochelatase, protoheme ferro-lyase (EC 4.99.1.1)	;;	Protoheme ferro-lyase (ferrochelatase);;;;	heme synthesis				Fur-repressed		1.91905	0.216836		-0.208422	0.832204		-0.188721	1		0.531915	0.130712	0.75026	0.0134683	Fur-repressed
624_2327	+	2188411	2188776	hypothetical protein	2188411_2188776;+;FIG039061: hypothetical protein related to heme utilization	;;	;;	Uncharacterized protein conserved in bacteria;;;;	heme utilization			Fe-: up	Fur-repressed		0.916774	0.545355		0.29231	0.842447		1.5518	0.00043929	Fe-: up	1.9096	2.19134e-06	0.243678	0.762629	Fur-repressed
624_1233	+	1179263	1179733	energy transducer TonB	1179263_1179733;+;Ferric siderophore transport system, biopolymer transport protein ExbB	;;	;;	Biopolymer transport proteins;;;;	TonB-ExbB-ExbD			Fe-: up	Fur-repressed	Fur-bound	1.34989	0.300029		0.375571	0.729628		1.64948	1.16865e-09	Fe-: up	2.73399	4.94322e-27	1.11869	5.108e-05	Fur-repressed	Fur-bound
624_1234	+	1179737	1180183	biopolymer transporter ExbD	1179737_1180183;+;Biopolymer transport protein ExbD/TolR	;;	;;	Biopolymer transport protein;;;;		perio: up		Fe-: up	Fur-repressed	Fur-bound	3.21945	0.0316224	perio: up	0.33002	0.773208		1.73356	3.81073e-16	Fe-: up	3.64076	1.84532e-72	1.35321	5.56291e-11	Fur-repressed	Fur-bound
624_1235	+	1180193	1180951	energy transducer TonB	1180193_1180951;+;Ferric siderophore transport system, periplasmic binding protein TonB	;;	;;	Periplasmic protein TonB, links inner and outer membranes;;;;		perio: up		Fe-: up	Fur-repressed	Fur-bound	3.32233	0.00352987	perio: up	-0.0297341	0.995268		3.14937	2.16479e-15	Fe-: up	4.96673	1.24694e-38	1.81285	3.72054e-05	Fur-repressed	Fur-bound
624_2064	+	1938127	1938816	protein TolQ	1938127_1938816;+;MotA/TolQ/ExbB proton channel family protein	;;	;;	Biopolymer transport proteins;;;;	TolAQR						0.982737	0.431453		-0.108743	0.942626		0.107553	1		0.458104	0.371902	0.415375	0.401306
624_2065	+	1938902	1939324	protein TolR	1938902_1939324;+;Tol biopolymer transport system, TolR protein	;;	;;	Biopolymer transport protein;;;;							0.494577	0.742851		-0.287538	0.788333		0.14051	1		0.170515	0.828065	0.187059	0.7748
624_2066	+	1939341	1940489	protein TolA	1939341_1940489;+;TolA protein	;;	;;	Membrane protein involved in colicin uptake;;;;							0.151474	0.882845		0.151363	0.882332		-0.0100211	1		0.0106811	0.99528	0.154082	0.759973
624_1708	+	1618823	1621893	NA	1618823_1620166;+;Outer membrane receptor proteins, mostly Fe transport	1620445_1621893;+;Outer membrane receptor proteins, mostly Fe transport	;;	Outer membrane receptor proteins, mostly Fe transport;;;;	TonB receptor-3 (hemolgobin)			Fe-: up	Fur-repressed	Fur-bound	1.77399	0.0530668		0.632506	0.372734		1.8443	6.18199e-21	Fe-: up	2.64655	1.51536e-43	0.185745	0.614466	Fur-repressed	Fur-bound
624_2478	+	2340238	2340567	transferrin-binding protein	2340495_2342939;+;Outer membrane receptor for lactoferrin or transferrin, TonB-dependent protein A	;;	;;	;;;;	TonB receptor-8 (transferrin)			Fe-: up	Fur-repressed	Fur-bound	-1.76939	0.0515016		1.40606	0.0620183		4.05121	3.91316e-36	Fe-: up	4.54955	7.85183e-46	0.363902	0.140875	Fur-repressed	Fur-bound
624_2479	+	2340495	2342939	ligand-gated channel	2340495_2342939;+;Outer membrane receptor for lactoferrin or transferrin, TonB-dependent protein A	;;	;;	Outer membrane receptor proteins, mostly Fe transport;;;;			co-inf: up	Fe-: up	Fur-repressed	Fur-bound	0.44134	0.652039		1.63858	0.00236672	co-inf: up	3.92203	1.8608e-78	Fe-: up	4.9338	1.43625e-124	0.809764	0.000315185	Fur-repressed	Fur-bound
624_0148	+	143218	145584	TonB-dependent receptor	143218_145584;+;Outer membrane receptor proteins, mostly Fe transport	;;	;;	;;;;	TonB receptor-1			Fe-: up	Fur-repressed		0.999304	0.410277		0.525865	0.63539		1.90727	2.30063e-05	Fe-: up	2.12365	8.95386e-07	0.250817	0.778533	Fur-repressed
624_1036	-	989685	992141	TonB-dependent receptor	989685_992141;-;Outer membrane receptor proteins, mostly Fe transport	;;	;;	Outer membrane receptor proteins, mostly Fe transport;;;;	TonB receptor-2			Fe-: up	Fur-repressed	Fur-bound	-1.71082	0.0573944		0.405654	0.687319		1.43334	2.8116e-06	Fe-: up	3.41896	9.30262e-37	2.01529	1.38938e-13	Fur-repressed	Fur-bound
624_2041	-	1916858	1918810	TonB-dependent receptor	1916858_1918810;-;Outer membrane receptor proteins, mostly Fe transport	;;	;;	Outer membrane receptor proteins, mostly Fe transport;;;;	TonB receptor-4			Fe-: up	Fur-repressed	Fur-bound	0.307604	0.75591		0.942435	0.242806		4.59723	2.42513e-43	Fe-: up	5.65547	4.90034e-66	1.87536	2.46327e-07	Fur-repressed	Fur-bound
624_2237	+	2114278	2116416	ligand-gated channel protein	2114278_2116416;+;Ferrichrome-iron receptor	;;	;;	Outer membrane receptor proteins, mostly Fe transport;;;;	TonB receptor-5				Fur-repressed	Fur-bound	-0.768247	0.406211		0.614782	0.242806		0.709263	0.115428		1.6192	8.58999e-09	0.812149	0.0105871	Fur-repressed	Fur-bound
624_2238	+	2116470	2118215	ABC transporter ATP-binding protein	2116470_2118215;+;Ferrichrome-iron receptor	;;	;;	;;;;			co-inf: up		Fur-repressed		0.741482	0.521083		1.08581	0.0354231	co-inf: up	0.885125	0.162442		2.33971	1.35426e-10	1.49017	0.000125651	Fur-repressed
624_2435	-	2300189	2302201	TonB-dependent receptor	2300189_2302201;-;TonB-dependent receptor; Outer membrane receptor for ferrienterochelin and colicins	;;	;;	Outer membrane receptor proteins, mostly Fe transport;;;;	TonB receptor-6						0.998856	0.347431		1.13897	0.1909		0.0558569	1		-0.113639	0.957955	-0.15299	0.907215
624_2440	+	2305766	2306068	hypothetical protein	2305766_2306068;+;TonB-dependent receptor; Outer membrane receptor for ferrienterochelin and colicins	2306065_2308161;+;TonB-dependent receptor; Outer membrane receptor for ferrienterochelin and colicins	;;	Outer membrane receptor for ferrienterochelin and colicins;;;;	TonB receptor-7						0.714326	0.625525		1.32031	0.209062		0.180069	1		0.0373101	0.994697	-0.195159	NA
624_2441	+	2306653	2308161	TonB-dependent receptor	2306065_2308161;+;TonB-dependent receptor; Outer membrane receptor for ferrienterochelin and colicins	;;	;;	Outer membrane receptor for ferrienterochelin and colicins;;;;			co-inf: up				-0.756477	0.54128		1.4769	0.0183291	co-inf: up	0.0664782	1		-0.426048	0.797161	0.0210823	NA
624_0136	+	132916	133356	Fur family transcriptional regulator	132916_133356;+;Ferric uptake regulation protein FUR	;;	;;	Fe2+/Zn2+ uptake regulation proteins;;;;	Fur			Fe-: up	Fur-activated	Fur-bound	-1.07133	0.374511		-0.00659636	0.998334		0.638368	0.00432903	Fe-: up	-1.66332	3.70964e-14	-2.5256	1.41236e-34	Fur-activated	Fur-bound
624_0980	-	931444	931758	iron donor protein CyaY	929558_931447;-;ATP-dependent DNA helicase RecQ	931444_931758;-;Frataxin homolog CyaY, facilitates iron supply for heme A synthesis or Fe-S cluster assembly	;;	Protein implicated in iron transport, frataxin homolog;;;;	frataxin				Fur-repressed		0.620713	0.637442		-0.0038829	0.998467		-0.31726	1		0.818525	0.0273939	1.18823	0.000331619	Fur-repressed
624_0228	-	226208	226831	cobalt ABC transporter ATP-binding protein	226208_226831;-;ATPase component NikO of energizing module of nickel ECF transporter	226828_227493;-;ATPase component NikO of energizing module of nickel ECF transporter	;;	ABC-type cobalt transport system, ATPase component;;;;	Ni			Fe-: up			-0.232056	0.842984		0.674963	0.408491		1.58615	6.57793e-14	Fe-: up	-0.0799718	0.918859	-0.00104543	0.997483
624_0230	-	226828	227493	ABC transporter permease	226208_226831;-;ATPase component NikO of energizing module of nickel ECF transporter	226828_227493;-;ATPase component NikO of energizing module of nickel ECF transporter	227490_228143;-;Substrate-specific component NikM of nickel ECF transporter	ABC-type cobalt transport system, permease component CbiQ and related transporters;;;;		perio: up	co-inf: up	Fe-: up			3.94255	0.00335262	perio: up	1.17869	0.0250206	co-inf: up	2.30692	2.5607e-28	Fe-: up	-0.320292	0.391642	0.127656	0.791991
624_0231	-	227490	228143	cobalamin biosynthesis protein CbiM	226828_227493;-;ATPase component NikO of energizing module of nickel ECF transporter	227490_228143;-;Substrate-specific component NikM of nickel ECF transporter	;;	ABC-type Co2+ transport system, permease component;;;;				Fe-: up	Fur-activated		0.209371	0.888048		0.28921	0.742349		2.11044	2.99721e-28	Fe-: up	-0.894642	7.28045e-05	-0.0796953	0.873714	Fur-activated
624_0232	-	228143	228646	hypothetical protein	228143_228646;-;Additional component NikL of nickel ECF transporter	;;	;;	;;;;				Fe-: up			1.75387	0.225961		0.616956	0.51538		1.89923	1.66641e-08	Fe-: up	-0.471491	0.391642	0.0473682	0.956564
624_0233	-	228653	229348	hypothetical protein	228653_229348;-;Additional periplasmic component NikK of nickel ECF transporter	;;	;;	ABC-type Co2+ transport system, periplasmic component;;;;		perio: up		Fe-: up	Fur-activated		2.80559	0.0428457	perio: up	0.649229	0.383691		1.88151	3.56441e-16	Fe-: up	-0.91401	0.000597109	-0.129352	0.812514	Fur-activated
624_0603	+	594100	595119	zinc ABC transporter substrate-binding protein	594100_595119;+;Zinc ABC transporter, periplasmic-binding protein ZnuA	;;	;;	ABC-type metal ion transport system, periplasmic component/surface adhesin;;;;	Zn			Fe-: down			0.989989	0.372993		1.12256	0.224683		-0.67124	0.00325664	Fe-: down	0.240074	0.461003	0.357666	0.162664
