# Supplementary material for: Microbial Community Composition Impacts Pathogen Iron Availability during Polymicrobial Infection
Source: PLoS Pathog. 2016 Dec 14;12(12):e1006084. doi: 10.1371/journal.ppat.1006084 (PMC5156373; doi:10.1371/journal.ppat.1006084)
Supplement: S3 Dataset — (XLSX) [file ppat.1006084.s008.xlsx]

## Sheet: Dataset S3
PGAP annotation								KAAS annotation				RAST annotation			RNA-seq: wt, Fe+ vs. wt, Fe-			RNA-seq: wt, Fe+ vs. fur-, Fe+			RNA-seq: wt, Fe- vs. fur-, Fe-			RNA-seq: Fur summary	Fur ChIP-seq						CRP regulon (wt vs. crp-)				RNA-seq: health vs. disease			RNA-seq: mono- vs. co-infection
locus tag	start	end	feature	strand	name	note	product	K number	COG.1	COG.2	COG.3	RAST.1	RAST.2	RAST.3	log2FC	padj	Fe-	log2FC	padj	Fur, Fe+	log2FC	padj	Fur, Fe-		pro start	pro end	peak	Fe+ specific	Fe- specific	abscess	HK1651 locus	624 homology	FC	CRP	log2FC	pvalue	periodontitis	log2FC	pvalue	co-infection
624_0001	1	105	CDS	-			multidrug ABC transporter ATP-binding protein	K13926	COG0842;COG1131;;;	V;V;;;	ABC-type multidrug transport system, permease component;ABC-type multidrug transport system, ATPase component;;;	-1_-1;.;.	;;	;;	1.12585	0.337039		-0.277876	0.848169		-0.0420791	0.971359			55	305					; _;;;	;			-3.5239	0.000436519	perio: down	-0.088117	0.969356
624_0002	108	1088	pseudogene	-		hemolysin D%3B disrupted%3B Derived by automated computational analysis using gene prediction method: Protein Homology.	NA	K01993	COG0845;;;;	M;;;;	Membrane-fusion protein;;;;	108_368;-;HlyD family secretion protein	365_1048;-;HlyD family secretion protein	999_1148;-;HlyD family secretion protein	1.24549	0.245229		0.262449	0.867608		0.15732	0.911354			1038	1288					CF65_02139;1461301_1462281;CDS;hypothetical protein;yhiI	1461301_1462281;42	2.31	CRP-activated	3.24019	0.00703887	perio: up	-0.621223	0.61572
624_0003	1235	1798	CDS	+			AcrR family transcriptional regulator		;;;;	;;;;	;;;;	1235_1798;+;Transcriptional regulator, TetR family	;;	;;	-0.111815	1		-0.511439	0.35614		-0.354315	0.542706			1035	1285					; _;;;	;			-0.607785	0.588984		-0.016689	0.998334
624_0004	1849	3039	pseudogene	-		aromatic amino acid aminotransferase%3B disrupted%3B Derived by automated computational analysis using gene prediction method: Protein Homology.	NA	K00813	COG1448;;;;	E;;;;	Aspartate/tyrosine/aromatic aminotransferase;;;;	1849_2325;-;Aspartate aminotransferase (EC 2.6.1.1)	2319_2873;-;Aspartate aminotransferase (EC 2.6.1.1)	2833_3039;-;Aspartate aminotransferase (EC 2.6.1.1)	0.309927	0.901983		0.0189505	0.984525		-0.144229	0.762629			2989	3239					CF65_02136;1459349_1460539;CDS;aspartate aminotransferase, putative;aspC	1459349_1460539;44	-2.87	CRP-repressed	0.978422	0.42429		0.402504	0.629841
624_0005	3461	6070	CDS	+	pepN		aminopeptidase	K01256	COG0308;;;;	E;;;;	Aminopeptidase N;;;;	3461_6070;+;Membrane alanine aminopeptidase N (EC 3.4.11.2)	;;	;;	-0.0575401	1		0.0142424	0.988644		-0.0132691	0.977388			3261	3511					; _;;;	;			0.770556	0.45574		-0.0571572	0.959059
624_0006	6143	7162	CDS	+		catalyzes the conversion of dihydroorotate to orotate in the pyrimidine biosynthesis pathway%3B uses a flavin nucleotide as an essential cofactor%3B class 2 enzymes are monomeric and compared to the class 1 class 2 possess an extended N terminus%2C which plays a role in the membrane association of the enzyme and provides the binding site for the respiratory quinones that serve as physiological el…	dihydroorotate dehydrogenase (quinone)	K00254	;;;;	;;;;	;;;;	6143_7162;+;Dihydroorotate dehydrogenase (EC 1.3.3.1)	;;	;;	0.0883737	1		0.772844	0.451077		0.557134	0.611181			5943	6193					; _;;;	;			-0.367695	0.74067		1.07261	0.261376
624_0007	7176	8012	CDS	+			S-adenosylmethionine tRNA ribosyltransferase	K07053	COG0613;;;;	R;;;;	Predicted metal-dependent phosphoesterases (PHP family);;;;	7176_8012;+;COG0613, Predicted metal-dependent phosphoesterases (PHP family)	;;	;;	-0.137903	1		0.188554	0.822995		0.0512479	0.95095			6976	7226					; _;;;	;			-0.656846	0.583639		1.55469	0.00617791	co-inf: up
624_0008	8250	10856	CDS	+		catalyzes the ATP-dependent breakage of single-stranded DNA followed by passage and rejoining%2C maintains net negative superhelicity%3B Derived by automated computational analysis using gene prediction method: Protein Homology.	DNA topoisomerase I subunit omega	K03168	COG0550;COG0551;COG1754;;	L;L;R;;	Topoisomerase IA;Zn-finger domain associated with topoisomerase type I;Uncharacterized C-terminal domain of topoisomerase IA;;	8250_10856;+;DNA topoisomerase I (EC 5.99.1.2)	;;	;;	0.251696	1		0.275907	0.635263		0.378157	0.393165			8050	8300					; _;;;	;			1.35082	0.192618		0.752765	0.225557
624_0009	10941	11777	CDS	-			hypothetical protein		;;;;	;;;;	;;;;	10941_11777;-;ABC-type Co2+ transport system, periplasmic component	;;	;;	-0.157949	1		0.165061	0.822995		0.13863	0.829262			11727	11977					; _;;;	;			3.66214	0.00374401	perio: up	0.528052	0.5878
624_0010	11904	12836	CDS	-		with UspC and UspD is involved in resistance to UV irradiation%3B Derived by automated computational analysis using gene prediction method: Protein Homology.	universal stress protein UspE	K14055	COG0589;;;;	T;;;;	Universal stress protein UspA and related nucleotide-binding proteins;;;;	11904_12836;-;Universal stress protein E	;;	;;	0.197983	1		-0.364959	0.222094		-0.314128	0.294386			12786	13036					; _;;;	;			1.24717	0.324534		0.502942	0.44959
624_0011	12954	13727	CDS	-		Global transcription factor that controls the expression of over 100 target genes in response to anoxia%3B Derived by automated computational analysis using gene prediction method: Protein Homology.	transcriptional regulator	K01420	COG0664;;;;	T;;;;	cAMP-binding proteins - catabolite gene activator and regulatory subunit of cAMP-dependent protein kinases;;;;	12954_13727;-;Fumarate and nitrate reduction regulatory protein	;;	;;	-0.324182	0.923809		-0.804914	0.00301005	Fur-activated	0.302756	0.40089		Fur-activated	13677	13927					; _;;;	;			-1.61303	0.152414		-0.417793	0.468451
624_0012	14068	14565	CDS	-		cytoplasmic iron storage protein%3B Derived by automated computational analysis using gene prediction method: Protein Homology.	ferritin	K02217	COG1528;;;;	P;;;;	Ferritin-like protein;;;;	14068_14565;-;Ferritin-like protein 2	;;	;;	-2.18992	4.43733e-11	Fe-: down	-2.50495	1.74865e-14	Fur-activated	-0.345485	0.564758		Fur-activated	14515	14765	1				; _;;;	;			0.417199	0.705343		-0.516066	0.621381
624_0013	14581	15066	CDS	-		cytoplasmic iron storage protein%3B Derived by automated computational analysis using gene prediction method: Protein Homology.	ferritin	K02217	COG1528;;;;	P;;;;	Ferritin-like protein;;;;	14581_15066;-;Ferritin-like protein 2	;;	;;	-1.95724	3.90622e-40	Fe-: down	-2.19543	6.5388e-44	Fur-activated	-0.107034	0.7748		Fur-activated	15016	15266	1				; _;;;	;			0.368677	0.794907		-0.819756	0.224683
624_0014	15893	17023	CDS	-			secretin		;;;;	;;;;	;;;;	15893_17047;-;FIG00698722: hypothetical protein	;;	;;	0.250359	1		-0.783832	0.599405		-0.377283	NA			16973	17223					; _;;;	;			NA	NA		0.0894766	0.956936
624_0015	17025	18155	CDS	-			hypothetical protein		;;;;	;;;;	;;;;	17025_18155;-;putative phage-related secreted protein	15893_17047;-;FIG00698722: hypothetical protein	;;	-1.0197	1		-0.503517	0.804015		0.221686	NA			18105	18355					; _;;;	;			NA	NA		-0.575489	NA
624_0016	18163	18468	CDS	-			hypothetical protein		;;;;	;;;;	;;;;	18163_18468;-;hypothetical protein	;;	;;	-0.499089	1		-0.493812	NA		-0.792496	NA			18418	18668					; _;;;	;			NA	NA		1.32679	NA
624_0017	18476	19468	CDS	-			hypothetical protein		;;;;	;;;;	;;;;	18476_19645;-;hypothetical protein	;;	;;	0	1		0.984011	0.432137		0.826699	NA			19418	19668					; _;;;	;			NA	NA		0.487147	NA
624_0018	19755	19976	CDS	-			hypothetical protein		;;;;	;;;;	;;;;	19755_19976;-;hypothetical protein	;;	;;	-0.251483	1		-0.735378	0.665822		-1.19412	NA			19926	20176					; _;;;	;			NA	NA		-0.0242201	NA
624_0019	19998	20243	CDS	-			hypothetical protein		;;;;	;;;;	;;;;	-1_-1;.;.	;;	;;	0.406458	1		-0.418329	0.847521		-1.83354	NA			20193	20443					; _;;;	;			NA	NA		0.374824	0.837008
624_0020	20454	20783	CDS	-			single-stranded DNA-binding protein		;;;;	;;;;	;;;;	20454_20783;-;putative single stranded DNA-binding protien	;;	;;	0.00262019	1		-0.103451	NA		-0.255393	NA			20733	20983					; _;;;	;			NA	NA		-0.237205	NA
624_0021	20804	21469	CDS	-			DNA replication protein		;;;;	;;;;	;;;;	20804_21949;-;FIG00698503: hypothetical protein	;;	;;	0.05098	1		-0.810412	0.580795		-0.768276	NA			21419	21669					; _;;;	;			NA	NA		-0.295085	NA
624_0022	22016	22294	CDS	+			hypothetical protein		;;;;	;;;;	;;;;	22082_22294;+;hypothetical protein	;;	;;	-0.107966	1		-0.0489297	0.98938		0.207794	NA			21816	22066					; _;;;	;			NA	NA		0.195964	NA
624_0023	22373	22621	CDS	+			hypothetical protein		;;;;	;;;;	;;;;	22373_22621;+;hypothetical protein	;;	;;	0.711433	1		0.851703	0.588387		-0.277021	NA			22173	22423					; _;;;	;			NA	NA		-0.0519295	NA
624_0024	22618	22884	CDS	-			hypothetical protein		;;;;	;;;;	;;;;	22373_22621;+;hypothetical protein	;;	;;	-0.934139	1		-1.2534	0.297826		0.502614	NA			22834	23084					; _;;;	;			NA	NA		-0.732967	NA
624_0025	23356	24486	CDS	-			secretin		;;;;	;;;;	;;;;	23356_24510;-;FIG00698722: hypothetical protein	;;	;;	0.187789	1		0.322204	0.890571		0.552457	NA			24436	24686					; _;;;	;			NA	NA		-0.109285	NA
624_0026	24488	25618	CDS	-			hypothetical protein		;;;;	;;;;	;;;;	23356_24510;-;FIG00698722: hypothetical protein	24488_25618;-;putative phage-related secreted protein	;;	-0.0317574	1		0.117295	0.97116		0.157105	NA			25568	25818					; _;;;	;			NA	NA		-0.148266	NA
624_0027	25626	25931	CDS	-			hypothetical protein		;;;;	;;;;	;;;;	25626_25931;-;putative phage-related membrane protein	;;	;;	0.511425	1		0.108914	0.970583		-0.107826	NA			25881	26131					; _;;;	;			NA	NA		-0.0894208	NA
624_0028	25939	26931	CDS	-			hypothetical protein		;;;;	;;;;	;;;;	25939_27108;-;hypothetical protein	;;	;;	1.43864	0.572405		-0.528087	0.794073		-0.693415	NA			26881	27131					; _;;;	;			NA	NA		0.481448	NA
624_0029	27218	27439	CDS	-			hypothetical protein		;;;;	;;;;	;;;;	27218_27439;-;hypothetical protein	;;	;;	-0.527658	1		-2.27646	0.0184442	Fur-activated	-1.87529	NA		Fur-activated	27389	27639					; _;;;	;			NA	NA		-0.0331099	NA
624_0030	27461	27706	CDS	-			hypothetical protein		;;;;	;;;;	;;;;	-1_-1;.;.	;;	;;	-0.0144818	1		-0.529268	0.795571		-0.818906	NA			27656	27906					; _;;;	;			NA	NA		-0.201879	NA
624_0031	27917	28246	CDS	-			single-stranded DNA-binding protein		;;;;	;;;;	;;;;	27917_28246;-;putative single stranded DNA-binding protien	;;	;;	-1.18102	0.859362		-1.72677	0.0970512		0.131992	NA			28196	28446					; _;;;	;			NA	NA		0.379329	NA
624_0032	28267	28932	CDS	-			DNA replication protein		;;;;	;;;;	;;;;	28267_29412;-;FIG00698503: hypothetical protein	;;	;;	0.979263	0.944473		-0.143257	NA		-1.07184	NA			28882	29132					; _;;;	;			NA	NA		1.27658	0.224683
624_0033	29479	29757	CDS	+			hypothetical protein		;;;;	;;;;	;;;;	29545_29757;+;hypothetical protein	;;	;;	0.177012	1		-0.500656	0.804015		-0.362221	NA			29279	29529					; _;;;	;			NA	NA		-0.0544664	NA
624_0034	29836	30084	CDS	+			hypothetical protein		;;;;	;;;;	;;;;	29836_30084;+;hypothetical protein	;;	;;	2.43935	0.0226935	Fe-: up	2.1735	0.0289955	Fur-repressed	-0.5168	NA		Fur-repressed	29636	29886					; _;;;	;			NA	NA		0.0334968	NA
624_0035	30081	30347	CDS	-			hypothetical protein		;;;;	;;;;	;;;;	29836_30084;+;hypothetical protein	;;	;;	-0.0687133	1		-0.0610017	NA		-0.0464081	NA			30297	30547					; _;;;	;			NA	NA		-0.125118	NA
624_0036	30893	32320	CDS	-	sbcB	Exonucleolytic cleavage in the 3'- to 5'-direction to yield nucleoside 5'-phosphates%3B Derived by automated computational analysis using gene prediction method: Protein Homology.	exonuclease I	K01141	COG2925;;;;	L;;;;	Exonuclease I;;;;	30893_32320;-;Exodeoxyribonuclease I (EC 3.1.11.1)	;;	;;	-0.0595387	1		0.0774029	0.91816		0.180466	0.677223			32270	32520	2				; _;;;	;			-0.308053	0.80581		-0.249247	0.820281
624_0037	32332	33204	CDS	-			hypothetical protein		;;;;	;;;;	;;;;	32332_33204;-;Integral membrane protein	;;	;;	-0.197706	1		-0.0595345	0.966661		0.0538279	0.951202			33154	33404					; _;;;	;			1.55594	0.173299		-0.116008	0.947353
624_0038	33281	37771	CDS	-	mukB	SMC (structural maintenance of chromosomes) family of proteins%3B involved in chromosome condensatin and partitioning%3B forms a homodimer and the C-terminal is essential for DNA-binding activity while the purified N-terminal domain binds FtsZ%3B mutations result in cell division defects%3B Derived by automated computational analysis using gene prediction method: Protein Homology.	cell division protein MukB	K03632	COG3096;;;;	D;;;;	Uncharacterized protein involved in chromosome partitioning;;;;	33281_37771;-;Chromosome partition protein MukB	;;	;;	0.0968751	1		0.132468	0.864761		0.0426953	0.95095			37721	37971					; _;;;	;			1.99713	0.0329068	perio: up	0.655801	0.600759
624_0039	37771	38511	CDS	-		acts with MukB and MukF to condense the chromosome and allow for segregation during cell division%3B Derived by automated computational analysis using gene prediction method: Protein Homology.	condesin subunit E	K03804	COG3095;;;;	D;;;;	Uncharacterized protein involved in chromosome partitioning;;;;	37771_38511;-;Chromosome partition protein MukE	;;	;;	0.0816254	1		0.188918	0.766626		0.0897837	0.891135			38461	38711					; _;;;	;			0.726354	0.523902		-0.577276	0.458605
624_0040	38532	41993	CDS	-			2-acyl-glycerophospho-ethanolamine acyltransferase	K05939	COG0204;COG0318;;;	I;IQ;;;	1-acyl-sn-glycerol-3-phosphate acyltransferase;Acyl-CoA synthetases (AMP-forming)/AMP-acid ligases II;;;	38532_41993;-;Putative 2-acylglycerophosphoethanolamine acyltransferase / acyl-acyl carrier protein synthetase (EC 6.2.1.20)	;;	;;	0.0654222	1		0.274527	0.206892		0.321629	0.0976232			41943	42193					; _;;;	;			-0.0890629	0.922069		-0.062881	0.948326
624_0041	42173	43501	CDS	-		acts with MukB and MukE to condense the chromosome and allow for segregation during cell division%3B Derived by automated computational analysis using gene prediction method: Protein Homology.	condesin subunit F	K03633	COG3006;;;;	D;;;;	Uncharacterized protein involved in chromosome partitioning;;;;	42173_43501;-;Chromosome partition protein MukF	;;	;;	0.024697	1		0.414652	0.240033		0.683419	0.0151345	Fur-repressed	Fur-repressed	43451	43701					; _;;;	;			0.857932	0.495172		-0.298071	0.722902
624_0042	43679	44560	CDS	-			D-alanyl-D-alanine endopeptidase	K07262	COG1686;;;;	M;;;;	D-alanyl-D-alanine carboxypeptidase;;;;	43679_44560;-;Murein-DD-endopeptidase (EC 3.4.99.-)	;;	;;	0.0648282	1		0.121421	0.849803		0.32184	0.369232			44510	44760					; _;;;	;			1.19286	0.359172		-0.387564	0.629841
624_0043	44708	45316	CDS	-			lipoprotein HlpB		;;;;	;;;;	;;;;	44708_45316;-;lipoprotein HlpB	;;	;;	-0.165006	1		-0.607396	0.614751		0.0378709	0.977388			45266	45516					; _;;;	;			-0.634836	0.563171		-1.10376	0.276159
624_0044	45464	45751	CDS	-		the Ctc family of proteins consists of two types%2C one that contains the N-terminal ribosomal protein L25 domain only which in Escherichia coli binds the 5S rRNA while a subset of proteins contain a C-terminal extension that is involved in the stress response%3B Derived by automated computational analysis using gene prediction method: Protein Homology.	50S ribosomal protein L25	K02897	COG1825;;;;	J;;;;	Ribosomal protein L25 (general stress protein Ctc);;;;	45464_45751;-;LSU ribosomal protein L25p	;;	;;	0.0520618	1		-0.385792	0.634371		-0.44425	0.512201			45701	45951					; _;;;	;			0.822465	0.466103		-0.252524	0.827143
624_0045	45965	46570	CDS	+			alpha-amylase		;;;;	;;;;	;;;;	45965_46570;+;DedA protein	;;	;;	-0.258536	1		-0.571855	0.109597		-0.322126	0.459286			45765	46015					; _;;;	;			-1.41939	0.280186		-0.0316743	0.98485
624_0046	46689	49154	CDS	-			maltodextrin phosphorylase	K00688	COG0058;;;;	G;;;;	Glucan phosphorylase;;;;	46689_49154;-;Glycogen phosphorylase (EC 2.4.1.1)	;;	;;	0.388942	1		0.888993	0.0289955	Fur-repressed	0.598837	0.180494		Fur-repressed	49104	49354					; _;;;	;			-1.15014	0.222188		-0.0580036	0.977921
624_0047	49277	50716	CDS	-	glgA	catalyzes the formation of alpha-1%2C4-glucan chains from ADP-glucose%3B Derived by automated computational analysis using gene prediction method: Protein Homology.	glycogen synthase	K00703	COG0297;;;;	G;;;;	Glycogen synthase;;;;	49277_50716;-;Glycogen synthase, ADP-glucose transglucosylase (EC 2.4.1.21)	;;	;;	-0.110152	1		-0.744088	0.0394691	Fur-activated	-0.621363	0.0956632		Fur-activated	50666	50916					; _;;;	;			-2.5908	0.0090076	perio: down	0.348529	0.685777
624_0048	50918	52228	CDS	-	glgC	catalyzes the formation of ADP-glucose and diphosphate from ATP and alpha-D-glucose 1-phosphate%3B Derived by automated computational analysis using gene prediction method: Protein Homology.	glucose-1-phosphate adenylyltransferase	K00975	COG0448;;;;	G;;;;	ADP-glucose pyrophosphorylase;;;;	50918_52228;-;Glucose-1-phosphate adenylyltransferase (EC 2.7.7.27)	;;	;;	-0.358785	1		-1.24131	0.0332433	Fur-activated	-1.10478	0.0606622		Fur-activated	52178	52428					; _;;;	;			-0.453001	0.644008		-0.0110918	0.998334
624_0049	52255	54264	CDS	-		catalyzes the hydrolysis of the alpha-1%2C6-glucosidic linkages in partially depolymerized glycogen%3B Derived by automated computational analysis using gene prediction method: Protein Homology.	glycogen debranching protein	K02438	COG1523;;;;	G;;;;	Type II secretory pathway, pullulanase PulA and related glycosidases;;;;	52255_54264;-;Glycogen debranching enzyme (EC 3.2.1.-)	54261_56456;-;1,4-alpha-glucan (glycogen) branching enzyme, GH-13-type (EC 2.4.1.18)	;;	-0.383805	1		-1.31523	0.0769534		-1.58015	0.0200257	Fur-activated	Fur-activated	54214	54464					; _;;;	;			-1.17861	0.225973		1.27002	0.239174
624_0050	54261	56456	CDS	-			glycogen branching protein	K00700	COG0296;;;;	G;;;;	1,4-alpha-glucan branching enzyme;;;;	52255_54264;-;Glycogen debranching enzyme (EC 3.2.1.-)	54261_56456;-;1,4-alpha-glucan (glycogen) branching enzyme, GH-13-type (EC 2.4.1.18)	56444_57013;-;4-alpha-glucanotransferase (amylomaltase) (EC 2.4.1.25)	-0.502539	1		-0.784615	0.417061		-1.01982	0.203282			56406	56656					; _;;;	;			1.60084	0.15623		-0.243061	0.843614
624_0051	56444	57013	CDS	-			4-alpha-glucanotransferase		;;;;	;;;;	;;;;	54261_56456;-;1,4-alpha-glucan (glycogen) branching enzyme, GH-13-type (EC 2.4.1.18)	56444_57013;-;4-alpha-glucanotransferase (amylomaltase) (EC 2.4.1.25)	;;	-0.31517	1		-0.947449	0.018081	Fur-activated	-0.998693	0.0100577	Fur-activated	Fur-activated	56963	57213					; _;;;	;			0.133449	0.920826		0.0573331	0.969356
624_0052	57243	57449	CDS	-			hypothetical protein		;;;;	;;;;	;;;;	-1_-1;.;.	;;	;;	0.398644	1		-0.0351313	0.991713		-0.346861	NA			57399	57649					; _;;;	;			-2.87436	0.00742516	perio: down	-0.229064	NA
624_0053	57472	58221	CDS	-			hypothetical protein		;;;;	;;;;	;;;;	57472_58221;-;hypothetical protein	;;	;;	-0.178639	1		-0.035928	0.973109		-0.119709	0.840697			58171	58421					; _;;;	;			-0.0155875	0.989701		-0.107098	0.948326
624_0054	58225	58437	CDS	-			hypothetical protein		;;;;	;;;;	;;;;	-1_-1;.;.	;;	;;	-0.206121	1		0.0955088	0.955841		0.289458	NA			58387	58637					; _;;;	;			0.816634	0.581559		0.360924	0.825565
624_0055	58763	59974	CDS	-			hypothetical protein		;;;;	;;;;	;;;;	58572_58808;-;hypothetical protein	58763_59974;-;hypothetical protein	;;	-0.117105	1		-0.0785217	0.966661		0.432849	NA			59924	60174					; _;;;	;			0.0689795	0.962935		-1.25068	0.209062
624_0056	60015	61961	CDS	-		Uup%3B in Escherichia coli this cytoplasmic protein was shown to contain ATPase activity%3B mutations in this gene affect RecA-independent excision of transposons and affects Mu bacteriophage growth%3B Derived by automated computational analysis using gene prediction method: Protein Homology.	ABC transporter ATP-binding protein	K15738	COG0488;;;;	R;;;;	ATPase components of ABC transporters with duplicated ATPase domains;;;;	60015_61961;-;ABC transporter ATP-binding protein	61955_62074;+;hypothetical protein	;;	-0.143183	1		-0.157619	0.665822		0.324022	0.156089			61911	62161					CF65_02573;1790546_1792489;CDS;hypothetical protein;uup	1790564_1792510;42	-2.52	CRP-repressed	-0.871878	0.336841		0.147453	0.890299
624_0057	62114	62416	CDS	+			hypothetical protein		;;;;	;;;;	;;;;	62114_62416;+;FIG022160: hypothetical toxin	;;	;;	0.117379	1		-0.601657	0.215347		-0.581168	0.15214			61914	62164					; _;;;	;			0.785361	0.604814		0.076921	0.971476
624_0058	62418	62711	CDS	+			addiction module antitoxin		;;;;	;;;;	;;;;	62418_62711;+;FIG045511: hypothetical antitoxin (to FIG022160: hypothetical toxin)	;;	;;	-0.365898	1		-0.536746	0.640986		-0.172825	0.90034			62218	62468					; _;;;	;			3.32491	0.00442471	perio: up	0.343051	0.835387
624_0059	62748	64100	CDS	-			deoxyguanosinetriphosphate triphosphohydrolase	K01129	COG0232;;;;	F;;;;	dGTP triphosphohydrolase;;;;	62748_64100;-;Putative dNTP triphosphohydrolase, associated with nucleotidase YfbR	;;	;;	-0.00572291	1		0.477981	0.174907		0.889238	0.00121318	Fur-repressed	Fur-repressed	64050	64300					; _;;;	;			2.28689	0.0616988		-0.255341	0.743414
624_0060	64102	64794	CDS	-			deoxyguanosinetriphosphate triphosphohydrolase		;;;;	;;;;	;;;;	64102_64794;-;LrgA-associated membrane protein LrgB	;;	;;	0.0617164	1		1.02493	0.0460181	Fur-repressed	1.19373	0.0117283	Fur-repressed	Fur-repressed	64744	64994					CF65_02575;1793886_1794578;CDS;hypothetical protein;yohK	1793886_1794578;44	-2.95	CRP-repressed	-0.881188	0.442655		0.835467	0.0273832	co-inf: up
624_0061	64794	65204	CDS	-			hypothetical protein	K06518	COG1380;;;;	R;;;;	Putative effector of murein hydrolase LrgA;;;;	64794_65153;-;Antiholin-like protein LrgA	;;	;;	-0.260882	1		0.113103	0.951555		0.836	0.20753			65154	65404					; _;;;	;			1.43687	0.328575		-0.318372	0.819715
624_0063	65780	66781	CDS	+			integrase		;;;;	;;;;	;;;;	65690_66781;+;Integrase	;;	;;	0.0285866	1		-0.136131	0.938372		-0.0615429	0.96055			65580	65830					; _;;;	;			-0.131027	0.918115		1.08014	0.224683
624_0064	66891	67070	CDS	-			XRE family transcriptional regulator	K07726	COG2944;;;;	K;;;;	Predicted transcriptional regulator;;;;	66891_67070;-;FIG050068: DNA-binding protein	;;	;;	0.638054	1		0.275233	0.860781		-0.244064	NA			67020	67270					; _;;;	;			0.647175	0.668507		-0.225139	0.890299
624_0065	67093	68026	pseudogene	-		integrase%3B disrupted%3B Derived by automated computational analysis using gene prediction method: Protein Homology.	NA		;;;;	;;;;	;;;;	67093_67494;-;Mobile element protein	67463_68116;-;Mobile element protein	;;	-0.310463	1		-0.330166	0.899796		1.14701	NA			67976	68226					; _;;;	;			1.48178	0.335839		-0.107907	0.969356
624_0066	68153	68440	CDS	-			hypothetical protein		;;;;	;;;;	;;;;	68153_68440;-;hypothetical protein	;;	;;	-0.0878145	1		-0.429411	0.377805		-0.418614	0.339424			68390	68640					; _;;;	;			0.691617	0.648008		-0.214718	0.885945
624_0067	68493	68676	ncRNA	-		D7S_0104.1;42;AS:i:0;	cis-antisense to D7S_0104		;;;;	;;;;	;;;;	68668_69465;+;Mobile element protein	;;	;;	0.0853418	1		-0.212375	0.847521		-0.21992	0.810912			68651	68776					; _;;;	;			1.73899	0.259693		-0.256421	0.861345
624_0068	68668	69434	pseudogene	+		transposase%3B disrupted%3B Derived by automated computational analysis using gene prediction method: Protein Homology.	NA	K07492	COG3293;;;;	L;;;;	Transposase and inactivated derivatives;;;;	68668_69465;+;Mobile element protein	;;	;;	0.553314	1		0.947239	0.516431		-0.0950181	NA			68468	68718					; _;;;	;			NA	NA		1.33534	0.219113
624_0069	69462	70454	CDS	-			cytochrome C		;;;;	;;;;	;;;;	68668_69465;+;Mobile element protein	69462_70454;-;Putative DNA-binding protein in cluster with Type I restriction-modification system	;;	0.483505	1		-0.619051	0.294401		-1.02921	0.0252995	Fur-activated	Fur-activated	70404	70654					; _;;;	;			0.298199	0.805406		-0.235755	0.857226
624_0070	70638	71342	CDS	+			peptidase E	K05995	COG3340;;;;	E;;;;	Peptidase E;;;;	70638_71342;+;Alpha-aspartyl dipeptidase Peptidase E (EC 3.4.13.21)	;;	;;	0.53056	1		-1.23702	0.0752696		-1.55989	0.0122535	Fur-activated	Fur-activated	70438	70688					CF65_02246;1527714_1528418;CDS;peptidase E, putative;pepE	1527714_1528418;44	2.49	CRP-activated	-0.715841	0.598191		0.222382	0.887418
624_0071	71426	72883	CDS	-		catalyzes the conversion of uridine to 4-thiouridinine tRNA%3B also required for the synthesis of the thiazole moiety%3B Derived by automated computational analysis using gene prediction method: Protein Homology.	tRNA s(4)U8 sulfurtransferase	K03151	COG0301;;;;	H;;;;	Thiamine biosynthesis ATP pyrophosphatase;;;;	71426_72883;-;tRNA S(4)U 4-thiouridine synthase (former ThiI) / Rhodanese-like domain required for thiamine synthesis	;;	;;	-0.0646352	1		0.313586	0.726663		0.505391	0.413085			72833	73083					CF65_02249;1528502_1529959;CDS;thiamin biosynthesis protein ThiI, putative;thiI/yajK	1528503_1529960;44	2.25	CRP-activated	-0.0378133	0.974385		0.0756676	0.969356
624_0072	73189	74289	CDS	+			nitrate reductase	K07821	COG3005;;;;	C;;;;	Nitrate/TMAO reductases, membrane-bound tetraheme cytochrome c subunit;;;;	73189_74289;+;Cytochrome c-type protein TorY	;;	;;	-0.435085	0.385836		-1.924	3.32976e-20	Fur-activated	-2.4088	1.80804e-30	Fur-activated	Fur-activated	72989	73239					CF65_02250;1530265_1531365;CDS;cytochrome c-type protein, putative;torC/torY/yecK	1530265_1531365;44	-13.14	CRP-repressed	-0.138681	0.894116		-0.689056	0.214402
624_0073	74350	76830	CDS	+		catalyzes the reduction of trimethylamine-N-oxide to form trimethylamine%3B Derived by automated computational analysis using gene prediction method: Protein Homology.	trimethylamine N-oxide reductase I catalytic subunit	K07812	COG0243;;;;	C;;;;	Anaerobic dehydrogenases, typically selenocysteine-containing;;;;	74350_76830;+;Trimethylamine-N-oxide reductase (EC 1.6.6.9)	;;	;;	-1.17841	0.000719176	Fe-: down	-1.30838	4.66669e-05	Fur-activated	-0.860819	0.0163609	Fur-activated	Fur-activated	74150	74400					CF65_02251;1531426_1533906;CDS;biotin sulfoxide reductase, putative;torZ/bisC	1531426_1533906;22	-15.92	CRP-repressed	0.367018	0.72119		-1.07022	0.0252333	co-inf: down
624_0074	76901	77680	CDS	-			MmcQ protein		;;;;	;;;;	;;;;	76901_77680;-;Protein of unknown function DUF419	;;	;;	0.406698	1		-0.0498336	0.973549		-0.221843	0.81163			77630	77880					; _;;;	;			0.126905	0.924553		0.422378	0.737459
624_0075	77910	79367	CDS	+			permease	K03319	COG0471;;;;	P;;;;	Di- and tricarboxylate transporters;;;;	77910_79367;+;2-oxoglutarate/malate translocator	;;	;;	0.135407	1		-0.737417	0.0464971	Fur-activated	-1.22608	0.000109263	Fur-activated	Fur-activated	77710	77960					CF65_02254;1534986_1536443;CDS;citrate carrier, putative;yflS	1534986_1536443;44	-2.16	CRP-repressed	-1.07316	0.271122		0.3167	0.71521
624_0076	79582	79836	CDS	+			plasmid stabilization protein	K18923	COG2161;;;;	D;;;;	Antitoxin of toxin-antitoxin stability system;;;;	79582_79836;+;RelB/StbD replicon stabilization protein (antitoxin to RelE/StbE)	79833_79985;+;StbE replicon stabilization toxin	;;	0.323934	1		0.523492	0.553814		0.189159	NA			79382	79632					; _;;;	;			-1.02018	0.469088		-1.13302	0.335755
624_0077	79833	80115	pseudogene	+		addiction module toxin RelE%3B disrupted%3B Derived by automated computational analysis using gene prediction method: Protein Homology.	NA	K06218	COG2026;;;;	JD;;;;	Cytotoxic translational repressor of toxin-antitoxin stability system;;;;	79582_79836;+;RelB/StbD replicon stabilization protein (antitoxin to RelE/StbE)	79833_79985;+;StbE replicon stabilization toxin	79969_80115;+;RelE/StbE replicon stabilization toxin	0.126335	1		0.671133	0.553814		0.25456	NA			79633	79883					; _;;;	;			0.492524	0.696046		0.702151	0.6221
624_0078	80128	80913	CDS	-	truA	mediates pseudouridylation (positions 38%2C 39%2C 40) at the tRNA anticodon region which contributes to the structural stability%3B Derived by automated computational analysis using gene prediction method: Protein Homology.	tRNA pseudouridine synthase A	K06173	COG0101;;;;	J;;;;	Pseudouridylate synthase;;;;	80128_80913;-;tRNA pseudouridine synthase A (EC 4.2.1.70)	;;	;;	0.0263865	1		0.182865	0.690796		0.0738147	0.883442			80863	81113					; _;;;	;			1.38765	0.306495		0.288669	0.821726
624_0079	81074	81466	CDS	-			30S ribosomal protein S9	K02996	COG0103;;;;	J;;;;	Ribosomal protein S9;;;;	81074_81466;-;SSU ribosomal protein S9p (S16e)	;;	;;	-0.0855676	1		-0.126601	0.876704		-0.38094	0.38136			81416	81666					; _;;;	;			1.26639	0.216798		0.123442	0.931252
624_0080	81483	81911	CDS	-			50S ribosomal protein L13	K02871	COG0102;;;;	J;;;;	Ribosomal protein L13;;;;	81483_81911;-;LSU ribosomal protein L13p (L13Ae)	;;	;;	-0.198443	1		0.00305883	0.996996		-0.211963	0.668953			81861	82111					; _;;;	;			2.06783	0.0432577	perio: up	-0.058226	0.967185
624_0081	82153	82749	CDS	-			tellurium resistance protein TehB		;;;;	;;;;	;;;;	82153_82749;-;hypothetical protein	;;	;;	-0.17537	1		-0.387192	0.593612		0.0689536	0.942354			82699	82949					; _;;;	;			-0.857366	0.433226		-0.344975	0.810064
624_0082	82762	84741	CDS	-			exodeoxyribonuclease V subunit alpha	K03581	COG0507;;;;	L;;;;	ATP-dependent exoDNAse (exonuclease V), alpha subunit - helicase superfamily I member;;;;	82762_84741;-;Exodeoxyribonuclease V alpha chain (EC 3.1.11.5)	;;	;;	-0.00597015	1		0.643486	0.0820974		0.645588	0.071307			84691	84941					; _;;;	;			0.304271	0.75533		0.716622	0.242806
624_0083	84741	88406	CDS	-			exodeoxyribonuclease V subunit beta	K03582	COG1074;;;;	L;;;;	ATP-dependent exoDNAse (exonuclease V) beta subunit (contains helicase and exonuclease domains);;;;	84741_88445;-;Exodeoxyribonuclease V beta chain (EC 3.1.11.5)	;;	;;	-0.0791402	1		0.104399	0.828672		0.182793	0.583833			88356	88606					; _;;;	;			-0.875043	0.324428		0.116901	0.885983
624_0084	88477	88833	CDS	-			hypothetical protein	K06039	COG1553;;;;	P;;;;	Uncharacterized conserved protein involved in intracellular sulfur reduction;;;;	88477_88833;-;DsrE-related protein	;;	;;	-0.170867	1		-0.423914	0.140209		-0.278473	0.388987			88783	89033					; _;;;	;			1.12154	0.364549		0.0179534	0.996056
624_0086	89258	89788	CDS	-		catalyzes the dehydration of (3R)-3-hydroxydecanoyl-ACP to 2%2C3-decenoyl-ACP or 3%2C4-decenoyl-ACP%3B Derived by automated computational analysis using gene prediction method: Protein Homology.	3-hydroxydecanoyl-ACP dehydratase	K01716	COG0764;;;;	I;;;;	3-hydroxymyristoyl/3-hydroxydecanoyl-(acyl carrier protein) dehydratases;;;;	89258_89788;-;3-hydroxyacyl-[acyl-carrier-protein] dehydratase, FabA form (EC 4.2.1.59)	;;	;;	-0.108584	1		-1.01228	6.28424e-07	Fur-activated	-0.81711	0.000140897	Fur-activated	Fur-activated	89738	89988					; _;;;	;			2.93483	0.0266853	perio: up	-0.479109	0.378315
624_0087	89931	91715	CDS	-			peptidase	K04770	COG1067;;;;	O;;;;	Predicted ATP-dependent protease;;;;	89931_91715;-;ATP-dependent protease La (EC 3.4.21.53) Type II	;;	;;	-0.193238	1		0.0115891	0.996136		0.344818	0.653549			91665	91915					; _;;;	;			1.19503	0.216712		-0.840953	0.242806
624_0088	91862	92308	CDS	+			Ter macrodomain organizer matS-binding protein	K09911	COG3120;;;;	S;;;;	Uncharacterized protein conserved in bacteria;;;;	91862_92308;+;Macrodomain Ter protein YcbG	;;	;;	-0.408588	0.595197		-0.345259	0.369745		0.113745	0.830708			91662	91912					; _;;;	;			3.50576	0.0183272	perio: up	0.138492	0.928576
624_0089	92375	92584	CDS	-			cold-shock protein	K03704	COG1278;;;;	K;;;;	Cold shock proteins;;;;	92375_92584;-;Cold shock protein CspD	;;	;;	-0.0577924	1		-1.0892	0.212771		-1.16914	0.149339			92534	92784					CF65_02273;1549450_1549659;CDS;cold-shock protein CspD-related protein,putative';cspD	1549450_1549659;44	2.97	CRP-activated	2.69051	0.0222278	perio: up	-0.0462902	0.98485
624_0090	92775	92939	CDS	-			aspartate-semialdehyde dehydrogenase	K09917	COG3140;;;;	S;;;;	Uncharacterized protein conserved in bacteria;;;;	92775_92939;-;hypothetical protein	;;	;;	-0.36047	1		-0.297193	0.793892		0.140468	NA			92889	93139					; _;;;	;			1.89004	0.136755		-0.87612	0.51538
624_0091	92990	93703	CDS	-			pseudouridine synthase	K06175	COG0564;;;;	J;;;;	Pseudouridylate synthases, 23S RNA-specific;;;;	92990_93703;-;tRNA pseudouridine synthase C (EC 4.2.1.70)	93700_94014;-;Hypothetical protein YqcC (clustered with tRNA pseudouridine synthase C)	;;	0.124164	1		-0.198848	0.797161		-0.135145	0.838503			93653	93903					; _;;;	;			-0.429596	0.733956		0.0530177	0.98357
624_0092	93700	94014	CDS	-			anhydro-N-acetylmuramic acid kinase		;;;;	;;;;	;;;;	92990_93703;-;tRNA pseudouridine synthase C (EC 4.2.1.70)	93700_94014;-;Hypothetical protein YqcC (clustered with tRNA pseudouridine synthase C)	;;	0.355777	1		0.464391	0.738688		0.107128	NA			93964	94214					; _;;;	;			-1.42567	0.336634		0.734751	0.625599
624_0093	94122	94904	CDS	+			hypothetical protein		;;;;	;;;;	;;;;	94110_94904;+;Zn-ribbon-containing, possibly nucleic-acid-binding protein	;;	;;	-0.167833	1		-0.979922	0.344555		-0.834498	0.423542			93922	94172					; _;;;	;			0.364521	0.723335		-0.566026	0.632926
624_0094	94913	95752	CDS	+	queF	catalyzes the NADPH-dependent reduction of 7-cyano-7-deazaguanine (preQ0) to 7-aminomethyl-7-deazaguanine (preQ1) in queuosine biosynthesis%3B Derived by automated computational analysis using gene prediction method: Protein Homology.	7-cyano-7-deazaguanine reductase	K06879	COG0780;COG2904;;;	R;S;;;	Enzyme related to GTP cyclohydrolase I;Uncharacterized protein conserved in bacteria;;;	94913_95752;+;NADPH dependent preQ0 reductase (EC 1.7.1.13)	;;	;;	0.0587289	1		0.00726378	0.996996		0.182301	0.853172			94713	94963					; _;;;	;			0.498203	0.65971		-0.884883	0.255492
624_0095	95804	97054	CDS	-			Fis family transcriptional regulator	K08476	COG2204;;;;	T;;;;	Response regulator containing CheY-like receiver, AAA-type ATPase, and DNA-binding domains;;;;	95804_97054;-;Phosphoglycerate transport system transcriptional regulatory protein PgtA	97047_97643;-;Phosphoglycerate transport system sensor protein PgtB (EC 2.7.3.-)	;;	0.450195	1		0.109905	0.938372		-0.26826	0.700918			97004	97254					; _;;;	;			0.799712	0.516117		0.336687	0.826144
624_0096	97047	97643	CDS	-			histidine kinase	K10125	COG4191;;;;	T;;;;	Signal transduction histidine kinase regulating C4-dicarboxylate transport system;;;;	95804_97054;-;Phosphoglycerate transport system transcriptional regulatory protein PgtA	97047_97643;-;Phosphoglycerate transport system sensor protein PgtB (EC 2.7.3.-)	97600_98940;-;Phosphoglycerate transport system sensor protein PgtB (EC 2.7.3.-)	0.313856	1		0.127192	0.955841		-0.410933	NA			97593	97843					; _;;;	;			1.74129	0.21726		-0.101676	0.97019
624_0097	97600	98940	CDS	-			histidine kinase	K08475	COG4192;;;;	T;;;;	Signal transduction histidine kinase regulating phosphoglycerate transport system;;;;	97047_97643;-;Phosphoglycerate transport system sensor protein PgtB (EC 2.7.3.-)	98937_99086;-;Phosphoglycerate transport regulatory protein PgtC	97600_98940;-;Phosphoglycerate transport system sensor protein PgtB (EC 2.7.3.-)	0.603956	1		0.132692	0.954971		-0.213066	NA			98890	99140					; _;;;	;			2.14815	0.0962813		0.528273	0.629841
624_0098	99117	99491	CDS	+			transposase		;;;;	;;;;	;;;;	99117_99491;+;hypothetical protein	99488_100294;+;Mobile element protein	;;	-1.03603	0.919281		-0.849479	NA		0.752094	NA			98917	99167					; _;;;	;			NA	NA		0.0452636	NA
624_0099	99524	100294	CDS	+			integrase		;;;;	;;;;	;;;;	99488_100294;+;Mobile element protein	;;	;;	-0.297904	1		0.103794	NA		0.119493	NA			99324	99574					; _;;;	;			NA	NA		0.131464	NA
624_0100	100323	101444	CDS	-			pesticidal protein Cry1Aa	K08478	COG1840;;;;	P;;;;	ABC-type Fe3+ transport system, periplasmic component;;;;	100323_101444;-;Phosphoglycerate transport regulatory protein PgtC	;;	;;	-0.0757891	1		-0.444606	0.414307		-0.587834	0.178322			101394	101644					; _;;;	;			-0.776254	0.517372		1.27884	0.00127908	co-inf: up
624_0101	101317	101333	ncRNA	+		D7S_0140.1;42;AS:i:0;	cis-antisense		;;;;	;;;;	;;;;	100323_101444;-;Phosphoglycerate transport regulatory protein PgtC	;;	;;	0	1		0.722265	0.541243		0	NA			101217	101367					; _;;;	;			0.692682	0.621578		0.194842	NA
624_0102	101818	102816	CDS	+			iron ABC transporter substrate-binding protein	K02012	COG1840;;;;	P;;;;	ABC-type Fe3+ transport system, periplasmic component;;;;	101818_102816;+;ABC-type Fe3+ transport system, periplasmic component	;;	;;	0.166255	1		0.0447344	0.978501		-0.0711416	0.949102			101618	101868					CF65_02286;1557718_1558599;CDS;hypothetical protein;msmK	1557718_1558716;28	14.59	CRP-activated	2.93422	0.0203022	perio: up	1.86823	0.000518032	co-inf: up
624_0103	102838	103599	pseudogene	+			ABC transporter substrate-binding protein	K02010	COG3841;;;;	;;;;	;;;;	102838_103917;+;Thiamin ABC transporter, ATPase component	;;	;;	0.275246	1		-0.0387045	0.976501		-0.114868	0.895674			102638	102888					; _;;;	;			1.13541	0.434373		0.70387	0.472923
624_0104	103920	105614	CDS	+			ABC transporter permease	K02011	COG1178;;;;	P;;;;	ABC-type Fe3+ transport system, permease component;;;;	103920_105614;+;Ferric iron ABC transporter, permease protein	;;	;;	0.44745	1		0.014039	0.99568		-0.502844	0.451816			103720	103970					; _;;;	;			-0.582805	0.63238		1.58401	0.00868049	co-inf: up
624_0105	105636	106694	CDS	+			iron ABC transporter ATP-binding protein	K02010	COG3841;;;;	;;;;	;;;;	105636_106694;+;Ferric iron ABC transporter, ATP-binding protein	;;	;;	0.688158	0.86193		0.522234	0.580281		-0.0596628	NA			105436	105686					; _;;;	;			2.62299	0.0324476	perio: up	0.0783948	0.97681
624_0106	106820	107263	CDS	-			ATPase	K09906	COG3101;;;;	S;;;;	Uncharacterized protein conserved in bacteria;;;;	106820_107257;-;Putative transporting ATPase	;;	;;	-0.451165	0.623098		1.25146	1.59951e-06	Fur-repressed	1.66042	1.43186e-10	Fur-repressed	Fur-repressed	107213	107463					; _;;;	;			2.39289	0.120392		-0.219973	0.846533
624_0107	107453	109396	CDS	-	hflB	inner membrane metalloprotease%3B may be involved in degradation of aberrant cytoplasmic and membrane proteins%3B Derived by automated computational analysis using gene prediction method: Protein Homology.	ATP-dependent metalloprotease	K03798	COG0465;;;;	O;;;;	ATP-dependent Zn proteases;;;;	107453_109405;-;Cell division protein FtsH (EC 3.4.24.-)	;;	;;	-0.0110205	1		-0.0135159	0.98938		0.158875	0.715055			109346	109596					; _;;;	;			1.02039	0.252236		0.381802	0.614438
624_0108	109512	110141	CDS	-	rrmJ	Specifically methylates the uridine in position 2552 of 23S rRNA in the fully assembled 50S ribosomal subunit%3B Derived by automated computational analysis using gene prediction method: Protein Homology.	23S rRNA methyltransferase	K02427	COG0293;;;;	J;;;;	23S rRNA methylase;;;;	109512_110141;-;Cell division protein FtsJ / Ribosomal RNA large subunit methyltransferase E (EC 2.1.1.-) ## LSU rRNA Um2552	;;	;;	-0.177713	1		0.251097	0.566907		0.0242097	0.96355			110091	110341					; _;;;	;			0.735179	0.49693		0.0683533	0.951973
624_0109	110276	111112	CDS	-			formyltetrahydrofolate deformylase	K01433	COG0788;;;;	F;;;;	Formyltetrahydrofolate hydrolase;;;;	110276_111145;-;Formyltetrahydrofolate deformylase (EC 3.5.1.10)	;;	;;	-0.256181	1		-0.0783781	0.945022		-0.0294144	0.964123			111062	111312					; _;;;	;			0.851034	0.477359		0.0946184	0.947666
624_0110	111182	111580	CDS	-			hypothetical protein	K03746	COG2916;;;;	R;;;;	DNA-binding protein H-NS;;;;	111182_111580;-;DNA-binding protein H-NS	;;	;;	0.120892	1		-0.276389	0.279392		-0.221194	0.401524			111530	111780					; _;;;	;			2.2451	0.0992014		0.160832	0.857226
624_0111	111749	111946	ncRNA	+		D7S_0150.1;42;AS:i:0;	riboswitch, lysine riboswitch		;;;;	;;;;	;;;;	-1_-1;.;.	;;	;;	-0.0909602	1		-0.305625	0.590707		-0.194986	0.759973			111649	111799					; _;;;	;			1.91979	0.216255		0.325506	0.803268
624_0112	112021	113553	CDS	+			Na+/H+ antiporter		;;;;	;;;;	;;;;	112021_113553;+;Na+/H+ antiporter	;;	;;	0.267497	0.730848		0.049394	0.938372		0.165101	0.577761			111821	112071					; _;;;	;			-0.146396	0.893035		-0.0493452	0.970657
624_0113	113688	114407	pseudogene	-		hypothetical protein%3B disrupted%3B Derived by automated computational analysis using gene prediction method: Protein Homology.	NA	K07126	COG0790;;;;	R;;;;	FOG: TPR repeat, SEL1 subfamily;;;;	113688_114293;-;TETRATRICOPEPTIDE REPEAT FAMILY PROTEIN	114404_115081;-;FIG00904286: hypothetical protein	;;	0.549856	1		0.380813	0.692546		0.0493147	0.96355			114357	114607					; _;;;	;			-0.506221	0.692896		-0.448539	0.685769
624_0114	114404	115120	CDS	-			hypothetical protein		;;;;	;;;;	;;;;	114404_115081;-;FIG00904286: hypothetical protein	;;	;;	0.629921	0.866257		0.166467	0.907228		-0.148956	0.886459			115070	115320					; _;;;	;			-2.7968	0.00740353	perio: down	-0.191356	0.888975
624_0115	115222	115575	CDS	+			aminoacrylate peracid reductase		;;;;	;;;;	;;;;	115222_115575;+;Putative translation initiation inhibitor, yjgF family	;;	;;	2.08743	1.50081e-06	Fe-: up	1.70398	0.000171451	Fur-repressed	-0.0705681	0.946224		Fur-repressed	115022	115272	3	Fe+ specific			; _;;;	;			-1.68636	0.179477		0.133844	0.948769
624_0116	115617	117161	CDS	-			hypothetical protein		;;;;	;;;;	;;;;	115617_117161;-;hypothetical protein	;;	;;	0.0231763	1		-0.0985368	0.848515		-0.199954	0.544889			117111	117361					; _;;;	;			0.287391	0.802232		0.0697569	0.951951
624_0117	117164	118117	CDS	-			ribonuclease III		;;;;	;;;;	;;;;	117164_118117;-;Glycosyltransferase	;;	;;	0.035485	1		-0.124057	0.666596		-0.0070407	0.979278			118067	118317					; _;;;	;			0.469668	0.709094		0.225722	0.743664
624_0118	118261	119154	CDS	-			hypothetical protein		;;;;	;;;;	;;;;	118261_119151;-;hypothetical protein	;;	;;	-0.0791536	1		0.589087	0.204232		0.576615	0.180126			119104	119354					; _;;;	;			0.824459	0.551219		0.344194	0.735183
624_0119	118565	118580	ncRNA	+		D7S_0157.1;42;AS:i:0;	cis-antisense		;;;;	;;;;	;;;;	118261_119151;-;hypothetical protein	;;	;;	0.0905778	1		0	NA		-0.0440465	NA			118465	118615					; _;;;	;			NA	NA		0.0446427	NA
624_0120	118957	118972	ncRNA	+		D7S_0157.2;42;AS:i:0;	cis-antisense		;;;;	;;;;	;;;;	118261_119151;-;hypothetical protein	;;	;;	-0.381102	1		-0.37375	NA		0	NA			118857	119007					; _;;;	;			NA	NA		NA	NA
624_0121	119154	121199	CDS	-			DNA polymerase III subunit gamma/tau	K02343	COG2812;;;;	L;;;;	DNA polymerase III, gamma/tau subunits;;;;	119154_121199;-;DNA polymerase III subunits gamma and tau (EC 2.7.7.7)	;;	;;	-0.218804	1		0.204099	0.837375		0.403183	0.530454			121149	121399					; _;;;	;			-4.17361	0.000110754	perio: down	0.206152	0.87976
624_0122	121232	121774	CDS	-			adenine phosphoribosyltransferase	K00759	COG0503;;;;	F;;;;	Adenine/guanine phosphoribosyltransferases and related PRPP-binding proteins;;;;	121232_121843;-;Adenine phosphoribosyltransferase (EC 2.4.2.7)	;;	;;	-0.495144	0.571192		0.770291	0.0212823	Fur-repressed	0.801513	0.0137236	Fur-repressed	Fur-repressed	121724	121974					; _;;;	;			0.354948	0.770868		0.0478844	0.974849
624_0123	121518	121534	ncRNA	+		D7S_0159.1;42;AS:i:0;	cis-antisense		;;;;	;;;;	;;;;	121232_121843;-;Adenine phosphoribosyltransferase (EC 2.4.2.7)	;;	;;	-0.0734558	1		-0.264208	0.918859		-0.208282	NA			121418	121568					; _;;;	;			-1.11317	0.441215		0.427744	0.810549
624_0124	121865	122821	CDS	-			lauroyl acyltransferase	K02560	COG1560;;;;	M;;;;	Lauroyl/myristoyl acyltransferase;;;;	121865_122821;-;Lipid A biosynthesis (KDO) 2-(lauroyl)-lipid IVA acyltransferase (EC 2.3.1.-)	;;	;;	0.0760002	1		0.190617	0.865468		0.0321664	0.971359			122771	123021					; _;;;	;			0.459741	0.692885		-0.409909	0.761186
624_0125	122937	123704	CDS	-			hypothetical protein	K07090	COG0730;;;;	R;;;;	Predicted permeases;;;;	122937_123704;-;Putative membrane protein YfcA	;;	;;	-0.0498701	1		0.0377035	0.973549		0.0339957	0.96355			123654	123904					; _;;;	;			0.578665	0.654654		0.0188239	0.996056
624_0126	123708	124580	CDS	-	mepA	D-alanyl-D-alanine endopeptidase%3B functions in hydrolyzing cell wall peptidoglycan%3B similar to LAS metallopeptidases%3B forms a dimer in periplasm%3B Derived by automated computational analysis using gene prediction method: Protein Homology.	murein endopeptidase	K07261	COG3770;;;;	M;;;;	Murein endopeptidase;;;;	123708_124580;-;Murein endopeptidase	;;	;;	-0.140529	1		0.0298938	0.975863		0.181782	0.759973			124530	124780					; _;;;	;			4.88179	6.91245e-05	perio: up	-0.114896	0.92375
624_0127	124601	125674	CDS	-		catalyzes the formation of chorismate from 5-O-(1-carboxyvinyl)-3-phosphoshikimate in aromatic amino acid biosynthesis%3B Derived by automated computational analysis using gene prediction method: Protein Homology.	chorismate synthase	K01736	COG0082;;;;	E;;;;	Chorismate synthase;;;;	124601_125674;-;Chorismate synthase (EC 4.2.3.5)	;;	;;	-0.14828	1		-0.322366	0.869756		-0.354676	0.823019			125624	125874					; _;;;	;			-0.593418	0.60344		-1.29349	0.206622
624_0128	125696	129019	CDS	-			hypothetical protein	K05802	COG3264;;;;	M;;;;	Small-conductance mechanosensitive channel;;;;	125696_129019;-;Potassium efflux system KefA protein / Small-conductance mechanosensitive channel	;;	;;	0.34123	1		0.438682	0.369745		0.103202	0.888978			128969	129219					; _;;;	;			0.0887186	0.930873		0.249517	0.821726
624_0129	128608	128625	ncRNA	+		D7S_0164.1;42;AS:i:0;	cis-antisense		;;;;	;;;;	;;;;	125696_129019;-;Potassium efflux system KefA protein / Small-conductance mechanosensitive channel	;;	;;	-0.208612	1		-0.500495	0.77331		0.474086	NA			128508	128658					; _;;;	;			NA	NA		-0.225209	NA
624_0130	129028	130443	CDS	-			2-succinylbenzoate-CoA ligase	K01911	COG0318;;;;	IQ;;;;	Acyl-CoA synthetases (AMP-forming)/AMP-acid ligases II;;;;	129028_130443;-;O-succinylbenzoic acid--CoA ligase (EC 6.2.1.26)	;;	;;	-0.0518398	1		-0.147259	0.756992		0.0036956	0.992514			130393	130643					; _;;;	;			-0.753501	0.494185		0.815743	0.196659
624_0131	130449	131066	CDS	-		negative modulator of the initiation of chromosome replication%3B Derived by automated computational analysis using gene prediction method: Protein Homology.	replication initiation regulator SeqA	K03645	COG3057;;;;	L;;;;	Negative regulator of replication initiationR;;;;	130449_131066;-;SeqA protein, negative modulator of initiation of replication	;;	;;	-0.00532006	1		-0.491475	0.0849289		-0.213733	0.580003			131016	131266					; _;;;	;			2.85541	0.0395315	perio: up	-0.183745	0.87578
624_0132	131153	131953	CDS	+			esterase	K01175	COG0596;;;;	R;;;;	Predicted hydrolases or acyltransferases (alpha/beta hydrolase superfamily);;;;	131153_131953;+;Esterase ybfF (EC 3.1.-.-)	;;	;;	-0.0121233	1		0.318516	0.500742		0.0394809	0.952706			130953	131203					; _;;;	;			0.198492	0.890598		-0.489274	0.6829
624_0133	131834	131849	ncRNA	-		D7S_0167.1;42;AS:i:0;	cis-antisense to D7S_0167		;;;;	;;;;	;;;;	131153_131953;+;Esterase ybfF (EC 3.1.-.-)	;;	;;	0.356383	1		-0.40343	0.851047		-0.771557	NA			131824	131949					; _;;;	;			1.21924	0.417734		1.08148	0.357685
624_0134	131993	132243	ncRNA	+		D7S_0168.1;42;AS:i:0;	sRNA		;;;;	;;;;	;;;;	-1_-1;.;.	;;	;;	0.208649	1		0.25145	0.369745		-0.0369779	0.93114			131893	132043					; _;;;	;			1.30608	0.348792		-0.0905506	0.936631
624_0135	132373	132897	CDS	+		An electron-transfer protein%3B flavodoxin binds one FMN molecule%2C which serves as a redox-active prosthetic group%3B Derived by automated computational analysis using gene prediction method: Protein Homology.	flavodoxin FldA	K03839	COG0716;;;;	C;;;;	Flavodoxins;;;;	132373_132897;+;Flavodoxin 1	;;	;;	0.679476	0.00340851	Fe-: up	0.469523	0.059374		-0.433678	0.0772044			132173	132423	4			abscess	; _;;;	;			1.68316	0.145483		-0.363576	0.632926
624_0136	132916	133356	CDS	+			Fur family transcriptional regulator	K03711	COG0735;;;;	P;;;;	Fe2+/Zn2+ uptake regulation proteins;;;;	132916_133356;+;Ferric uptake regulation protein FUR	;;	;;	0.638368	0.00432903	Fe-: up	-1.66332	3.70964e-14	Fur-activated	-2.5256	1.41236e-34	Fur-activated	Fur-activated	132716	132966	5			abscess	; _;;;	;			-1.07133	0.374511		-0.00659636	0.998334
624_0137	133524	136187	CDS	+			DNA gyrase subunit A	K02469	COG0188;;;;	L;;;;	Type IIA topoisomerase (DNA gyrase/topo II, topoisomerase IV), A subunit;;;;	133524_136187;+;DNA gyrase subunit A (EC 5.99.1.3)	;;	;;	0.123776	1		1.66619	4.03742e-09	Fur-repressed	1.65216	1.68613e-08	Fur-repressed	Fur-repressed	133324	133574	6			abscess	; _;;;	;			2.3139	0.0245394	perio: up	-0.432838	0.633242
624_0138	135338	135353	ncRNA	-		D7S_0170.1;42;AS:i:0;	cis-antisense to D7S_0170		;;;;	;;;;	;;;;	133524_136187;+;DNA gyrase subunit A (EC 5.99.1.3)	;;	;;	0.286187	1		0.164944	0.955841		-0.397642	NA			135328	135453					; _;;;	;			-1.28382	0.364465		0.761557	0.600759
624_0139	136255	136605	CDS	+			hypothetical protein		;;;;	;;;;	;;;;	136255_136605;+;FIG00782386: hypothetical protein	;;	;;	-0.393726	0.845268		0.347411	0.419024		0.530915	0.124249			136055	136305					; _;;;	;			0.477878	0.750315		0.116267	0.942626
624_0140	136639	136956	CDS	-		involved in start site selection during the initiation of translation%3B Derived by automated computational analysis using gene prediction method: Protein Homology.	translation initiation factor Sui1	K03113	COG0023;;;;	J;;;;	Translation initiation factor 1 (eIF-1/SUI1) and related proteins;;;;	136639_136956;-;Translation initiation factor SUI1-related protein	;;	;;	0.225042	1		0.326003	0.676904		0.0645643	0.946224			136906	137156					; _;;;	;			1.42946	0.339704		-0.646589	0.413712
624_0141	136962	137654	CDS	-			orotidine 5'-phosphate decarboxylase	K01591	COG0284;;;;	F;;;;	Orotidine-5'-phosphate decarboxylase;;;;	136962_137654;-;Orotidine 5'-phosphate decarboxylase (EC 4.1.1.23)	;;	;;	0.215926	1		0.312348	0.634371		0.0316194	0.964123			137604	137854					; _;;;	;			0.442888	0.692243		0.0294689	0.988213
624_0142	137684	138874	CDS	-			hypothetical protein	K19804	COG2956;;;;	G;;;;	Predicted N-acetylglucosaminyl transferase;;;;	137684_138874;-;Heat shock (predicted periplasmic) protein YciM, precursor	;;	;;	-0.00251396	1		0.295487	0.260321		0.192157	0.517469			138824	139074					; _;;;	;			-0.36875	0.696783		-0.0593931	0.968754
624_0143	138874	139170	CDS	-			hypothetical protein	K08992	COG3771;;;;	S;;;;	Predicted membrane protein;;;;	138874_139170;-;Inner membrane protein yciS	;;	;;	-0.193491	1		0.597955	0.0160957	Fur-repressed	0.619707	0.0100577	Fur-repressed	Fur-repressed	139120	139370					; _;;;	;			1.8294	0.236829		-0.0909792	0.948326
624_0144	139269	139556	CDS	-	ihfB	This protein is one of the two subunits of integration host factor%2C a specific DNA-binding protein that functions in genetic recombination as well as in transcriptional and translational control%3B Derived by automated computational analysis using gene prediction method: Protein Homology.	integration host factor subunit beta	K05788	COG0776;;;;	L;;;;	Bacterial nucleoid DNA-binding protein;;;;	139269_139556;-;Integration host factor beta subunit	;;	;;	-0.103848	1		-0.41391	0.520746		-0.296131	0.665759			139506	139756					; _;;;	;			3.74443	0.0107718	perio: up	-0.172681	0.885983
624_0145	139618	141264	CDS	-			30S ribosomal protein S1	K02945	COG0539;;;;	J;;;;	Ribosomal protein S1;;;;	139618_141264;-;SSU ribosomal protein S1p	;;	;;	0.0490363	1		-0.327699	0.771567		-0.472075	0.574254			141214	141464					; _;;;	;			0.358317	0.689828		-0.000431937	0.999245
624_0146	141362	142039	CDS	-			cytidylate kinase	K00945	COG0283;;;;	F;;;;	Cytidylate kinase;;;;	141362_142039;-;Cytidylate kinase (EC 2.7.4.25)	142032_142925;-;Membrane protein LAPB	;;	0.0867718	1		-0.00520093	0.996996		0.0918331	0.90034			141989	142239					; _;;;	;			-0.188501	0.865535		0.111392	0.915711
624_0147	142032	142925	CDS	-			hypothetical protein	K09824	COG2990;;;;	S;;;;	Uncharacterized protein conserved in bacteria;;;;	141362_142039;-;Cytidylate kinase (EC 2.7.4.25)	142032_142925;-;Membrane protein LAPB	;;	0.308498	0.824872		0.38887	0.186151		0.15019	0.717299			142875	143125					; _;;;	;			1.80569	0.171454		0.363372	0.656963
624_0148	143218	145584	CDS	+			TonB-dependent receptor		;;;;	;;;;	;;;;	143218_145584;+;Outer membrane receptor proteins, mostly Fe transport	;;	;;	1.90727	2.30063e-05	Fe-: up	2.12365	8.95386e-07	Fur-repressed	0.250817	0.778533		Fur-repressed	143018	143268					; _;;;	;			0.999304	0.410277		0.525865	0.63539
624_0149	145662	148436	CDS	+			peptidase M16	K07263	COG0612;;;;	R;;;;	Predicted Zn-dependent peptidases;;;;	145662_148436;+;Probable zinc protease pqqL (EC 3.4.99.-)	;;	;;	0.465643	0.980053		0.471308	0.422189		0.0891785	0.916042			145462	145712					; _;;;	;			0.200818	0.847737		0.883407	0.327371
624_0150	148503	148835	CDS	-			branched-chain amino acid ABC transporter		;;;;	;;;;	;;;;	148503_148835;-;Branched-chain amino acid transport protein azlD	;;	;;	-0.59774	0.431904		0.0192626	0.98938		0.464136	0.303506			148785	149035					; _;;;	;			0.3302	0.82625		-0.0994585	0.957594
624_0151	148836	149564	CDS	-			branched-chain amino acid transporter AzlC		;;;;	;;;;	;;;;	148836_149564;-;Branched-chain amino acid transport protein AzlC	;;	;;	0.187176	1		0.15688	0.802028		-0.088879	0.881983			149514	149764					; _;;;	;			2.5344	0.0697231		0.159857	0.890299
624_0152	149569	150501	CDS	-			LysR family transcriptional regulator	K03576	COG0583;;;;	K;;;;	Transcriptional regulator;;;;	149569_150501;-;Transcriptional activator MetR	;;	;;	0.0770237	1		-0.032627	0.97173		0.0521532	0.926774			150451	150701					; _;;;	;			-1.05898	0.344925		0.170158	0.875762
624_0153	150792	153068	CDS	+			5-methyltetrahydropteroyltriglutamate-- homocysteine methyltransferase	K00549	COG0620;;;;	E;;;;	Methionine synthase II (cobalamin-independent);;;;	150792_153068;+;5-methyltetrahydropteroyltriglutamate--homocysteine methyltransferase (EC 2.1.1.14)	;;	;;	-0.0932726	1		0.593034	0.0689307		0.430247	0.215527			150592	150842					; _;;;	;			0.375465	0.700424		-0.285032	0.710368
624_0154	153343	153574	repeat_region	+			repeat region		;;;;	;;;;	;;;;	-1_-1;.;.	;;	;;	-0.207651	1		-1.00086	0.0332433	Fur-activated	-0.464537	0.447221		Fur-activated	153143	153393					; _;;;	;			-0.0185246	0.989375		-0.244951	0.844613
624_0155	153766	154059	CDS	-			CRISPR-associated protein Cas2	K09951	COG3512;;;;	S;;;;	Uncharacterized protein conserved in bacteria;;;;	153766_154059;-;CRISPR-associated protein Cas2	;;	;;	0.0238314	1		-1.00375	0.170542		-1.28724	0.0442749	Fur-activated	Fur-activated	154009	154259					; _;;;	;			-4.65011	1.7873e-05	perio: down	-0.378722	0.825918
624_0156	154063	155076	CDS	-			type I-C CRISPR-associated endonuclease Cas1	K15342	COG1518;;;;	L;;;;	Uncharacterized protein predicted to be involved in DNA repair;;;;	154063_155076;-;CRISPR-associated protein Cas1	;;	;;	0.407259	0.919281		-1.46473	2.15962e-06	Fur-activated	-1.58851	1.8135e-07	Fur-activated	Fur-activated	155026	155276					; _;;;	;			0.280414	0.788599		1.65832	8.52893e-08	co-inf: up
624_0157	155124	156968	pseudogene	-		hypothetical protein%3B disrupted%3B Derived by automated computational analysis using gene prediction method: Protein Homology.	NA		;;;;	;;;;	;;;;	155124_156383;-;hypothetical protein	156438_156968;-;hypothetical protein	;;	0.246913	1		-0.89045	0.0170012	Fur-activated	-0.865954	0.0152158	Fur-activated	Fur-activated	156918	157168					; _;;;	;			2.86871	0.011755	perio: up	0.546951	0.468451
624_0158	157031	157678	CDS	-			CRISPR-associated protein Cas4	K07464	COG1468;;;;	L;;;;	RecB family exonuclease;;;;	157031_157678;-;CRISPR-associated RecB family exonuclease Cas4 / CRISPR-associated protein Cas1	;;	;;	-0.154022	1		-0.667013	0.224951		-0.468822	0.437342			157628	157878					; _;;;	;			-2.02264	0.0452022	perio: down	0.0393277	0.988966
624_0159	157854	158747	CDS	-			type I-C CRISPR-associated protein Cas7/Csd2	K19118	COG3649;;;;	L;;;;	Uncharacterized protein predicted to be involved in DNA repair;;;;	157854_158747;-;CRISPR-associated protein, Csd2 family	;;	;;	0.150862	1		-0.847228	0.167585		-1.18896	0.0239439	Fur-activated	Fur-activated	158697	158947					; _;;;	;			0.518459	0.623151		0.543351	0.659365
624_0160	158769	160802	CDS	-			type I-C CRISPR-associated protein Cas8c/Csd1	K19117	;;;;	;;;;	;;;;	158769_160802;-;CRISPR-associated protein, Csd1 family	160799_161578;-;CRISPR-associated protein, Cas5d family	;;	0.0474913	1		-0.979367	0.306705		-1.24791	0.130563			160752	161002					; _;;;	;			0.190222	0.866215		0.868388	0.352156
624_0161	160799	161578	CDS	-			type I-C CRISPR-associated protein Cas5	K19119	;;;;	;;;;	;;;;	158769_160802;-;CRISPR-associated protein, Csd1 family	160799_161578;-;CRISPR-associated protein, Cas5d family	;;	-0.00382251	1		-1.37333	0.190326		-1.63754	0.0835252			161528	161778					; _;;;	;			2.30849	0.0426836	perio: up	0.369886	0.832204
624_0162	161587	164052	CDS	-			CRISPR-associated protein	K07012	COG1203;;;;	R;;;;	Predicted helicases;;;;	161587_164052;-;CRISPR-associated helicase Cas3	;;	;;	0.0821161	1		-1.03256	0.391642		-1.4374	0.144214			164002	164252					; _;;;	;			0.552879	0.573144		0.885712	0.44066
624_0163	164252	167185	CDS	+			glutamine-synthetase adenylyltransferase	K00982	COG1391;;;;	OT;;;;	Glutamine synthetase adenylyltransferase;;;;	164252_167185;+;Glutamate-ammonia-ligase adenylyltransferase (EC 2.7.7.42)	;;	;;	0.244448	1		0.163162	0.863834		-0.0588298	0.946224			164052	164302					; _;;;	;			-0.894094	0.325609		0.250502	0.81712
624_0164	167221	167520	CDS	-			transcriptional regulator		;;;;	;;;;	;;;;	167221_167520;-;Putative transcriptional regulator	167517_167867;-;YPPCP.09C homologue	;;	0.437046	1		-0.0592484	0.968738		-0.445247	NA			167470	167720					; _;;;	;			1.65541	0.283307		0.206383	0.915711
624_0165	167517	167867	CDS	-			addiction module toxin RelE		;;;;	;;;;	;;;;	167221_167520;-;Putative transcriptional regulator	167517_167867;-;YPPCP.09C homologue	;;	0.347484	1		-0.0388107	0.983864		-0.267243	0.762629			167817	168067					; _;;;	;			1.28627	0.390762		-0.0319424	0.995268
624_0166	168054	169637	CDS	-	prfC	stimulates the release of release factors 1 and 2 from the ribosome after hydrolysis of the ester bond in peptidyl-tRNA has occurred%3B GDP/GTP-binding protein%3B Derived by automated computational analysis using gene prediction method: Protein Homology.	peptide chain release factor 3	K02837	COG0480;;;;	J;;;;	Translation elongation factors (GTPases);;;;	168054_169637;-;Peptide chain release factor 3	;;	;;	-0.148137	1		0.927322	0.000108636	Fur-repressed	0.633557	0.016451	Fur-repressed	Fur-repressed	169587	169837	7				; _;;;	;			2.20051	0.0325229	perio: up	0.114048	0.912022
624_0167	169994	170821	CDS	+			NAD-dependent dehydratase		;;;;	;;;;	;;;;	169994_170821;+;Nucleoside-diphosphate-sugar epimerases	;;	;;	-0.070372	1		0.466735	0.0820974		0.631692	0.00720813	Fur-repressed	Fur-repressed	169794	170044					; _;;;	;			0.0920601	0.925994		-0.293596	0.65897
624_0168	170909	172246	CDS	+		catalyzes the formation of arginosuccinate from citrulline and aspartate in arginine biosynthesis%3B Derived by automated computational analysis using gene prediction method: Protein Homology.	argininosuccinate synthase	K01940	COG0137;;;;	E;;;;	Argininosuccinate synthase;;;;	170909_172246;+;Argininosuccinate synthase (EC 6.3.4.5)	;;	;;	0.0397103	1		1.35148	1.72992e-08	Fur-repressed	1.35817	3.21577e-08	Fur-repressed	Fur-repressed	170709	170959					; _;;;	;			2.37037	0.0246236	perio: up	0.0457169	0.974849
624_0169	172437	172682	CDS	+			hypothetical protein		;;;;	;;;;	;;;;	172437_172682;+;FIG00696862: hypothetical protein	;;	;;	-0.415915	1		0.333325	0.707526		0.676766	0.224032			172237	172487					; _;;;	;			1.02706	0.491953		-0.12975	0.948326
624_0170	172915	174684	CDS	+	ggt	periplasmic enzyme%3B post-translationally processed into two subunits which are required for wild-type enzyme activity%3B cleaves the gammaglutamyl linkages of compounds such as glutathione and transfer the gammaglutamyl group to other amino acids and peptides%3B Derived by automated computational analysis using gene prediction method: Protein Homology.	gamma-glutamyltranspeptidase	K00681	COG0405;;;;	E;;;;	Gamma-glutamyltransferase;;;;	172915_174684;+;Gamma-glutamyltranspeptidase (EC 2.3.2.2)	;;	;;	1.11672	0.620204		-0.55929	0.692546		-0.895561	0.370489			172715	172965					CF65_01845;1239978_1241747;CDS;gamma-glutamyltranspeptidase precursor,putative';ggt	1239978_1241747;44	2.47	CRP-activated	1.44191	0.174852		-0.41712	0.729477
624_0171	174810	176204	pseudogene	-		sensor protein QseC%3B disrupted%3B Derived by automated computational analysis using gene prediction method: Protein Homology.	NA	K07645	COG0642;;;;	T;;;;	Signal transduction histidine kinase;;;;	174810_175751;-;Sensory histidine kinase QseC	175776_176186;-;Sensory histidine kinase QseC	176173_176619;-;Two-component system response regulator QseB	0.301544	1		0.791926	0.0704568		0.697121	0.105138			176154	176404					; _;;;	;			0.0947523	0.947804		0.16107	0.89659
624_0172	176173	176619	CDS	-			hypothetical protein	K07666	COG0745;;;;	TK;;;;	Response regulators consisting of a CheY-like receiver domain and a winged-helix DNA-binding domain;;;;	175776_176186;-;Sensory histidine kinase QseC	176173_176619;-;Two-component system response regulator QseB	176588_176833;-;Two-component system response regulator QseB	-0.244782	1		-0.0833773	0.959081		0.641496	0.290607			176569	176819					; _;;;	;			0.804258	0.575681		0.337893	0.829876
624_0173	176588	176833	CDS	-			transcriptional regulator		;;;;	;;;;	;;;;	176173_176619;-;Two-component system response regulator QseB	176588_176833;-;Two-component system response regulator QseB	176818_176949;-;hypothetical protein	-0.227572	1		-0.159533	0.902214		0.252415	0.762629			176783	177033					; _;;;	;			1.51851	0.300447		0.0582445	0.98357
624_0174	176971	177387	CDS	-			hypothetical protein		;;;;	;;;;	;;;;	176971_177387;-;Protein ygiW precursor	;;	;;	0.0165428	1		0.638423	0.416143		0.271136	NA			177337	177587					; _;;;	;			-0.271499	0.822573		0.13693	0.951638
624_0175	177759	178676	CDS	+		required for the formation of active formate dehydrogenase%3B Derived by automated computational analysis using gene prediction method: Protein Homology.	formate dehydrogenase accessory protein FdhE	K02380	COG3058;;;;	O;;;;	Uncharacterized protein involved in formate dehydrogenase formation;;;;	177759_178676;+;formate dehydrogenase formation protein FdhE	;;	;;	-0.102955	1		0.185706	0.828439		0.446651	0.376972			177559	177809					CF65_01832;1233746_1234663;CDS;formate dehydrogenase accessory protein,putative';fdhE	1233746_1234663;44	-3.93	CRP-repressed	2.00928	0.194054		0.73069	0.406779
624_0176	178872	180848	CDS	-	cpdB	periplasmic enzyme%3B functions during ribonucleic acid degradation%3B 2'%2C3'-cyclic nucleotides are first converted to 3'-nucleotide and then cleaved to yield a ribonucleotide and a phosphate%3B Derived by automated computational analysis using gene prediction method: Protein Homology.	2'%2C 3'-cyclic nucleotide 2'-phosphodiesterase	K01119	COG0737;;;;	F;;;;	5'-nucleotidase/2',3'-cyclic phosphodiesterase and related esterases;;;;	178872_180848;-;2',3'-cyclic-nucleotide 2'-phosphodiesterase (EC 3.1.4.16)	;;	;;	0.0365634	1		-0.92194	0.000139027	Fur-activated	-0.826511	0.000935951	Fur-activated	Fur-activated	180798	181048	8.1				; _;;;	;			0.460948	0.638937		-0.092109	0.936209
624_0177	181078	181977	CDS	+			enterochelin ABC transporter substrate-binding protein	K02016	COG0614;;;;	P;;;;	ABC-type Fe3+-hydroxamate transport system, periplasmic component;;;;	181078_181977;+;Iron compound ABC uptake transporter substrate-binding protein PiuA	;;	;;	4.24234	7.09714e-90	Fe-: up	3.53934	2.79888e-62	Fur-repressed	-0.398314	0.142062		Fur-repressed	180878	181128	8.2				CF65_01827;1230568_1231467;CDS;iron(III) ABC transporter, periplasmic bindingprotein, putative';fatB/ceuE/yclQ	1230568_1231467;42	-4.29	CRP-repressed	-0.0735945	0.944307		0.393309	0.729477
624_0178	182037	183002	CDS	+			iron ABC transporter permease	K02015	COG0609;;;;	P;;;;	ABC-type Fe3+-siderophore transport system, permease component;;;;	182037_183002;+;Ferric anguibactin transport system permease protein fatD	;;	;;	2.77557	4.8905e-18	Fe-: up	3.22503	3.3472e-24	Fur-repressed	0.490416	0.193687		Fur-repressed	181837	182087	8.2				CF65_01826;1229543_1230508;CDS;iron(III) ABC transporter, putative;fatD/yclN/ceuB	1229543_1230508;44	-2.69	CRP-repressed	0.201702	0.885944		1.01787	0.194711
624_0179	182992	183933	CDS	+			iron ABC transporter permease	K02015	COG0609;;;;	P;;;;	ABC-type Fe3+-siderophore transport system, permease component;;;;	182037_183002;+;Ferric anguibactin transport system permease protein fatD	183010_183933;+;Ferric vibriobactin, enterobactin transport system, permease protein VctG (TC 3.A.1.14.6)	;;	2.16008	0.00197099	Fe-: up	2.81426	4.34403e-06	Fur-repressed	0.429772	0.72546		Fur-repressed	182792	183042	8.2				CF65_01825;1228612_1229553;CDS;iron(III) ABC transporter, permease protein,putative';fatC/ceuC	1228612_1229553;44	-3.07	CRP-repressed	1.55978	0.264718		0.818379	0.515157
624_0180	183946	184704	CDS	+			iron ABC transporter ATP-binding protein	K02013	COG1120;;;;	PH;;;;	ABC-type cobalamin/Fe3+-siderophores transport systems, ATPase components;;;;	183946_184704;+;Iron(III) dicitrate transport ATP-binding protein FecE (TC 3.A.1.14.1)	;;	;;	2.25484	4.95816e-09	Fe-: up	2.37172	4.69182e-10	Fur-repressed	-0.544725	0.286126		Fur-repressed	183746	183996	8.2				CF65_01824;1227842_1228600;CDS;not yet annotated;fecE/fhuC	1227842_1228600;42	-2.14	CRP-repressed	-1.79773	0.147244		0.674037	0.448608
624_0181	184811	186343	CDS	-			peptidase M23		;;;;	;;;;	;;;;	184708_184845;+;hypothetical protein	184811_186343;-;Cell wall endopeptidase, family M23/M37	;;	-0.362	1		-0.685305	0.0799822		-0.394038	0.400397			186293	186543					; _;;;	;			1.76606	0.0936984		-0.5421	0.412604
624_0182	185267	185284	ncRNA	+		D7S_0219.1;42;AS:i:0;	cis-antisense		;;;;	;;;;	;;;;	184811_186343;-;Cell wall endopeptidase, family M23/M37	;;	;;	0.146269	1		-1.25278	0.283188		-0.893132	NA			185167	185317					; _;;;	;			-1.97028	0.168697		-0.631406	0.687319
624_0183	186531	187304	CDS	+	znuC	involved in transport of zinc(II) with ZnuA and C%3B Derived by automated computational analysis using gene prediction method: Protein Homology.	Mn2+/Zn2+ABC transporter ATP-binding protein	K09817	COG1121;;;;	P;;;;	ABC-type Mn/Zn transport systems, ATPase component;;;;	186531_187304;+;Zinc ABC transporter, ATP-binding protein ZnuC	;;	;;	-0.424918	1		0.285561	0.802028		0.486886	0.526521			186331	186581					; _;;;	;			-0.358249	0.792968		0.492661	0.67328
624_0184	187316	188119	CDS	+	znuB	involved in transport of zinc(II) with ZnuA and C%3B Derived by automated computational analysis using gene prediction method: Protein Homology.	high-affinity zinc transporter membrane component	K09816	COG1108;;;;	P;;;;	ABC-type Mn2+/Zn2+ transport systems, permease components;;;;	187316_188119;+;Zinc ABC transporter, inner membrane permease protein ZnuB	;;	;;	-0.669215	1		-0.210345	0.911972		0.563445	0.58924			187116	187366					; _;;;	;			-0.928063	0.538631		0.88758	0.443428
624_0185	188495	189868	CDS	-			transporter	K03308	COG0733;;;;	R;;;;	Na+-dependent transporters of the SNF family;;;;	188495_189868;-;sodium-dependent transporter	;;	;;	-0.13831	1		-0.109714	0.930423		0.183056	0.818082			189818	190068					; _;;;	;			-1.76496	0.064238		1.64994	0.0238549	co-inf: up
624_0186	188556	188610	ncRNA	+		D7S_0222.1;42;AS:i:0;	cis-antisense		;;;;	;;;;	;;;;	188495_189868;-;sodium-dependent transporter	;;	;;	0.622017	1		-0.737392	0.640986		-1.33847	NA			188456	188606					; _;;;	;			-2.71655	0.00617482	perio: down	2.02815	0.0176419	co-inf: up
624_0187	189391	189498	ncRNA	+		D7S_0222.2;42;AS:i:0;	cis-antisense		;;;;	;;;;	;;;;	188495_189868;-;sodium-dependent transporter	;;	;;	0.43707	1		0.398931	0.715142		-0.0424738	0.964123			189291	189441					; _;;;	;			1.17723	0.435232		-0.479307	0.648751
624_0188	189893	190528	CDS	-		DNA-(apurinic or apyrimidinic site) lyase%3B has apurinic or apyrimidinic endonuclease activity and DNA N-glycosylase activity%3B removed damaged DNA at cytosines%2C thymines and guanines%3B Derived by automated computational analysis using gene prediction method: Protein Homology.	endonuclease III	K10773	COG0177;;;;	L;;;;	Predicted EndoIII-related endonuclease;;;;	189893_190528;-;Endonuclease III (EC 4.2.99.18)	;;	;;	-0.21925	1		0.373963	0.379281		0.556745	0.0975578			190478	190728					; _;;;	;			1.12659	0.382146		-0.00747123	0.998334
624_0189	190675	191460	CDS	-			elongation factor G	K03613	COG1347;;;;	C;;;;	Na+-transporting NADH:ubiquinone oxidoreductase, subunit NqrD;;;;	190675_191460;-;Electron transport complex protein RnfE	191453_192073;-;Electron transport complex protein RnfG	;;	-0.0416958	1		0.282236	0.657899		0.471396	0.282251			191410	191660					; _;;;	;			-2.73198	0.00464398	perio: down	-0.298928	0.836351
624_0190	191453	192073	CDS	-			electron transporter RnfG	K03612	COG2869;;;;	C;;;;	Na+-transporting NADH:ubiquinone oxidoreductase, subunit NqrC;;;;	190675_191460;-;Electron transport complex protein RnfE	191453_192073;-;Electron transport complex protein RnfG	;;	0.23303	1		-0.0554993	0.966661		0.0547291	0.948885			192023	192273					; _;;;	;			-2.84458	0.00409692	perio: down	0.699661	0.582976
624_0191	192080	193159	CDS	-	rnfD	RnfD%3B RsxD%3B required for nitrogen fixation in Rhodobacter capsulatus%3B part of a membrane-bound complex thought to be involved in electron transport to nitrogenase%3B in Escherichia coli this gene is part of a cluster controlling SoxR-mediated induction of the SoxS transcription factor in the absence of oxidizing agents%3B Derived by automated computational analysis using gene prediction met…	electron transporter RnfD	K03614	COG1805;;;;	C;;;;	Na+-transporting NADH:ubiquinone oxidoreductase, subunit NqrB;;;;	192080_193159;-;Electron transport complex protein RnfD	;;	;;	-0.363477	0.595197		-0.143359	0.787089		0.363928	0.206384			193109	193359					; _;;;	;			-0.296666	0.805351		0.386289	0.6829
624_0192	193170	195686	CDS	-			electron transporter RnfC	K03615	COG1726;;;;	C;;;;	Na+-transporting NADH:ubiquinone oxidoreductase, subunit NqrA;;;;	193170_195686;-;Electron transport complex protein RnfC	;;	;;	-0.134808	1		0.379174	0.640441		0.300422	0.706492			195636	195886					; _;;;	;			-1.13663	0.237443		1.71848	0.00575201	co-inf: up
624_0193	195687	196277	CDS	-		part of membrane-bound complex thought to be involved in electron transport to nitrogen%3B Derived by automated computational analysis using gene prediction method: Protein Homology.	electron transporter RnfB	K03616	COG2878;;;;	C;;;;	Predicted NADH:ubiquinone oxidoreductase, subunit RnfB;;;;	195687_196277;-;Electron transport complex protein RnfB	;;	;;	-0.409729	1		0.0877048	0.966063		0.559826	0.513186			196227	196477					; _;;;	;			0.62122	0.618678		0.19942	0.90503
624_0194	196277	196858	CDS	-			electron transporter RsxA	K03617	COG2209;;;;	C;;;;	Na+-transporting NADH:ubiquinone oxidoreductase, subunit NqrE;;;;	196277_196858;-;Electron transport complex protein RnfA	;;	;;	-0.51645	1		0.220391	0.91014		0.583286	0.583833			196808	197058					; _;;;	;			4.2538	0.0024721	perio: up	-0.656502	0.621381
624_0195	197049	197936	CDS	-			epimerase	K07071	COG1090;;;;	R;;;;	Predicted nucleoside-diphosphate sugar epimerase;;;;	197049_197936;-;Cell division inhibitor	;;	;;	-0.574296	0.507762		0.277628	0.66851		0.111814	0.883442			197886	198136					; _;;;	;			-1.11281	0.290342		0.263348	0.875307
624_0196	197960	198427	CDS	-		regulates arginine biosynthesis when complexed with arginine by binding at site that overlap the promotors of the arginine biosynthesis genes%3B Derived by automated computational analysis using gene prediction method: Protein Homology.	arginine repressor	K03402	COG1438;;;;	K;;;;	Arginine repressor;;;;	197960_198427;-;Arginine pathway regulatory protein ArgR, repressor of arg regulon	;;	;;	0.0876368	1		-0.230264	0.81502		-0.35295	0.593886			198377	198627					; _;;;	;			2.21393	0.153605		0.524416	0.735425
624_0197	198690	199625	CDS	+		oxidizes malate to oxaloacetate%3B Derived by automated computational analysis using gene prediction method: Protein Homology.	malate dehydrogenase	K00024	COG0039;;;;	C;;;;	Malate/lactate dehydrogenases;;;;	198612_199625;+;Malate dehydrogenase (EC 1.1.1.37)	;;	;;	0.482832	1		-0.624584	0.320178		-0.82909	0.115122			198490	198740					; _;;;	;			3.04969	0.00369459	perio: up	-0.285503	0.829876
624_0198	199781	200521	CDS	-			hypothetical protein		;;;;	;;;;	;;;;	199781_200521;-;FIG00698611: hypothetical protein	;;	;;	0.705569	0.16879		0.715539	0.0669615		0.144601	0.826934			200471	200721					; _;;;	;			-0.0151284	0.991355		0.495009	0.63539
624_0199	200868	201887	CDS	-			branched-chain amino acid aminotransferase	K00826	COG0115;;;;	EH;;;;	Branched-chain amino acid aminotransferase/4-amino-4-deoxychorismate lyase;;;;	200868_201887;-;Branched-chain amino acid aminotransferase (EC 2.6.1.42)	;;	;;	0.515759	0.157508		0.67321	0.00798727	Fur-repressed	0.468789	0.0846078		Fur-repressed	201837	202087					; _;;;	;			2.22621	0.0372707	perio: up	1.11062	0.00712891	co-inf: up
624_0200	201968	202236	ncRNA	-		D7S_0235.1;42;AS:i:0;	sRNA, GcvB		;;;;	;;;;	;;;;	-1_-1;.;.	;;	;;	-0.0474312	1		-1.22768	0.187687		0.881987	0.388704			202211	202336					; _;;;	;			0.661884	0.546331		0.971552	0.0321835	co-inf: up
624_0201	202349	203254	CDS	+		Glycine cleavage system transcriptional activator%3B activates the gcvTHP operon in the presence of glycine and represses the operon in its absence%3B Derived by automated computational analysis using gene prediction method: Protein Homology.	transcriptional regulator	K03566	COG0583;;;;	K;;;;	Transcriptional regulator;;;;	202349_203254;+;Glycine cleavage system transcriptional activator GcvA	;;	;;	0.00841641	1		-0.374072	0.334757		-0.22544	0.608782			202149	202399					; _;;;	;			0.569628	0.704825		-0.358685	0.735183
624_0202	203247	204335	CDS	+			rRNA methyltransferase	K06968	COG2933;;;;	R;;;;	Predicted SAM-dependent methyltransferase;;;;	202349_203254;+;Glycine cleavage system transcriptional activator GcvA	203274_204335;+;LSU rRNA 2'-O-methyl-C2498 methyltransferase RlmM	;;	0.117635	1		-0.727569	0.297588		-0.53325	0.481745			203047	203297					; _;;;	;			1.12435	0.389977		-0.217111	0.884786
624_0203	204452	204904	CDS	+			NrdR family transcriptional regulator	K07738	COG1327;;;;	K;;;;	Predicted transcriptional regulator, consists of a Zn-ribbon and ATP-cone domains;;;;	204452_204904;+;Ribonucleotide reductase transcriptional regulator NrdR	;;	;;	-0.331045	1		-0.0429401	0.976501		0.397849	0.58924			204252	204502					; _;;;	;			0.187562	0.888053		0.360061	0.8176
624_0204	204904	206028	CDS	+	ribD	riboflavin biosynthesis protein which catalyzes the deamination and reduction steps in the riboflavin biosynthesis pathway%3B catalyzes the formation of 5-amino-6-(5-phosphoribosylamino)uracil from 2%2C5-diamino-6-hydroxy-4-(5-phosphoribosylamino)pyrimidine and the formation of 5-amino-6-(5-phosphoribosylamino)uracil from 5-amino-6-(5-phosphoribitylamino)uracil%3B Derived by automated computation…	5-amino-6-(5-phosphoribosylamino)uracil reductase	K11752	COG0117;COG1985;;;	H;H;;;	Pyrimidine deaminase;Pyrimidine reductase, riboflavin biosynthesis;;;	204904_206028;+;Diaminohydroxyphosphoribosylaminopyrimidine deaminase (EC 3.5.4.26) / 5-amino-6-(5-phosphoribosylamino)uracil reductase (EC 1.1.1.193)	;;	;;	-0.13787	1		-0.135478	0.756181		0.200283	0.517469			204704	204954					; _;;;	;			-0.707277	0.587021		-0.0641569	0.954593
624_0205	206037	207065	CDS	+			peptidase	K04691	COG0265;;;;	O;;;;	Trypsin-like serine proteases, typically periplasmic, contain C-terminal PDZ domain;;;;	206037_207065;+;Outer membrane stress sensor protease DegS	;;	;;	-0.0280296	1		-0.103153	0.890496		-0.0151819	0.977388			205837	206087					; _;;;	;			0.837059	0.415222		-0.0904519	0.952171
624_0206	207074	207670	CDS	+			hypothetical protein	K08722	COG1896;;;;	R;;;;	Predicted hydrolases of HD superfamily;;;;	207074_207670;+;Nucleotidase YfbR, HD superfamily	;;	;;	-0.0407956	1		-0.545135	0.0261607	Fur-activated	-0.757497	0.000493997	Fur-activated	Fur-activated	206874	207124					; _;;;	;			-0.805423	0.445463		0.343079	0.735183
624_0207	207737	209080	CDS	-			transporter	K14445	COG0471;;;;	P;;;;	Di- and tricarboxylate transporters;;;;	207737_209134;-;Arsenic efflux pump protein	;;	;;	-0.160832	1		0.0134461	0.988644		0.156136	0.696541			209030	209280					; _;;;	;			-0.24657	0.829556		0.276599	0.743535
624_0208	209301	210080	CDS	-			transcriptional regulator	K02019	COG2005;;;;	R;;;;	N-terminal domain of molybdenum-binding protein;;;;	209301_210080;-;DNA-binding domain of ModE / Molybdate-binding domain of ModE	;;	;;	-0.201504	1		-0.200976	0.692546		0.00606359	0.990627			210030	210280					; _;;;	;			1.85931	0.163303		0.0402037	0.982572
624_0209	210308	211072	CDS	+			molybdate-binding protein	K02020	COG0725;;;;	P;;;;	ABC-type molybdate transport system, periplasmic component;;;;	210308_211072;+;Molybdenum ABC transporter, periplasmic molybdenum-binding protein ModA (TC 3.A.1.8.1)	;;	;;	0.106059	1		-0.535286	0.229446		-0.498021	0.20048			210108	210358					; _;;;	;			1.13589	0.433963		-0.203155	0.892601
624_0210	211151	211879	CDS	+	modB	part of ModCBA molybdate transporter%3B member of ABC superfamily%3B inner membrane component%3B regulated by repressor protein ModE%3B Derived by automated computational analysis using gene prediction method: Protein Homology.	molybdenum ABC transporter permease	K02018	COG0555;;;;	O;;;;	ABC-type sulfate transport system, permease component;;;;	211151_211879;+;Molybdenum transport system permease protein ModB (TC 3.A.1.8.1)	211866_212927;+;Molybdenum transport ATP-binding protein ModC (TC 3.A.1.8.1)	;;	-0.0395488	1		0.72359	0.559656		0.322542	0.825518			210951	211201					; _;;;	;			0.954063	0.345431		0.714441	0.622403
624_0211	211866	212927	CDS	+			molybdenum ABC transporter ATP-binding protein	K02017	COG1118;;;;	P;;;;	ABC-type sulfate/molybdate transport systems, ATPase component;;;;	211151_211879;+;Molybdenum transport system permease protein ModB (TC 3.A.1.8.1)	211866_212927;+;Molybdenum transport ATP-binding protein ModC (TC 3.A.1.8.1)	;;	-0.105036	1		0.400555	0.215018		0.36753	0.240185			211666	211916					; _;;;	;			3.1951	0.00763504	perio: up	0.313988	0.773916
624_0212	212098	212149	ncRNA	-		D7S_0246.1;42;AS:i:0;	cis-antisense to D7S_0246		;;;;	;;;;	;;;;	211866_212927;+;Molybdenum transport ATP-binding protein ModC (TC 3.A.1.8.1)	;;	;;	0	1		0	NA		0	NA			212124	212249					; _;;;	;			NA	NA		-0.0663123	NA
624_0213	213072	214562	CDS	-		catalyzes the removal of N-terminal amino acids preferably from various peptides%3B a cyteinylglycinase%2C transcription regulator and site-specific recombination factor%3B Derived by automated computational analysis using gene prediction method: Protein Homology.	aminopeptidase	K01255	COG0260;;;;	E;;;;	Leucyl aminopeptidase;;;;	213072_214562;-;Cytosol aminopeptidase PepA (EC 3.4.11.1)	;;	;;	0.526616	0.237721		-0.299108	0.462376		-0.616812	0.0304265	Fur-activated	Fur-activated	214512	214762					; _;;;	;			0.0194928	0.984132		-0.104656	0.941036
624_0214	213786	213802	ncRNA	+		D7S_0247.1;42;AS:i:0;	cis-antisense to D7S_0246		;;;;	;;;;	;;;;	213072_214562;-;Cytosol aminopeptidase PepA (EC 3.4.11.1)	;;	;;	-0.201611	1		0.21115	NA		0	NA			213686	213836					; _;;;	;			0.60817	0.663949		0.151268	NA
624_0215	214699	215817	CDS	+		with LptBGC is involved in lipopolysaccharide export%3B Derived by automated computational analysis using gene prediction method: Protein Homology.	LPS export ABC transporter permease LptF	K07091	COG0795;;;;	R;;;;	Predicted permeases;;;;	214699_215817;+;FIG000988: Predicted permease	;;	;;	0.0677596	1		-0.00069995	0.997945		0.181854	0.620469			214499	214749					; _;;;	;			0.318491	0.746624		1.16357	0.0799633
624_0216	215822	216889	CDS	+		with LptABCF is involved in the transport of lipopolysaccharides%3B Derived by automated computational analysis using gene prediction method: Protein Homology.	LPS export ABC transporter permease LptG	K11720	COG0795;;;;	R;;;;	Predicted permeases;;;;	215822_216889;+;FIG000906: Predicted Permease	;;	;;	-0.113419	1		-0.0916643	0.902214		0.272941	0.456822			215622	215872					; _;;;	;			-1.63491	0.0857251		0.0061268	0.998334
624_0217	217064	217948	CDS	+	metF	MTHFR%3B catalyzes NADH-linked reduction of 5%2C10-methylenetetrahydrofolate to 5-methyltetrahydrofolate using FAD as a cofactor%3B Derived by automated computational analysis using gene prediction method: Protein Homology.	5%2C10-methylenetetrahydrofolate reductase	K00297	COG0685;;;;	E;;;;	5,10-methylenetetrahydrofolate reductase;;;;	217064_217948;+;5,10-methylenetetrahydrofolate reductase (EC 1.5.1.20)	;;	;;	-0.13592	1		1.50676	6.51729e-12	Fur-repressed	1.72359	9.85127e-15	Fur-repressed	Fur-repressed	216864	217114					; _;;;	;			-0.919646	0.447784		-0.193211	0.846533
624_0218	218098	218913	CDS	+		catalyzes the conversion of shikimate to 3-dehydroshikimate%3B Derived by automated computational analysis using gene prediction method: Protein Homology.	shikimate dehydrogenase	K00014	COG0169;;;;	E;;;;	Shikimate 5-dehydrogenase;;;;	218098_218913;+;Shikimate 5-dehydrogenase I gamma (EC 1.1.1.25)	;;	;;	-0.261369	1		2.116	9.19405e-12	Fur-repressed	2.13185	3.06498e-11	Fur-repressed	Fur-repressed	217898	218148					; _;;;	;			-0.222103	0.85594		-0.701101	0.41721
624_0219	219390	219794	CDS	-			hypothetical protein		;;;;	;;;;	;;;;	-1_-1;.;.	;;	;;	0.0167101	1		-0.569631	0.466034		-0.651725	NA			219744	219994					; _;;;	;			2.10982	0.174548		0.201953	0.888412
624_0220	219973	220392	CDS	-			hypothetical protein		;;;;	;;;;	;;;;	-1_-1;.;.	;;	;;	-0.22929	1		-0.162131	0.863834		-0.117202	0.884781			220342	220592					; _;;;	;			2.12288	0.171905		0.180503	0.888975
624_0221	220536	220916	CDS	-			hypothetical protein		;;;;	;;;;	;;;;	-1_-1;.;.	;;	;;	-0.474106	1		-1.28307	0.0864197		-0.488465	NA			220866	221116					; _;;;	;			1.88852	0.222508		2.21743	1.42596e-05	co-inf: up
624_0222	220588	220721	ncRNA	-		D7S_0252.1;42;AS:i:0;	sRNA		;;;;	;;;;	;;;;	-1_-1;.;.	;;	;;	NA	NA		NA	NA		NA	NA			220696	220821	9			abscess	; _;;;	;			NA	NA		NA	NA
624_0223	221130	221549	CDS	-			hypothetical protein		;;;;	;;;;	;;;;	221518_222723;-;hypothetical protein	;;	;;	0.289779	1		0.105027	0.966661		-0.23309	NA			221499	221749					; _;;;	;			1.89359	0.213966		0.269648	0.885983
624_0224	221518	222723	CDS	-			hypothetical protein		;;;;	;;;;	;;;;	221518_222723;-;hypothetical protein	;;	;;	-0.000908411	1		-0.314816	0.461624		-0.149513	0.776816			222673	222923					; _;;;	;			4.32688	0.00237305	perio: up	0.231166	0.827143
624_0225	223168	224181	CDS	-		hydrogenase isoenzymes formation protein%3B involved in the formation of the cyanate group of the large subunit of the hydrogenase%3B catalyzes the formation of thiocyanate from thiocarbamate%3B Derived by automated computational analysis using gene prediction method: Protein Homology.	hydrogenase expression/formation protein HypE	K04655	COG0309;;;;	O;;;;	Hydrogenase maturation factor;;;;	223168_224181;-;[NiFe] hydrogenase metallocenter assembly protein HypE	;;	;;	-0.234733	1		-0.663686	0.190326		-0.350478	0.583833			224131	224381					CF65_01760;1189927_1190478;CDS;hydrogenase expression/formation protein,putative';hypE	1189927_1190940;28	-24.27	CRP-repressed	1.12878	0.342893		-0.45296	0.629841
624_0226	224181	225293	CDS	-		necessary for the synthesis of all three hydrogenase isoenzymes%3B Derived by automated computational analysis using gene prediction method: Protein Homology.	hydrogenase isoenzyme formation protein HypD	K04654	COG0409;;;;	O;;;;	Hydrogenase maturation factor;;;;	224181_225293;-;[NiFe] hydrogenase metallocenter assembly protein HypD	;;	;;	-1.05795	0.24706		-1.5796	0.0037671	Fur-activated	-0.59046	0.447383		Fur-activated	225243	225493					CF65_01759;1188815_1189927;CDS;not yet annotated;hypD	1188815_1189927;44	-4.41	CRP-repressed	2.031	0.0663378		-0.22937	0.882673
624_0227	225320	226129	CDS	-		GTP hydrolase involved in nickel liganding into hydrogenases%3B Derived by automated computational analysis using gene prediction method: Protein Homology.	hydrogenase nickel incorporation protein HypB	K04652	COG0378;;;;	OK;;;;	Ni2+-binding GTPase involved in regulation of expression and maturation of urease and hydrogenase;;;;	225320_226129;-;[NiFe] hydrogenase nickel incorporation-associated protein HypB	;;	;;	-0.291726	1		-1.46692	1.32812e-05	Fur-activated	-0.692275	0.0962553		Fur-activated	226079	226329					CF65_01758;1187979_1188788;CDS;Hydrogenase isoenzymes nickel incorporationprotein hypB, putative';hypB	1187979_1188788;44	-2.84	CRP-repressed	1.5574	0.180323		-0.00898449	0.998334
624_0228	226208	226831	CDS	-			cobalt ABC transporter ATP-binding protein	K02006	COG1122;;;;	P;;;;	ABC-type cobalt transport system, ATPase component;;;;	226208_226831;-;ATPase component NikO of energizing module of nickel ECF transporter	226828_227493;-;ATPase component NikO of energizing module of nickel ECF transporter	;;	1.58615	6.57793e-14	Fe-: up	-0.0799718	0.918859		-0.00104543	0.997483			226781	227031					CF65_01757;1187277_1187900;CDS;hypothetical protein;cbiO	1187277_1187900;42	-3.04	CRP-repressed	-0.232056	0.842984		0.674963	0.408491
624_0229	226486	226502	ncRNA	+		D7S_0257.1;42;AS:i:0;	cis-antisense		;;;;	;;;;	;;;;	226208_226831;-;ATPase component NikO of energizing module of nickel ECF transporter	;;	;;	-0.168968	1		-0.5907	0.759293		1.53434	NA			226386	226536					; _;;;	;			NA	NA		0.92921	0.352156
624_0230	226828	227493	CDS	-			ABC transporter permease	K02008	COG0619;;;;	P;;;;	ABC-type cobalt transport system, permease component CbiQ and related transporters;;;;	226208_226831;-;ATPase component NikO of energizing module of nickel ECF transporter	226828_227493;-;ATPase component NikO of energizing module of nickel ECF transporter	227490_228143;-;Substrate-specific component NikM of nickel ECF transporter	2.30692	2.5607e-28	Fe-: up	-0.320292	0.391642		0.127656	0.791991			227443	227693					CF65_01756;1186615_1187280;CDS;hypothetical protein;cbiQ	1186615_1187280;42	-2.38	CRP-repressed	3.94255	0.00335262	perio: up	1.17869	0.0250206	co-inf: up
624_0231	227490	228143	CDS	-		catalyzes the ATP-dependent transport of cobalt%3B Derived by automated computational analysis using gene prediction method: Protein Homology.	cobalamin biosynthesis protein CbiM	K02007	COG0310;;;;	P;;;;	ABC-type Co2+ transport system, permease component;;;;	226828_227493;-;ATPase component NikO of energizing module of nickel ECF transporter	227490_228143;-;Substrate-specific component NikM of nickel ECF transporter	;;	2.11044	2.99721e-28	Fe-: up	-0.894642	7.28045e-05	Fur-activated	-0.0796953	0.873714		Fur-activated	228093	228343					; _;;;	;			0.209371	0.888048		0.28921	0.742349
624_0232	228143	228646	CDS	-			hypothetical protein	K16915	;;;;	;;;;	;;;;	228143_228646;-;Additional component NikL of nickel ECF transporter	;;	;;	1.89923	1.66641e-08	Fe-: up	-0.471491	0.391642		0.0473682	0.956564			228596	228846					CF65_01753;1185462_1185965;CDS;hypothetical protein;	1185462_1185965;44	-3.17	CRP-repressed	1.75387	0.225961		0.616956	0.51538
624_0233	228653	229348	CDS	-			hypothetical protein	K10094	COG5266;;;;	P;;;;	ABC-type Co2+ transport system, periplasmic component;;;;	228653_229348;-;Additional periplasmic component NikK of nickel ECF transporter	;;	;;	1.88151	3.56441e-16	Fe-: up	-0.91401	0.000597109	Fur-activated	-0.129352	0.812514		Fur-activated	229298	229548					CF65_01751;1184760_1185455;CDS;hypothetical protein;	1184760_1185455;44	-3.32	CRP-repressed	2.80559	0.0428457	perio: up	0.649229	0.383691
624_0234	229527	230219	CDS	-		enables the cleavage of the glycosidic bond in both 5'-methylthioadenosine and S-adenosylhomocysteine%3B Derived by automated computational analysis using gene prediction method: Protein Homology.	5'-methylthioadenosine nucleosidase	K01243	COG0775;;;;	F;;;;	Nucleoside phosphorylase;;;;	229527_230219;-;5'-methylthioadenosine nucleosidase (EC 3.2.2.16) / S-adenosylhomocysteine nucleosidase (EC 3.2.2.9)	;;	;;	-0.170643	1		-0.130962	0.815316		0.348543	0.254246			230169	230419					; _;;;	;			0.57428	0.584952		0.621732	0.335755
624_0235	230236	230907	CDS	-			thiol:disulfide interchange protein	K03673	COG0526;;;;	OC;;;;	Thiol-disulfide isomerase and thioredoxins;;;;	230236_230883;-;Thiol-disulfide isomerase and thioredoxins	;;	;;	-0.0254699	1		-0.128808	0.755875		0.110288	0.772258			230857	231107					; _;;;	;			0.669955	0.597139		0.183065	0.861345
624_0236	230916	232637	CDS	-		5'-3' single-stranded-DNA-specific exonuclease%3B Derived by automated computational analysis using gene prediction method: Protein Homology.	single-stranded-DNA-specific exonuclease RecJ	K07462	COG0608;;;;	L;;;;	Single-stranded DNA-specific exonuclease;;;;	230916_232637;-;Single-stranded-DNA-specific exonuclease RecJ (EC 3.1.-.-)	;;	;;	-0.0763564	1		0.205197	0.648141		0.509459	0.0611263			232587	232837					; _;;;	;			1.46408	0.198438		0.387337	0.467438
624_0237	232650	233333	CDS	-		DsbC%3B periplasmic protein with protein disulfide isomerase activity%3B this protein also shows disulfide oxidoreductase activity%3B Derived by automated computational analysis using gene prediction method: Protein Homology.	protein-disulfide isomerase	K03981	COG1651;;;;	O;;;;	Protein-disulfide isomerase;;;;	232650_233333;-;Thiol:disulfide interchange protein DsbC	;;	;;	-0.0176304	1		0.0131803	0.99568		0.0585701	0.946224			233283	233533					; _;;;	;			3.41238	0.00701159	perio: up	-0.234462	0.846533
624_0238	233694	234599	CDS	+		catalyzes the release of newly synthesized polypeptide chains at the stop codons UAA and UGA%3B Derived by automated computational analysis using gene prediction method: Protein Homology.	peptide chain release factor 2	K02836	COG1186;;;;	J;;;;	Protein chain release factor B;;;;	233697_234599;+;Peptide chain release factor 2; programmed frameshift-containing	;;	;;	-0.1412	1		0.43551	0.784414		0.321284	0.825518			233494	233744					; _;;;	;			1.16903	0.271722		0.702101	0.640149
624_0239	234656	236164	CDS	+	lysS	class II%3B LysRS2%3B catalyzes a two-step reaction%2C first charging a lysine molecule by linking its carboxyl group to the alpha-phosphate of ATP%2C followed by transfer of the aminoacyl-adenylate to its tRNA%3B in Methanosarcina barkeri%2C LysRS2 charges both tRNA molecules for lysine that exist in this organism and in addition can charge the tRNAPyl with lysine in the presence of LysRS1%3B De…	lysine--tRNA ligase	K04567	COG1190;;;;	J;;;;	Lysyl-tRNA synthetase (class II);;;;	234656_236164;+;Lysyl-tRNA synthetase (class II) (EC 6.1.1.6)	;;	;;	-0.0592195	1		0.516719	0.147043		0.553113	0.0975578			234456	234706					; _;;;	;			0.420278	0.660375		-0.487089	0.41517
624_0240	236345	237453	repeat_region	+			repeat region		;;;;	;;;;	;;;;	-1_-1;.;.	;;	;;	0.465851	1		-0.597244	0.705933		-1.09925	0.294434			236145	236395					; _;;;	;			-0.198277	0.878185		0.51346	0.764326
624_0241	237549	237752	pseudogene	+		transposase%3B disrupted%3B Derived by automated computational analysis using gene prediction method: Protein Homology.	NA	K07483	COG2963;;;;	L;;;;	Transposase and inactivated derivatives;;;;	-1_-1;.;.	;;	;;	0.119756	1		-0.968536	0.405714		-1.37225	NA			237349	237599					; _;;;	;			NA	NA		-1.23813	0.242806
624_0242	237907	238693	pseudogene	+		integrase%3B disrupted%3B Derived by automated computational analysis using gene prediction method: Protein Homology.	NA		;;;;	;;;;	;;;;	238042_238182;+;Mobile element protein	238265_238405;+;Mobile element protein	238544_238693;+;Mobile element protein	0.111202	1		-0.472026	0.813236		0.0717668	NA			237707	237957					; _;;;	;			NA	NA		-0.858827	0.526777
624_0243	239288	240631	CDS	-			hypothetical protein	K07783	COG2271;;;;	G;;;;	Sugar phosphate permease;;;;	239288_240631;-;putative hexose phosphate transport protein	;;	;;	1.09295	0.613801		-1.80542	0.0181944	Fur-activated	-2.7957	4.61723e-05	Fur-activated	Fur-activated	240581	240831					; _;;;	;			1.6222	0.24111		0.242955	0.870257
624_0244	240649	241452	CDS	-			inositol monophosphatase	K01092	COG0483;;;;	G;;;;	Archaeal fructose-1,6-bisphosphatase and related enzymes of inositol monophosphatase family;;;;	240649_241452;-;Inositol-1-monophosphatase (EC 3.1.3.25)	;;	;;	0.396718	1		-1.12365	0.183137		-1.53194	0.0344254	Fur-activated	Fur-activated	241402	241652					; _;;;	;			1.1432	0.391964		-0.432416	0.760873
624_0245	241716	242546	CDS	+			5-deoxy-glucuronate isomerase	K03337	COG3718;;;;	G;;;;	Uncharacterized enzyme involved in inositol metabolism;;;;	241716_242546;+;5-deoxy-glucuronate isomerase (EC 5.3.1.-)	;;	;;	0.719179	0.263593		-0.695119	0.128101		-1.2942	0.000387966	Fur-activated	Fur-activated	241516	241766					; _;;;	;			0.269644	0.840386		-0.463443	0.619785
624_0246	243477	244631	CDS	-			hypothetical protein	K07126	COG0790;;;;	R;;;;	FOG: TPR repeat, SEL1 subfamily;;;;	243477_244631;-;hypothetical protein	;;	;;	0.0395348	1		-0.141371	0.930507		-0.173909	0.876213			244581	244831					; _;;;	;			-1.28364	0.185906		0.0516367	0.98357
624_0247	244631	245698	CDS	-			phospholipase		;;;;	;;;;	;;;;	244631_245698;-;Probable phospholipase protein	245695_246834;-;Probable phospholipase protein	;;	0.232229	1		1.23063	0.286863		-0.0439194	NA			245648	245898					; _;;;	;			NA	NA		0.788773	0.5844
624_0248	245695	246834	CDS	-			phospholipase		;;;;	;;;;	;;;;	244631_245698;-;Probable phospholipase protein	245695_246834;-;Probable phospholipase protein	;;	0.0837491	1		0.484479	0.783641		0.150483	NA			246784	247034					; _;;;	;			NA	NA		-1.0237	0.408491
624_0249	246838	249060	CDS	-			type IV secretion protein Rhs	K11904	COG3501;;;;	S;;;;	Uncharacterized protein conserved in bacteria;;;;	246838_249060;-;VgrG-3 protein	249057_249227;-;hypothetical protein	;;	0.0446652	1		0.414629	0.8104		0.415658	NA			249010	249260					; _;;;	;			NA	NA		0.324504	0.867809
624_0250	249758	250744	CDS	+		binds D-fructose as an inducer%3B involved in regulation of operons for central pathways of carbon metabolism%3B Derived by automated computational analysis using gene prediction method: Protein Homology.	transcriptional regulator	K03435	COG1609;;;;	K;;;;	Transcriptional regulators;;;;	249758_250744;+;Fructose repressor FruR, LacI family	250728_251441;-;SanA protein	;;	-0.154442	1		-0.417253	0.141965		-0.220249	0.5326			249558	249808					; _;;;	;			2.75128	0.0725829		-0.532008	0.318877
624_0251	250728	251441	CDS	-			hypothetical protein	K03748	COG2949;;;;	S;;;;	Uncharacterized membrane protein;;;;	249758_250744;+;Fructose repressor FruR, LacI family	250728_251441;-;SanA protein	;;	-0.0873305	1		0.195637	0.746808		0.405047	0.264879			251391	251641					; _;;;	;			2.04669	0.187419		-0.18396	0.837008
624_0252	251634	252737	CDS	+			homoserine O-acetyltransferase	K00641	COG2021;;;;	E;;;;	Homoserine acetyltransferase;;;;	251634_252737;+;Homoserine O-acetyltransferase (EC 2.3.1.31)	;;	;;	-0.1077	1		0.716297	0.249222		1.06495	0.0367796	Fur-repressed	Fur-repressed	251434	251684					; _;;;	;			1.20735	0.420741		0.180449	0.888975
624_0253	251834	252900	ncRNA	-		D7S_0307.1;42;AS:i:0;	cis-antisense to D7S_0307		;;;;	;;;;	;;;;	251634_252737;+;Homoserine O-acetyltransferase (EC 2.3.1.31)	;;	;;	-0.270788	1		0.071878	0.951555		0.503954	0.245709			252875	253000					; _;;;	;			-0.766818	0.539249		0.134141	0.934214
624_0254	253043	254041	CDS	+			transcriptional regulator	K03604	COG1609;;;;	K;;;;	Transcriptional regulators;;;;	253043_254041;+;Purine nucleotide synthesis repressor	;;	;;	-0.052363	1		-0.174645	0.652039		0.0981789	0.817866			252843	253093					; _;;;	;			1.9066	0.129194		0.274508	0.790135
624_0255	254510	254830	CDS	+			hypothetical protein	K09901	COG3099;;;;	S;;;;	Uncharacterized protein conserved in bacteria;;;;	254510_254830;+;putative cytoplasmic protein	;;	;;	0.34483	0.859362		0.558613	0.0669615		-0.00504024	0.991451			254310	254560					; _;;;	;			-1.7042	0.262324		0.0956722	0.957434
624_0256	254945	255772	CDS	-	dapD	catalyzes the formation of N-succinyl-2-amino-6-ketopimelate from succinyl-CoA and tetrahydrodipicolinate in the lysine biosynthetic pathway%3B Derived by automated computational analysis using gene prediction method: Protein Homology.	2%2C3%2C4%2C5-tetrahydropyridine-2%2C6-dicarboxylate N-succinyltransferase	K00674	COG2171;;;;	E;;;;	Tetrahydrodipicolinate N-succinyltransferase;;;;	254945_255772;-;2,3,4,5-tetrahydropyridine-2,6-dicarboxylate N-succinyltransferase (EC 2.3.1.117)	;;	;;	0.279453	1		1.05494	0.0984801		0.729436	0.304592			255722	255972					; _;;;	;			0.589851	0.599933		-0.217887	0.882332
624_0257	255857	256828	CDS	-	cysB	LysR-type transcriptional regulator%3B contains helix-turn-helix (HTH) motif%3B in Escherichia coli this protein regulates cysteine biosynthesis by controlling expression of the cys regulon%3B autoregulates expression%3B crystal structure of Klebsiella aerogenes showed tetramer formation%3B Derived by automated computational analysis using gene prediction method: Protein Homology.	LysR family transcriptional regulator	K13634	COG0583;;;;	K;;;;	Transcriptional regulator;;;;	255857_256828;-;Cys regulon transcriptional activator CysB	;;	;;	-0.107448	1		0.996983	1.49022e-09	Fur-repressed	0.964677	1.77913e-08	Fur-repressed	Fur-repressed	256778	257028					; _;;;	;			2.53655	0.0625409		-0.337083	0.63861
624_0258	256859	257743	CDS	-		catalyzes the synthesis of pseudouridine from uracil-2605 in 23S ribosomal RNA%3B Derived by automated computational analysis using gene prediction method: Protein Homology.	23S rRNA pseudouridylate synthase	K06178	COG1187;;;;	J;;;;	16S rRNA uridine-516 pseudouridylate synthase and related pseudouridylate synthases;;;;	256859_257827;-;Ribosomal large subunit pseudouridine synthase B (EC 4.2.1.70)	;;	;;	-0.108476	1		0.674372	0.0387281	Fur-repressed	0.846978	0.00448631	Fur-repressed	Fur-repressed	257693	257943					; _;;;	;			-0.724682	0.530731		-0.670792	0.352369
624_0259	257882	258505	CDS	-			hypothetical protein		;;;;	;;;;	;;;;	257882_258505;-;Hypothetical YciO protein, TsaC/YrdC paralog	;;	;;	-0.0360426	1		0.520869	0.210102		0.87902	0.00861044	Fur-repressed	Fur-repressed	258455	258705					; _;;;	;			0.306691	0.809085		-0.480473	0.55416
624_0260	258586	259710	CDS	-			prephenate dehydrogenase	K14187	COG1605;COG0287;;;	E;E;;;	Chorismate mutase;Prephenate dehydrogenase;;;	258586_259710;-;Chorismate mutase I (EC 5.4.99.5) / Cyclohexadienyl dehydrogenase (EC 1.3.1.12)(EC 1.3.1.43)	;;	;;	-0.123138	1		0.131765	0.707702		0.0958138	0.784982			259660	259910					; _;;;	;			-0.218564	0.814771		-0.372201	0.641739
624_0261	259751	261631	CDS	-			signal peptide peptidase SppA	K04773	COG0616;;;;	OU;;;;	Periplasmic serine proteases (ClpP class);;;;	259751_261631;-;Signal peptide peptidase SppA (EC 3.4.21.-)	;;	;;	-0.0777422	1		0.275755	0.461003		0.409515	0.159837			261581	261831					; _;;;	;			3.42051	0.0102424	perio: up	0.351538	0.621381
624_0262	261755	262309	CDS	+			NAD(P)H nitroreductase		;;;;	;;;;	;;;;	261755_262309;+;FIG002003: Protein YdjA	;;	;;	0.0368669	1		0.0393884	0.973549		0.0412734	0.961131			261555	261805					; _;;;	;			1.37823	0.29382		-0.370539	0.687317
624_0263	262153	262414	ncRNA	-		D7S_0317.1;42;AS:i:0;	cis-antisense to D7S_0317		;;;;	;;;;	;;;;	261755_262309;+;FIG002003: Protein YdjA	;;	;;	0.0934638	1		-0.00947959	0.996136		-0.213994	0.820561			262389	262514					; _;;;	;			-2.82726	0.0113377	perio: down	-0.328494	0.783444
624_0264	262739	264163	CDS	-		E3 component of pyruvate and 2-oxoglutarate dehydrogenase complex%3B catalyzes the oxidation of dihydrolipoamide to lipoamide%3B Derived by automated computational analysis using gene prediction method: Protein Homology.	dihydrolipoamide dehydrogenase	K00382	COG1249;;;;	C;;;;	Pyruvate/2-oxoglutarate dehydrogenase complex, dihydrolipoamide dehydrogenase (E3) component, and related enzymes;;;;	262739_264220;-;Dihydrolipoamide dehydrogenase of pyruvate dehydrogenase complex (EC 1.8.1.4) @ Dihydrolipoamide dehydrogenase (EC 1.8.1.4)	;;	;;	0.0539758	1		-0.0813681	0.959081		-0.328437	0.686414			264113	264363					; _;;;	;			-1.29298	0.183984		-0.472302	0.525511
624_0265	264257	265870	CDS	-			hypothetical protein	K00627	COG0508;;;;	C;;;;	Pyruvate/2-oxoglutarate dehydrogenase complex, dihydrolipoamide acyltransferase (E2) component, and related enzymes;;;;	264257_265927;-;Dihydrolipoamide acetyltransferase component of pyruvate dehydrogenase complex (EC 2.3.1.12)	;;	;;	0.227428	1		-0.18913	0.854843		-0.458083	0.456215			265820	266070					; _;;;	;			0.883344	0.360281		0.51652	0.586668
624_0266	265956	268613	CDS	-	aceE	E1 component%3B part of pyruvate dehydrogenase%3B forms a complex with DlaT and LpdC%3B Derived by automated computational analysis using gene prediction method: Protein Homology.	pyruvate dehydrogenase	K00163	COG2609;;;;	C;;;;	Pyruvate dehydrogenase complex, dehydrogenase (E1) component;;;;	265956_268613;-;Pyruvate dehydrogenase E1 component (EC 1.2.4.1)	;;	;;	0.465956	0.919281		-0.145415	0.88193		-0.426781	0.413085			268563	268813					; _;;;	;			0.824441	0.373582		-0.597873	0.405274
624_0267	267222	267289	ncRNA	+		D7S_0322.1;42;AS:i:0;	cis-antisense to D7S_0322		;;;;	;;;;	;;;;	265956_268613;-;Pyruvate dehydrogenase E1 component (EC 1.2.4.1)	;;	;;	0.303521	1		0	NA		-0.20369	NA			267122	267272					; _;;;	;			NA	NA		0.242682	NA
624_0268	269007	269867	CDS	+		with TehA confers resistance to tellurite%3B Derived by automated computational analysis using gene prediction method: Protein Homology.	tellurite resistance protein TehB	K16868	COG0500;;;;	QR;;;;	SAM-dependent methyltransferases;;;;	268992_269867;+;Tellurite resistance protein TehB	;;	;;	0.286041	1		0.289606	0.791467		0.836605	0.144983			268807	269057					; _;;;	;			1.10746	0.370254		0.131373	0.936631
624_0269	270020	272734	CDS	-		Positively regulates the transcription of the maltose regulon whose gene products are responsible for uptake and catabolism of malto-oligosaccharides%3B Derived by automated computational analysis using gene prediction method: Protein Homology.	transcriptional regulator MalT	K03556	COG2909;;;;	K;;;;	ATP-dependent transcriptional regulator;;;;	270020_272734;-;Transcriptional activator of maltose regulon, MalT	;;	;;	-0.20804	1		-0.306866	0.634371		-0.0426969	0.960306			272684	272934					; _;;;	;			0.406995	0.687462		-0.313056	0.759225
624_0270	272903	275293	CDS	+			maltose phosphorylase	K00688	COG0058;;;;	G;;;;	Glucan phosphorylase;;;;	272903_275293;+;Maltodextrin phosphorylase (EC 2.4.1.1)	;;	;;	0.163482	1		0.355331	0.750034		0.0327221	0.975026			272703	272953					CF65_01982;1339524_1341914;CDS;maltodextrin phosphorylase, putative;malP	1339524_1341914;22	-2.21	CRP-repressed	-0.047401	0.962302		1.16558	0.0800541
624_0271	275396	277471	CDS	+			4-alpha-glucanotransferase	K00705	COG1640;;;;	G;;;;	4-alpha-glucanotransferase;;;;	275396_277471;+;4-alpha-glucanotransferase (amylomaltase) (EC 2.4.1.25)	;;	;;	-0.17921	1		-0.0639058	0.975116		-0.311663	0.801859			275196	275446					; _;;;	;			-0.221734	0.835436		-0.31761	0.843614
624_0272	277615	278157	CDS	-			colicin V synthesis protein	K03558	COG1286;;;;	R;;;;	Uncharacterized membrane protein, required for colicin V production;;;;	277493_277618;+;hypothetical protein	277615_278157;-;Colicin V production protein	;;	-0.411923	0.103743		-0.123711	0.746808		0.207835	0.420344			278107	278357					; _;;;	;			-0.258932	0.85621		-0.201787	0.81712
624_0273	278336	278779	CDS	-			hypothetical protein	K09899	COG3092;;;;	S;;;;	Uncharacterized protein conserved in bacteria;;;;	278336_278779;-;FIG00638298: membrane protein YfbV	;;	;;	-0.0439677	1		-0.353464	0.815316		-0.997167	0.216261			278729	278979					; _;;;	;			-2.2842	0.0203074	perio: down	2.15807	0.00868049	co-inf: up
624_0274	279047	280249	CDS	+		AckA utilizes acetate and can acetylate CheY which increases signal strength during flagellar rotation%3B utilizes magnesium and ATP%3B also involved in conversion of acetate to aceyl-CoA%3B also known to act on propionate%3B Derived by automated computational analysis using gene prediction method: Protein Homology.	acetate kinase	K00925	COG0282;;;;	C;;;;	Acetate kinase;;;;	279047_280249;+;Acetate kinase (EC 2.7.2.1)	;;	;;	-0.00898902	1		0.208671	0.605562		0.411235	0.128949			278847	279097					; _;;;	;			1.59493	0.151988		-0.259311	0.793362
624_0275	279267	279450	ncRNA	+		D7S_0331.1;42;AS:i:0;	sRNA		;;;;	;;;;	;;;;	279047_280249;+;Acetate kinase (EC 2.7.2.1)	;;	;;	NA	NA		NA	NA		NA	NA			279167	279317					; _;;;	;			NA	NA		NA	NA
624_0276	280319	282454	CDS	+		catalyzes the synthesis of acetylphosphate or propionylphosphate from acetyl-CoA or propionyl-CoA and inorganic phosphate%3B when using propionyl-CoA the enzyme is functioning in the anaerobic pathway catabolizing threonine to propionate%3B Derived by automated computational analysis using gene prediction method: Protein Homology.	phosphate acetyltransferase	K13788	COG0280;COG0857;;;	C;R;;;	Phosphotransacetylase;BioD-like N-terminal domain of phosphotransacetylase;;;	280319_282454;+;Phosphate acetyltransferase (EC 2.3.1.8)	;;	;;	0.136365	1		0.282453	0.611465		0.131698	0.834795			280119	280369					; _;;;	;			1.82954	0.115767		-0.605625	0.408491
624_0277	282801	283163	CDS	+			cupin		;;;;	;;;;	;;;;	282801_283163;+;hypothetical protein	;;	;;	0.395683	1		0.648708	0.379281		-0.0127292	0.990307			282601	282851	10				; _;;;	;			-0.259222	0.853966		0.494277	0.701288
624_0278	283234	283734	CDS	-			7%2C 8-dihydro-6-hydroxymethylpterin-pyrophosphokinase	K00950	COG0801;;;;	H;;;;	7,8-dihydro-6-hydroxymethylpterin-pyrophosphokinase;;;;	283234_283734;-;2-amino-4-hydroxy-6-hydroxymethyldihydropteridine pyrophosphokinase (EC 2.7.6.3)	283727_285193;-;Poly(A) polymerase (EC 2.7.7.19)	;;	-0.113026	1		-0.101602	0.966661		0.28439	0.834795			283684	283934					; _;;;	;			0.878205	0.569235		-0.10967	0.957594
624_0279	283727	285193	CDS	-			poly(A) polymerase	K00970	COG0617;;;;	J;;;;	tRNA nucleotidyltransferase/poly(A) polymerase;;;;	283234_283734;-;2-amino-4-hydroxy-6-hydroxymethyldihydropteridine pyrophosphokinase (EC 2.7.6.3)	283727_285193;-;Poly(A) polymerase (EC 2.7.7.19)	;;	-0.151315	1		-0.279325	0.815316		-0.0992534	0.93114			285143	285393					; _;;;	;			2.79822	0.0386249	perio: up	-0.039304	0.986278
624_0280	285310	285747	CDS	-			molecular chaperone DnaK	K06204	COG1734;;;;	T;;;;	DnaK suppressor protein;;;;	285310_285747;-;C4-type zinc finger protein, DksA/TraR family	;;	;;	-0.137183	1		-0.336335	0.479462		-0.328863	0.456865			285697	285947					; _;;;	;			0.934396	0.387178		0.1082	0.931252
624_0281	286045	288474	CDS	+			recombinase	K02238	COG0658;COG2333;;;	R;R;;;	Predicted membrane metal-binding protein;Predicted hydrolase (metallo-beta-lactamase superfamily);;;	286240_288474;+;DNA internalization-related competence protein ComEC/Rec2	;;	;;	-0.0653736	1		-0.0746081	0.970583		0.728212	0.312075			285845	286095					; _;;;	;			1.66247	0.140169		1.19343	0.0238549	co-inf: up
624_0282	288521	290269	CDS	+		involved in the transport of lipid A across the inner membrane%3B Derived by automated computational analysis using gene prediction method: Protein Homology.	lipid transporter ATP-binding/permease	K11085	COG1132;;;;	V;;;;	ABC-type multidrug transport system, ATPase and permease components;;;;	288521_290269;+;Lipid A export ATP-binding/permease protein MsbA (EC 3.6.3.25)	;;	;;	-0.179067	1		-0.147574	0.90168		0.305987	0.662098			288321	288571					; _;;;	;			-1.99725	0.0530651		0.130141	0.929336
624_0283	290288	291262	CDS	+			tetraacyldisaccharide 4'-kinase	K00912	COG1663;;;;	M;;;;	Tetraacyldisaccharide-1-P 4'-kinase;;;;	290288_291262;+;Tetraacyldisaccharide 4'-kinase (EC 2.7.1.130)	;;	;;	0.0698569	1		0.384059	0.545261		0.502574	0.311325			290088	290338					; _;;;	;			0.547789	0.649415		0.177596	0.888975
624_0284	291284	291463	CDS	+			hypothetical protein	K09791	COG2835;;;;	S;;;;	Uncharacterized conserved protein;;;;	291284_291463;+;FIG002473: Protein YcaR in KDO2-Lipid A biosynthesis cluster	;;	;;	0.320175	1		-0.538474	0.521491		-0.552351	NA			291084	291334					; _;;;	;			1.62069	0.293354		-0.0614017	0.984656
624_0285	291465	292238	CDS	+		CMP-2-keto-3-deoxyoctulosonic acid synthetase%3B catalyzes the formation of CMP-3-deoxy-D-manno-octulosonate from CTP and 3-deoxy-D-manno-octulosonate which is incorporated into LPS%3B Derived by automated computational analysis using gene prediction method: Protein Homology.	3-deoxy-manno-octulosonate cytidylyltransferase	K00979	COG1212;;;;	M;;;;	CMP-2-keto-3-deoxyoctulosonic acid synthetase;;;;	291465_292238;+;3-deoxy-manno-octulosonate cytidylyltransferase (EC 2.7.7.38)	;;	;;	-0.292479	1		-1.19662	0.0750886		-0.636311	0.442551			291265	291515					; _;;;	;			0.330583	0.800938		-0.31232	0.857226
624_0286	292367	294196	CDS	+	uvrC	The UvrABC repair system catalyzes the recognition and processing of DNA lesions. UvrC both incises the 5' and 3' sides of the lesion. The N-terminal half is responsible for the 3' incision and the C-terminal half is responsible for the 5' incision%3B Derived by automated computational analysis using gene prediction method: Protein Homology.	excinuclease ABC subunit C	K03703	COG0322;;;;	L;;;;	Nuclease subunit of the excinuclease complex;;;;	292367_294196;+;Excinuclease ABC subunit C	;;	;;	0.193416	1		-0.0990316	0.938372		0.0525852	0.95095			292167	292417					; _;;;	;			1.27847	0.21625		0.54113	0.602193
624_0287	294198	294388	ncRNA	+		D7S_0343.1;42;AS:i:-6;	sRNA, tfoR		;;;;	;;;;	;;;;	-1_-1;.;.	;;	;;	-0.192872	1		-0.155683	0.900004		0.343445	0.623471			294098	294248					; _;;;	;			1.34116	0.357418		-0.012769	0.998334
624_0288	294309	294528	ncRNA	-		D7S_0344.1;42;AS:i:-6;	cis-antisense to D7S_0344 and D7S_0343.1		;;;;	;;;;	;;;;	294392_294532;+;Autoinducer 2 (AI-2) ABC transport system, periplasmic AI-2 binding protein LsrB	;;	;;	-0.115986	1		-0.4344	0.605987		-0.781896	0.178129			294503	294628					; _;;;	;			-0.467716	0.756179		-0.145045	0.93664
624_0289	294583	295674	CDS	-			potassium transporter Trk	K02055	COG0687;;;;	E;;;;	Spermidine/putrescine-binding periplasmic protein;;;;	294583_295674;-;Possible ABC transporter, periplasmic substrate X binding protein precursor	;;	;;	0.553042	1		-0.750884	0.565841		-1.59909	0.0598883			295624	295874					; _;;;	;			0.887149	0.421917		0.907939	0.412024
624_0290	295694	296545	CDS	-			spermidine/putrescine ABC transporter permease	K02053	COG1177;;;;	E;;;;	ABC-type spermidine/putrescine transport system, permease component II;;;;	295694_296545;-;Putative ABC transporter of substrate X, permease subunit II	296542_297411;-;Putative ABC transporter of substrate X, permease subunit I	;;	0.1919	1		-0.70159	0.391642		-1.09911	0.0895029			296495	296745					; _;;;	;			1.29199	0.346322		0.103008	0.948981
624_0291	296542	297411	CDS	-			spermidine/putrescine ABC transporter permease	K02054	COG1176;;;;	E;;;;	ABC-type spermidine/putrescine transport system, permease component I;;;;	295694_296545;-;Putative ABC transporter of substrate X, permease subunit II	296542_297411;-;Putative ABC transporter of substrate X, permease subunit I	297408_298478;-;Putative ABC transporter of substrate X, ATP-binding subunit	0.224349	1		-0.602742	0.599405		-1.26601	0.0924992			297361	297611					; _;;;	;			-0.659323	0.553199		0.169836	0.915711
624_0292	297408	298478	CDS	-			ABC transporter ATP-binding protein		;;;;	;;;;	;;;;	296542_297411;-;Putative ABC transporter of substrate X, permease subunit I	297408_298478;-;Putative ABC transporter of substrate X, ATP-binding subunit	;;	0.385302	1		-0.852282	0.111778		-0.998011	0.0395453	Fur-activated	Fur-activated	298428	298678					; _;;;	;			0.876734	0.442164		0.700684	0.383691
624_0293	298615	298685	ncRNA	-		D7S_0348.1;42;AS:i:0;	sRNA		;;;;	;;;;	;;;;	-1_-1;.;.	;;	;;	-0.125046	1		0.170683	0.90168		0.3938	0.611751			298660	298785					; _;;;	;			-1.21193	0.401195		-0.624761	0.5206
624_0294	298706	299662	CDS	-		catalyzes the formation of selenophosphate from selenide and ATP%3B Derived by automated computational analysis using gene prediction method: Protein Homology.	selenide%2C water dikinase	K01008	COG0709;;;;	E;;;;	Selenophosphate synthase;;;;	298706_299785;-;Selenide,water dikinase (EC 2.7.9.3)	;;	;;	0.437784	0.738732		-0.222492	0.720009		-0.38429	0.355664			299612	299862					; _;;;	;			-0.171573	0.890853		0.222623	0.821726
624_0295	299285	299304	ncRNA	+		D7S_0349.1;42;AS:i:0;	cis-antisense to D7S_0349		;;;;	;;;;	;;;;	298706_299785;-;Selenide,water dikinase (EC 2.7.9.3)	;;	;;	0.0854778	NA		0.205375	NA		-0.185926	NA			299185	299335					; _;;;	;			NA	NA		-0.213602	0.915711
624_0296	299996	300211	ncRNA	-		D7S_0349.2;42;AS:i:0;	sRNA		;;;;	;;;;	;;;;	-1_-1;.;.	;;	;;	0.117491	1		0.132484	0.844266		0.206714	0.652211			300186	300311					; _;;;	;			3.53813	0.0170805	perio: up	-0.0530006	0.980767
624_0297	300327	301175	CDS	-			cell filamentation protein Fic		;;;;	;;;;	;;;;	300327_301175;-;filamentation induced by cAMP protein Fic-like protein	;;	;;	0.0835997	1		-0.0851932	0.90694		-0.149859	0.744508			301125	301375					CF65_01944;1313616_1314464;CDS;hypothetical protein;	1313616_1314464;44	-2.1	CRP-repressed	0.67492	0.594557		0.214687	0.857226
624_0298	301774	302016	CDS	-			DNA repair protein		;;;;	;;;;	;;;;	301684_301803;+;hypothetical protein	301774_302016;-;DNA-damage-inducible protein d	;;	-0.0761275	1		0.82863	0.362544		0.383443	0.761614			301966	302216					; _;;;	;			-1.45858	0.192047		-0.64421	0.629841
624_0299	302197	303621	CDS	-	pntB	catalyzes reversible transfer of hydride ion equivalent between NAD and NADP%3B membrane-bound proton pump that translocates protons from cytosolic to periplasmic side of the inner membrane%3B forms a tetramer composed of two alpha and 2 beta subunits%3B AB-stereospecific enzyme%3B Derived by automated computational analysis using gene prediction method: Protein Homology.	pyridine nucleotide transhydrogenase	K00325	COG1282;;;;	C;;;;	NAD/NADP transhydrogenase beta subunit;;;;	302197_303621;-;NAD(P) transhydrogenase subunit beta (EC 1.6.1.2)	;;	;;	0.44314	1		-0.0240988	0.988644		-0.233115	0.762629			303571	303821					; _;;;	;			-0.180891	0.859782		0.255085	0.837008
624_0300	303632	305167	CDS	-	pntA	forms a tetramer composed of 2 alpha subunits and 2 beta subunits in the inner membrane%3B involved in catalyzing transfer of hydride ion equivalents between NAD and NADP%3B stereospecific (AB-specific)%3B functions as a proton pump by translocating protons from cytoplasm to periplasm%3B Derived by automated computational analysis using gene prediction method: Protein Homology.	NAD(P) transhydrogenase subunit alpha	K00324	COG3288;;;;	C;;;;	NAD/NADP transhydrogenase alpha subunit;;;;	303632_305167;-;NAD(P) transhydrogenase alpha subunit (EC 1.6.1.2)	;;	;;	0.603794	0.597197		0.0174234	0.994697		-0.280579	0.677223			305117	305367					CF65_01938;1309633_1311168;CDS;NAD(P) transhydrogenase, alpha subunit,putative';pntA	1309633_1311168;44	-2.01	CRP-repressed	-0.0210568	0.983546		0.0668665	0.961071
624_0301	305460	306185	CDS	+			transcriptional regulator	K06206	COG1489;;;;	R;;;;	DNA-binding protein, stimulates sugar fermentation;;;;	305406_306185;+;Sugar/maltose fermentation stimulation protein homolog	;;	;;	-0.0103768	1		0.0426841	0.973549		0.409904	0.456215			305260	305510					; _;;;	;			1.85371	0.20208		-0.129625	0.947353
624_0302	306265	306337	ncRNA	+		D7S_0356.1;42;AS:i:0;	sRNA		;;;;	;;;;	;;;;	-1_-1;.;.	;;	;;	4.55412	1.3445e-26	Fe-: up	5.22238	2.89844e-35	Fur-repressed	1.52435	0.00103237	Fur-repressed	Fur-repressed	306165	306315	11				; _;;;	;			3.63277	0.0127142	perio: up	1.82518	0.000571069	co-inf: up
624_0303	306433	307620	CDS	+		catalyzes the formation of tyrosyl-tRNA(Tyr) from tyrosine and tRNA(Tyr)%3B Derived by automated computational analysis using gene prediction method: Protein Homology.	tyrosine--tRNA ligase	K01866	COG0162;;;;	J;;;;	Tyrosyl-tRNA synthetase;;;;	306433_307620;+;Tyrosyl-tRNA synthetase (EC 6.1.1.1)	;;	;;	0.213458	1		0.919685	0.0893489		0.768667	0.165457			306233	306483					; _;;;	;			0.718972	0.525938		-0.541725	0.585256
624_0304	307747	308358	CDS	+			histidine phosphatase		;;;;	;;;;	;;;;	307747_308358;+;hypothetical protein	;;	;;	-0.147483	1		0.195809	0.787089		0.44631	0.271044			307547	307797					; _;;;	;			0.574182	0.705357		0.215547	0.884786
624_0305	308645	309565	CDS	-			pseudouridine synthase	K03177	COG0130;;;;	J;;;;	Pseudouridine synthase;;;;	308645_309565;-;tRNA pseudouridine synthase B (EC 4.2.1.70)	;;	;;	-0.227757	1		0.360865	0.535476		0.0428069	0.960306			309515	309765					; _;;;	;			-0.932649	0.384342		-0.729533	0.124597
624_0306	309565	309951	CDS	-	rbfA	associates with free 30S ribosomal subunits%3B essential for efficient processing of 16S rRNA%3B in Escherichia coli rbfA is induced by cold shock%3B Derived by automated computational analysis using gene prediction method: Protein Homology.	ribosome-binding factor A	K02834	COG0858;;;;	J;;;;	Ribosome-binding factor A;;;;	309565_309951;-;Ribosome-binding factor A	;;	;;	0.0935579	1		0.0900588	0.944234		0.0221494	0.975901			309901	310151					; _;;;	;			1.88319	0.225238		-0.333705	0.77128
624_0307	310120	310410	CDS	-			hypothetical protein		;;;;	;;;;	;;;;	-1_-1;.;.	;;	;;	-0.184341	1		0.0511675	0.966661		0.0650563	0.937281			310360	310610					; _;;;	;			1.27239	0.395206		-0.146254	0.915711
624_0308	310483	312975	CDS	-			translation initiation factor IF-2	K02519	COG0532;;;;	J;;;;	Translation initiation factor 2 (IF-2; GTPase);;;;	310483_312975;-;Translation initiation factor 2	;;	;;	-0.21513	1		0.572241	0.212771		0.404528	0.427617			312925	313175					; _;;;	;			2.49402	0.0221375	perio: up	-1.28193	0.00746083	co-inf: down
624_0309	312991	314487	CDS	-	nusA	modifies transcription through interactions with RNA polymerase affecting elongation%2C readthrough%2C termination%2C and antitermination%3B Derived by automated computational analysis using gene prediction method: Protein Homology.	transcription elongation factor NusA	K02600	COG0195;;;;	K;;;;	Transcription elongation factor;;;;	312991_314487;-;Transcription termination protein NusA	;;	;;	-0.146357	1		0.557951	0.0579012		0.491807	0.0975578			314437	314687					; _;;;	;			0.96209	0.364027		-0.726823	0.261376
624_0310	314515	314970	CDS	-			ribosome maturation protein RimP	K09748	COG0779;;;;	S;;;;	Uncharacterized protein conserved in bacteria;;;;	314515_314970;-;FIG000325: clustered with transcription termination protein NusA	;;	;;	-0.277193	1		0.57812	0.141561		0.533126	0.16756			314920	315170					; _;;;	;			1.66142	0.186128		-0.147284	0.890299
624_0312	315699	315881	CDS	+			hypothetical protein		;;;;	;;;;	;;;;	315699_315881;+;hypothetical protein	;;	;;	0.143418	1		0	NA		0.417938	NA			315499	315749					; _;;;	;			NA	NA		-0.03926	NA
624_0313	315971	316297	CDS	+			transposase		;;;;	;;;;	;;;;	-1_-1;.;.	;;	;;	0.0691079	1		-0.518574	0.663274		-0.514543	0.622307			315771	316021					; _;;;	;			0.617311	0.661239		0.582467	0.629841
624_0324	323452	324525	CDS	-		catalyzes the formation of alpha-N-acetylglucosaminyl-pyrophosphoryl-undecaprenyl from alpha-N-acetylglucosaminyl 1-phosphate and the lipid carrier undecaprenyl phosphate%3B Derived by automated computational analysis using gene prediction method: Protein Homology.	UDP-phosphate N-acetylglucosaminyl 1-phosphate transferase	K02851	COG0472;;;;	M;;;;	UDP-N-acetylmuramyl pentapeptide phosphotransferase/UDP-N-acetylglucosamine-1-phosphate transferase;;;;	323452_324525;-;Undecaprenyl-phosphate N-acetylglucosaminyl 1-phosphate transferase (EC 2.7.8.-)	;;	;;	0.0215149	1		-0.0599115	0.914442		0.0476893	0.906112			324475	324725					; _;;;	;			-0.962846	0.395744		0.170948	0.863958
624_0325	324653	325936	CDS	+		Converts (S)-4-amino-5-oxopentanoate to 5-aminolevulinate during the porphyrin biosynthesis pathway%3B Derived by automated computational analysis using gene prediction method: Protein Homology.	glutamate-1-semialdehyde aminotransferase	K01845	COG0001;;;;	H;;;;	Glutamate-1-semialdehyde aminotransferase;;;;	324653_325936;+;Glutamate-1-semialdehyde aminotransferase (EC 5.4.3.8)	;;	;;	0.243089	1		0.464372	0.557255		0.552788	0.388987			324453	324703					; _;;;	;			0.612053	0.571086		-0.595923	0.529851
624_0326	326012	328603	CDS	-	glnD		protein-PII uridylyltransferase	K00990	COG2844;;;;	O;;;;	UTP:GlnB (protein PII) uridylyltransferase;;;;	326012_328603;-;[Protein-PII] uridylyltransferase (EC 2.7.7.59)	;;	;;	-0.21351	1		0.0396819	0.973549		-0.0859959	0.91442			328553	328803					; _;;;	;			-2.93905	0.00314213	perio: down	2.14186	0.00290281	co-inf: up
624_0327	328675	329475	CDS	-		catalyzes the removal of N-terminal amino acids from peptides and arylamides%3B generally Co(II) however activity has been shown for some methionine aminopeptidases with Zn%2C Fe%2C or Mn%3B Derived by automated computational analysis using gene prediction method: Protein Homology.	methionine aminopeptidase	K01265	COG0024;;;;	J;;;;	Methionine aminopeptidase;;;;	328675_329475;-;Methionine aminopeptidase (EC 3.4.11.18)	;;	;;	-0.0145068	1		-0.94468	0.0497803	Fur-activated	-0.682987	0.184328		Fur-activated	329425	329675					; _;;;	;			-2.82114	0.00291989	perio: down	-0.41372	0.680883
624_0328	329609	329950	CDS	+		essential respiratory protein A%3B may be involved in the transfer of iron-sulfur clusters%3B essential for growth using oxygen or alternate electron acceptors%3B Derived by automated computational analysis using gene prediction method: Protein Homology.	iron-sulfur cluster insertion protein ErpA	K15724	COG0316;;;;	S;;;;	Uncharacterized conserved protein;;;;	329609_329950;+;probable iron binding protein from the HesB_IscA_SufA family	;;	;;	-0.356141	1		-0.518697	0.327997		-0.556308	0.241382			329409	329659					; _;;;	;			0.0347401	0.981992		-0.512851	0.586668
624_0329	329952	330167	CDS	+			hypothetical protein	K09910	COG3112;;;;	S;;;;	Uncharacterized protein conserved in bacteria;;;;	329952_330167;+;hypothetical protein	;;	;;	-0.0748901	1		0.0728685	0.930423		0.0938422	0.861959			329752	330002					; _;;;	;			1.01986	0.488426		0.720267	0.546957
624_0330	330213	332606	CDS	+	mrcB	penicillin-binding protein 1b%3B contains transglycosylase and transpeptidase activity%3B major enzyme for peptidoglycan biosynthesis in Escherichia coli%3B transmembrane protein%3B forms dimers%3B three variants%2C one of which may be a degradation product%2C while the other appears to result from an alternative initiation site%2C are found within the cell%3B Derived by automated computational a…	penicillin-binding protein 1B	K05365	COG0744;;;;	M;;;;	Membrane carboxypeptidase (penicillin-binding protein);;;;	330213_332606;+;Multimodular transpeptidase-transglycosylase (EC 2.4.1.129) (EC 3.4.-.-)	;;	;;	-0.174631	1		0.326625	0.694166		0.202421	0.817866			330013	330263					; _;;;	;			-0.291542	0.766085		1.08384	0.224683
624_0331	332905	334812	CDS	+			iron permease	K07243	COG0672;;;;	P;;;;	High-affinity Fe2+/Pb2+ permease;;;;	332905_334812;+;High-affinity Fe2+/Pb2+ permease precursor	;;	;;	4.16659	3.53848e-34	Fe-: up	3.76511	4.46498e-28	Fur-repressed	-0.0823461	0.926774		Fur-repressed	332705	332955					; _;;;	;			2.44758	0.0175132	perio: up	0.754135	0.41517
624_0332	334855	335376	CDS	+			iron transporter	K07230	COG3470;;;;	P;;;;	Uncharacterized protein probably involved in high-affinity Fe2+ transport;;;;	334855_335376;+;Periplasmic protein p19 involved in high-affinity Fe2+ transport	;;	;;	4.75905	1.57286e-58	Fe-: up	2.79563	3.08902e-20	Fur-repressed	-1.34836	7.4089e-05	Fur-activated	opposite	334655	334905					; _;;;	;			2.23097	0.0302868	perio: up	0.695787	0.545104
624_0333	335514	336944	CDS	+			hypothetical protein		;;;;	;;;;	;;;;	335514_336944;+;Fe2+ ABC transporter, substrate binding protein	;;	;;	0.985045	0.212226		0.941076	0.0991384		-0.00299376	0.9973			335314	335564					CF65_02437;1681297_1682727;CDS;hypothetical protein;	1681297_1682727;44	-4.26	CRP-repressed	-0.466613	0.636082		-0.0974056	0.951951
624_0334	336031	336071	ncRNA	-		D7S_0389.1;42;AS:i:0;	cis-antisense to D7S_0389		;;;;	;;;;	;;;;	335514_336944;+;Fe2+ ABC transporter, substrate binding protein	;;	;;	-0.062992	1		-0.10465	0.970583		-0.147197	NA			336046	336171					CF65_02437;1681297_1682727;CDS;hypothetical protein;	1681817_1681857;44	-4.26	CRP-repressed	NA	NA		0.471045	0.759792
624_0335	336947	338272	CDS	+			ABC transporter permease	K02004	COG0577;COG3127;;;	V;Q;;;	ABC-type antimicrobial peptide transport system, permease component;Predicted ABC-type transport system involved in lysophospholipase L1 biosynthesis, permease component;;;	336947_338272;+;Cell division protein FtsX	338259_339398;+;Fe2+ ABC transporter, permease protein 2	;;	1.01226	0.0188584	Fe-: up	0.784452	0.0658361		-0.220931	0.761701			336747	336997					CF65_02438;1682730_1684055;CDS;hypothetical protein;	1682730_1684055;44	-5.77	CRP-repressed	0.850322	0.471318		-0.012587	0.998334
624_0336	338259	339398	CDS	+			hypothetical protein	K02004	COG0577;COG3127;;;	V;Q;;;	ABC-type antimicrobial peptide transport system, permease component;Predicted ABC-type transport system involved in lysophospholipase L1 biosynthesis, permease component;;;	336947_338272;+;Cell division protein FtsX	338259_339398;+;Fe2+ ABC transporter, permease protein 2	;;	1.14741	0.160331		1.06419	0.0927667		-0.150155	0.900191			338059	338309					CF65_02439;1684042_1685181;CDS;hypothetical protein;	1684042_1685181;44	-5.46	CRP-repressed	-0.510252	0.682785		-0.23195	0.88144
624_0337	339400	340071	CDS	+			ABC transporter ATP-binding protein	K02003	COG1136;COG4181;;;	V;Q;;;	ABC-type antimicrobial peptide transport system, ATPase component;Predicted ABC-type transport system involved in lysophospholipase L1 biosynthesis, ATPase component;;;	339400_340071;+;Fe2+ ABC transporter, ATP-binding subunit	340061_340552;+;Possible periplasmic thiredoxin	;;	1.26061	0.00350503	Fe-: up	0.846264	0.0735724		-0.619168	0.20352			339200	339450					CF65_02440;1685183_1685854;CDS;hypothetical protein;	1685183_1685854;44	-9.17	CRP-repressed	2.3195	0.0358777	perio: up	0.0314204	0.993529
624_0338	340061	340552	CDS	+			thioredoxin		;;;;	;;;;	;;;;	339400_340071;+;Fe2+ ABC transporter, ATP-binding subunit	340061_340552;+;Possible periplasmic thiredoxin	;;	2.11075	2.33193e-06	Fe-: up	1.07514	0.0563637		-0.608862	0.311065			339861	340111					CF65_02442;1685844_1686335;CDS;hypothetical protein;	1685844_1686335;44	-7.39	CRP-repressed	-0.634073	0.674564		0.434449	0.793362
624_0339	340559	340870	CDS	+			cytochrome C biogenesis protein CcsB		;;;;	;;;;	;;;;	340559_340870;+;Cytochrome C553 (soluble cytochrome f)	;;	;;	0.39695	1		0.364411	0.702263		-0.0196568	NA			340359	340609					CF65_02444;1686312_1686695;CDS;hypothetical protein;	1686342_1686653;44	-3.49	CRP-repressed	1.82396	0.239261		0.481672	0.77934
624_0340	341071	341736	CDS	+			phosphatase		;;;;	;;;;	;;;;	341071_341736;+;Phosphoglycolate phosphatase (EC 3.1.3.18)	341714_341914;-;hypothetical protein	;;	0.861311	0.0987617		-0.0472272	0.973549		-0.490629	0.320794			340871	341121					; _;;;	;			0.39523	0.738189		3.57321	3.81338e-14	co-inf: up
624_0341	341889	341916	ncRNA	+		D7S_0396.1;42;AS:i:0;	cis-antisense to D7S_0396		;;;;	;;;;	;;;;	341714_341914;-;hypothetical protein	;;	;;	-0.0038801	1		-0.214892	0.911972		-0.156577	NA			341789	341939					; _;;;	;			-1.95423	0.191629		0.532473	0.740041
624_0342	341919	341989	ncRNA	-		D7S_0396.2;42;AS:i:0;	sRNA		;;;;	;;;;	;;;;	-1_-1;.;.	;;	;;	-0.189896	1		-0.813582	0.0241184	Fur-activated	-0.36101	0.432851		Fur-activated	341964	342089					; _;;;	;			0.609734	0.663174		-0.500541	0.659229
624_0343	342066	343100	CDS	+			nucleotide-binding protein		;;;;	;;;;	;;;;	342066_343100;+;ATPase domain protein	;;	;;	-0.0358483	1		-0.411182	0.415538		-0.105022	0.886917			341866	342116					; _;;;	;			0.568942	0.637469		-0.19749	0.87578
624_0344	343187	347236	CDS	-		involved in the post-transcriptional processing of the daa operon mRNA%2C which encodes proteins involved in fimbrial biogenesis of an enteropathogenic E. coli strain%3B Derived by automated computational analysis using gene prediction method: Protein Homology.	ATP-dependent helicase	K03578	COG1643;;;;	L;;;;	HrpA-like helicases;;;;	347233_347622;-;COG2363	343187_347236;-;HrpA-like helicases	;;	-0.0031152	1		0.226324	0.605562		0.303728	0.374834			347186	347436					; _;;;	;			0.277909	0.761333		1.07381	0.00936554	co-inf: up
624_0345	347233	347622	CDS	-			hypothetical protein		;;;;	;;;;	;;;;	347233_347622;-;COG2363	343187_347236;-;HrpA-like helicases	;;	0.307307	1		0.173363	0.869175		-0.231517	0.771664			347572	347822					; _;;;	;			0.931884	0.544723		-0.201365	0.896385
624_0346	347623	348075	CDS	-			hypothetical protein		;;;;	;;;;	;;;;	347623_348075;-;putative membrane protein	;;	;;	-0.292596	1		0.0417216	0.975183		0.535254	0.302371			348025	348275					; _;;;	;			-2.08405	0.0654858		0.29366	0.841427
624_0347	348200	348529	CDS	-			glutaredoxin	K07390	COG0278;;;;	O;;;;	Glutaredoxin-related protein;;;;	348200_348529;-;Glutaredoxin-related protein	;;	;;	-0.0378125	1		-0.264023	0.531715		-0.132345	0.79172			348479	348729					; _;;;	;			1.65636	0.265762		0.638701	0.352156
624_0348	348847	349887	CDS	-			hypothetical protein	K03286	COG2885;;;;	M;;;;	Outer membrane protein and related peptidoglycan-associated (lipo)proteins;;;;	348847_349887;-;Outer membrane protein A precursor	;;	;;	-0.112675	1		-0.293077	0.086931		-0.339988	0.0316811			349837	350087					; _;;;	;			0.953785	0.347885		-1.03562	0.308035
624_0349	350327	353425	CDS	+			hypothetical protein		;;;;	;;;;	;;;;	350372_353425;+;Glycolate dehydrogenase (EC 1.1.99.14), subunit GlcD	;;	;;	0.181864	1		-0.0494762	0.944712		-0.136344	0.731297			350127	350377					; _;;;	;			-0.858047	0.349407		0.0903411	0.916108
624_0350	353330	353362	ncRNA	-		D7S_0403.1;42;AS:i:0;	cis-antisense to D7S_0403		;;;;	;;;;	;;;;	350372_353425;+;Glycolate dehydrogenase (EC 1.1.99.14), subunit GlcD	;;	;;	0.16561	1		-0.40389	0.812863		-0.116656	NA			353337	353462					; _;;;	;			1.02724	0.487186		-0.261643	NA
624_0351	353435	353857	CDS	+			esterase		;;;;	;;;;	;;;;	353435_353857;+;FIG017415: ydiI hotdog fold superfamily	353850_354914;+;Ferrochelatase, protoheme ferro-lyase (EC 4.99.1.1)	;;	-0.0714212	1		-0.407334	0.520746		-0.504425	0.325391			353235	353485					; _;;;	;			-0.58106	0.676045		-1.40499	0.0343906	co-inf: down
624_0352	353850	354914	CDS	+	hemH	protoheme ferro-lyase%3B catalyzes the insertion of a ferrous ion into protoporphyrin IX to form protoheme%3B involved in protoheme biosynthesis%3B in some organisms this protein is membrane-associated while in others it is cytosolic%3B Derived by automated computational analysis using gene prediction method: Protein Homology.	ferrochelatase	K01772	COG0276;;;;	H;;;;	Protoheme ferro-lyase (ferrochelatase);;;;	353435_353857;+;FIG017415: ydiI hotdog fold superfamily	353850_354914;+;Ferrochelatase, protoheme ferro-lyase (EC 4.99.1.1)	;;	-0.188721	1		0.531915	0.130712		0.75026	0.0134683	Fur-repressed	Fur-repressed	353650	353900					; _;;;	;			1.91905	0.216836		-0.208422	0.832204
624_0353	354955	355455	CDS	+	tpx	antioxidant activity%3B thioredoxin-dependent thiol peroxidase%3B forms homodimers in solution%3B shows substrate specificity to alkyl hydroperoxides%3B periplasmic protein%3B Derived by automated computational analysis using gene prediction method: Protein Homology.	peroxidase	K11065	COG2077;;;;	O;;;;	Peroxiredoxin;;;;	354955_355455;+;Thiol peroxidase, Tpx-type (EC 1.11.1.15)	355447_355560;-;hypothetical protein	;;	0.665689	0.63894		-0.0315851	0.986624		-0.410546	0.545508			354755	355005					; _;;;	;			-0.358763	0.774301		0.00572502	0.998334
624_0354	355660	356805	CDS	-	nagA	catalyzes the formation of glucosamine 6-phosphate from N-acetylglucosamine 6-phosphate%3B Derived by automated computational analysis using gene prediction method: Protein Homology.	N-acetylglucosamine-6-phosphate deacetylase	K01443	COG1820;;;;	G;;;;	N-acetylglucosamine-6-phosphate deacetylase;;;;	355660_356805;-;N-acetylglucosamine-6-phosphate deacetylase (EC 3.5.1.25)	;;	;;	-0.0405786	1		-0.374575	0.771567		-0.519675	0.58924			356755	357005					; _;;;	;			0.576104	0.574953		-0.708608	0.44959
624_0355	355962	355977	ncRNA	+		D7S_0408.1;42;AS:i:0;	cis-antisense to D7S_0408		;;;;	;;;;	;;;;	355660_356805;-;N-acetylglucosamine-6-phosphate deacetylase (EC 3.5.1.25)	;;	;;	-0.227169	1		-0.363842	0.847923		-0.347982	NA			355862	356012					; _;;;	;			-0.0608346	0.966365		0.225895	0.890299
624_0356	356861	357664	CDS	-	nagB	catalyzes the reversible formation of fructose 6-phosphate from glucosamine 6-phosphate%3B Derived by automated computational analysis using gene prediction method: Protein Homology.	glucosamine-6-phosphate deaminase	K02564	COG0363;;;;	G;;;;	6-phosphogluconolactonase/Glucosamine-6-phosphate isomerase/deaminase;;;;	356861_357664;-;Glucosamine-6-phosphate deaminase (EC 3.5.99.6)	;;	;;	-0.0632696	1		-0.253075	0.848515		-0.310875	0.774959			357614	357864					; _;;;	;			1.25304	0.329355		-0.49593	0.729477
624_0357	357819	358697	CDS	-			N-acetylneuraminate lyase	K01639	COG0329;;;;	EM;;;;	Dihydrodipicolinate synthase/N-acetylneuraminate lyase;;;;	357819_358697;-;N-acetylneuraminate lyase (EC 4.1.3.3)	;;	;;	0.0727093	1		-0.279354	0.849639		-0.531201	0.58924			358647	358897					; _;;;	;			0.835561	0.445588		-0.475054	0.728455
624_0358	358707	359576	CDS	-			N-acetylmannosamine kinase		;;;;	;;;;	;;;;	358707_359576;-;Sialic acid utilization regulator, RpiR family	;;	;;	-0.143669	1		-0.269379	0.876704		-0.294571	0.825518			359526	359776					; _;;;	;			-1.42151	0.171205		-0.258066	0.87976
624_0359	359586	360470	CDS	-		catalyzes the phosphorylation of the N-acetylmannosamine (ManNAc) liberated from N-acetyl-neuraminic acid by the nanA protein%3B Derived by automated computational analysis using gene prediction method: Protein Homology.	N-acetylmannosamine kinase	K00885	COG1940;;;;	KG;;;;	Transcriptional regulator/sugar kinase;;;;	359586_360473;-;N-acetylmannosamine kinase (EC 2.7.1.60)	;;	;;	0.265171	1		-0.28501	0.877523		-0.664583	0.545508			360420	360670					; _;;;	;			-0.90052	0.344386		-0.34855	0.842447
624_0360	360487	361188	CDS	-			N-acetylmannosamine-6-phosphate 2-epimerase	K01788	COG3010;;;;	G;;;;	Putative N-acetylmannosamine-6-phosphate epimerase;;;;	360487_361188;-;N-acetylmannosamine-6-phosphate 2-epimerase (EC 5.1.3.9)	;;	;;	0.199735	1		-0.581539	0.246546		-0.86878	0.033874	Fur-activated	Fur-activated	361138	361388					; _;;;	;			0.868705	0.446414		0.207699	0.863958
624_0361	361430	362416	CDS	+			sialic acid-binding protein		;;;;	;;;;	;;;;	361430_362416;+;TRAP-type transport system, periplasmic component, predicted N-acetylneuraminate-binding protein	;;	;;	0.11848	1		-0.885849	0.194068		-1.3576	0.0163229	Fur-activated	Fur-activated	361230	361480					CF65_02473;1708711_1709697;CDS;hypothetical protein;	1708711_1709697;44	2.22	CRP-activated	0.575742	0.599951		-0.208007	0.882332
624_0362	362480	364330	CDS	+			C4-dicarboxylate ABC transporter permease		;;;;	;;;;	;;;;	362480_364330;+;TRAP-type transport system, large permease component, predicted N-acetylneuraminate transporter / TRAP-type transport system, small permease component, predicted N-acetylneuraminate transporter	;;	;;	0.023	1		-0.581864	0.593612		-1.05544	0.159506			362280	362530					; _;;;	;			-0.155807	0.885195		-0.234741	0.87578
624_0363	363762	363810	ncRNA	-		D7S_0415.1;42;AS:i:0;	cis-antisense to D7S_0415		;;;;	;;;;	;;;;	362480_364330;+;TRAP-type transport system, large permease component, predicted N-acetylneuraminate transporter / TRAP-type transport system, small permease component, predicted N-acetylneuraminate transporter	;;	;;	0.481485	1		0.17406	0.954971		0.000841032	NA			363785	363910					; _;;;	;			0.601853	0.667355		0.301512	0.880118
624_0364	364468	365598	CDS	+			N-acetylneuraminic acid mutarotase	K17948	COG3055;;;;	S;;;;	Uncharacterized protein conserved in bacteria;;;;	364468_365598;+;Sialic acid-induced transmembrane protein YjhT(NanM), possible mutarotase	;;	;;	-0.308363	1		-1.34716	0.236475		-1.15696	0.311065			364268	364518					CF65_02476;1711750_1712880;CDS;hypothetical protein;	1711750_1712880;44	2.63	CRP-activated	-1.24291	0.204167		0.750656	0.621381
624_0365	365847	367313	CDS	+			PTS glucose transporter subunit IIBC	K02804	COG1263;;;;	G;;;;	Phosphotransferase system IIC components, glucose/maltose/N-acetylglucosamine-specific;;;;	365847_367313;+;PTS system, N-acetylglucosamine-specific IIA component (EC 2.7.1.69) / PTS system, N-acetylglucosamine-specific IIB component (EC 2.7.1.69) / PTS system, N-acetylglucosamine-specific IIC component (EC 2.7.1.69)	;;	;;	0.346646	1		-0.549571	0.566907		-1.01593	0.120237			365647	365897					; _;;;	;			-1.31142	0.239598		-0.139576	0.942626
624_0366	367329	367532	CDS	+			hypothetical protein		;;;;	;;;;	;;;;	-1_-1;.;.	;;	;;	-0.126074	1		-0.0927283	0.926536		0.130713	0.830708			367129	367379					; _;;;	;			1.28769	0.390289		-0.375452	0.816095
624_0367	368012	369928	CDS	+			type IV secretion protein Rhs	K11904	COG3501;;;;	S;;;;	Uncharacterized protein conserved in bacteria;;;;	367845_368015;+;hypothetical protein	368012_369928;+;VgrG-3 protein	;;	0.106166	1		-0.623126	0.605562		-0.499223	NA			367812	368062					; _;;;	;			NA	NA		-1.10764	0.352156
624_0368	369944	371065	CDS	+			hypothetical protein		;;;;	;;;;	;;;;	369944_371065;+;hypothetical protein	;;	;;	1.09198	0.974358		0.0853354	0.976501		-0.910923	NA			369744	369994					; _;;;	;			NA	NA		1.34699	0.209062
624_0369	371459	371686	CDS	+			type IV secretion protein Rhs		;;;;	;;;;	;;;;	371102_371686;+;hypothetical protein	;;	;;	0.162105	1		0.0835613	0.973756		-0.17698	NA			371259	371509					; _;;;	;			-1.97276	0.188655		0.382165	0.838092
624_0370	371777	372256	CDS	+			calcium-binding protein		;;;;	;;;;	;;;;	372247_372957;+;hypothetical protein	;;	;;	0.156858	1		0.36393	0.599936		0.307618	0.632005			371577	371827					; _;;;	;			0.820433	0.547878		-0.300744	0.821236
624_0371	372247	372957	CDS	+			hypothetical protein		;;;;	;;;;	;;;;	372247_372957;+;hypothetical protein	;;	;;	0.240249	1		-0.21169	0.720009		-0.487583	0.133089			372047	372297	12			abscess	; _;;;	;			0.260954	0.829275		-0.256239	0.832204
624_0372	373140	374084	CDS	+			glycoside hydrolase family 19		;;;;	;;;;	;;;;	373140_374084;+;hypothetical protein	;;	;;	0.268074	1		0.593408	0.403917		-0.158665	0.881016			372940	373190					; _;;;	;			1.5209	0.240528		0.464872	0.679071
624_0373	374196	374453	CDS	+			hypothetical protein		;;;;	;;;;	;;;;	-1_-1;.;.	;;	;;	0.348465	1		0.535434	0.582308		0.285314	NA			373996	374246					; _;;;	;			1.04572	0.480225		0.562207	0.66795
624_0374	374651	375283	CDS	+			hypothetical protein		;;;;	;;;;	;;;;	374651_375283;+;hypothetical protein	;;	;;	0.346721	1		-0.10512	0.943732		-0.418401	0.495264			374451	374701	13			abscess	; _;;;	;			-2.39952	0.00742267	perio: down	0.867742	0.239174
624_0375	375765	376016	CDS	+			hypothetical protein		;;;;	;;;;	;;;;	-1_-1;.;.	;;	;;	-0.00661119	1		0.186177	0.926101		-0.140436	NA			375565	375815	14	Fe+ specific		abscess	; _;;;	;			2.83958	0.0637043		0.208277	0.916106
624_0376	376120	376707	CDS	+			hypothetical protein		;;;;	;;;;	;;;;	-1_-1;.;.	;;	;;	-0.199771	1		-0.576001	0.254461		-0.263008	0.67367			375920	376170	15			abscess	; _;;;	;			3.51461	0.00545026	perio: up	0.349854	0.737918
624_0377	376832	377107	CDS	+			hypothetical protein		;;;;	;;;;	;;;;	377043_377177;-;hypothetical protein	376730_376864;-;Mobile element protein	;;	0.321639	1		-0.480139	0.645245		-0.509236	NA			376632	376882					; _;;;	;			2.09676	0.176964		-0.0928185	0.97019
624_0378	377480	377659	CDS	+			restriction endonuclease subunit R	K01156	COG3587;;;;	V;;;;	Restriction endonuclease;;;;	377480_377659;+;hypothetical protein	;;	;;	0.061407	1		0.01672	0.996136		-0.016232	NA			377280	377530					; _;;;	;			-0.697495	0.600634		-0.00567864	0.998467
624_0383	378488	379711	CDS	-		regulates the synthesis of glucosamine and N-acetylglucosamine by acting as a repressor of the nagEBACD operon and both a repressor and activator of the glmSU operon%3B Derived by automated computational analysis using gene prediction method: Protein Homology.	transcriptional regulator	K02565	COG1940;;;;	KG;;;;	Transcriptional regulator/sugar kinase;;;;	378488_379711;-;N-acetylglucosamine-6P-responsive transcriptional repressor NagC, ROK family	;;	;;	-0.254005	0.471679		-0.00191014	0.996996		0.233486	0.20548			379661	379911					; _;;;	;			2.5565	0.0439951	perio: up	0.0660539	0.951638
624_0384	379773	381077	CDS	-	hemA	catalyzes the formation of glutamate-1-semialdehyde from glutamyl-tRNA(Glu) and NADPH%3B the second step of the pathway is catalyzed by glutamate-1-semialdehyde aminomutase which results in the formation of 5-aminolevulinic acid%3B functions in porphyrin (tetrapyrroles) biosynthesis%3B the crystal structure showed a C-terminal dimerization domain that appears to be absent in Chlamydial proteins%3…	glutamyl-tRNA reductase	K02492	COG0373;;;;	H;;;;	Glutamyl-tRNA reductase;;;;	379773_381077;-;Glutamyl-tRNA reductase (EC 1.2.1.70)	;;	;;	-0.161811	1		-0.315995	0.516431		0.234055	0.639858			381027	381277					; _;;;	;			0.543231	0.614762		-0.173649	0.878414
624_0385	381263	381964	CDS	-			hydroxyacylglutathione hydrolase	K01069	COG0491;;;;	R;;;;	Zn-dependent hydrolases, including glyoxylases;;;;	381263_381964;-;Hydroxyacylglutathione hydrolase (EC 3.1.2.6)	;;	;;	-0.224984	1		-0.0272086	0.986624		-0.0129469	0.986764			381914	382164					; _;;;	;			-0.223488	0.857363		-0.651432	0.209062
624_0386	381985	382683	CDS	+			SAM-dependent methyltransferase		;;;;	;;;;	;;;;	381985_382683;+;FIG005121: SAM-dependent methyltransferase (EC 2.1.1.-)	;;	;;	0.0146494	1		-0.0913818	0.918859		-0.296589	0.517469			381785	382035					; _;;;	;			1.49952	0.274741		0.777438	0.224683
624_0387	382741	384233	pseudogene	-		PTS glucose transporter subunit IIB%3B disrupted%3B Derived by automated computational analysis using gene prediction method: Protein Homology.	NA	K02778	COG1264;;;;	G;;;;	Phosphotransferase system IIB components;;;;	382741_383292;-;PTS system, N-acetylglucosamine-specific IIA component (EC 2.7.1.69) / PTS system, N-acetylglucosamine-specific IIB component (EC 2.7.1.69) / PTS system, N-acetylglucosamine-specific IIC component (EC 2.7.1.69)	383244_384233;-;PTS system, N-acetylglucosamine-specific IIA component (EC 2.7.1.69) / PTS system, N-acetylglucosamine-specific IIB component (EC 2.7.1.69) / PTS system, N-acetylglucosamine-specific IIC component (EC 2.7.1.69)	;;	0.376992	1		-0.963103	0.218776		-1.48605	0.0208442	Fur-activated	Fur-activated	384183	384433					CF65_01875;1262703_1263569;CDS;PTS system, maltose and glucose-specific IIABCcomponent, putative';ptsG/malX	1262703_1264195;44	-2.08	CRP-repressed	-0.913933	0.381562		-0.11829	0.948326
624_0388	384421	384759	CDS	-			hypothetical protein	K09946	COG3422;;;;	S;;;;	Uncharacterized conserved protein;;;;	384421_384759;-;FIG00904093: hypothetical protein	;;	;;	0.135444	1		-0.899386	0.289223		-0.535486	0.594421			384709	384959					; _;;;	;			1.62952	0.231053		0.246365	0.888975
624_0389	384935	386140	CDS	+			mannose-6-phosphate isomerase	K01809	COG1482;;;;	G;;;;	Phosphomannose isomerase;;;;	384935_386140;+;Mannose-6-phosphate isomerase (EC 5.3.1.8)	;;	;;	0.262682	1		0.164913	0.858746		0.395302	0.467977			384735	384985					; _;;;	;			1.50026	0.252956		-0.162112	0.925644
624_0390	386236	387999	CDS	+			ribosomal protein S12 methylthiotransferase accessory factor YcaO	K09136	COG1944;;;;	S;;;;	Uncharacterized conserved protein;;;;	386236_387999;+;FIG00696060: hypothetical protein	;;	;;	0.785534	0.0228697	Fe-: up	0.505962	0.167585		0.141821	0.810912			386036	386286					; _;;;	;			2.82957	0.0161893	perio: up	0.702544	0.468451
624_0391	388169	388579	CDS	+			hypothetical protein	K09908	COG3105;;;;	S;;;;	Uncharacterized protein conserved in bacteria;;;;	388169_388579;+;probable membrane protein YPO3565	388537_388707;-;hypothetical protein	;;	-0.424544	0.606417		-0.76414	0.00828462	Fur-activated	-0.521904	0.10464		Fur-activated	387969	388219					; _;;;	;			2.065	0.148285		-0.0834271	0.948981
624_0392	388770	390152	CDS	+			serine peptidase	K04772	COG0265;;;;	O;;;;	Trypsin-like serine proteases, typically periplasmic, contain C-terminal PDZ domain;;;;	388770_390152;+;Outer membrane stress sensor protease DegQ, serine protease	;;	;;	-0.172091	0.775035		-0.74697	2.35653e-11	Fur-activated	-0.270295	0.0517256		Fur-activated	388570	388820					; _;;;	;			-0.507163	0.623233		-0.518134	0.41721
624_0393	390343	391413	CDS	-			hypothetical protein		;;;;	;;;;	;;;;	390343_391413;-;Outer membrane protein A precursor	;;	;;	0.306645	1		-0.237124	0.828439		0.938254	0.0827286			391363	391613					; _;;;	;			0.915205	0.396966		-0.199336	0.846533
624_0394	390551	390642	ncRNA	+		D7S_0447.1;42;AS:i:0;	cis-antisense to D7S_0447		;;;;	;;;;	;;;;	390343_391413;-;Outer membrane protein A precursor	;;	;;	0.0201647	1		0.316967	0.832028		0.176021	NA			390451	390601					; _;;;	;			0.517375	0.709894		0.136794	0.940663
624_0395	391640	393682	CDS	-		The UvrABC repair system catalyzes the recognition and processing of DNA lesions. The beta-hairpin of the Uvr-B subunit is inserted between the strands%2C where it probes for the presence of a lesion%3B Derived by automated computational analysis using gene prediction method: Protein Homology.	excinuclease ABC subunit B	K03702	COG0556;;;;	L;;;;	Helicase subunit of the DNA excision repair complex;;;;	391640_393682;-;Excinuclease ABC subunit B	;;	;;	-0.0683656	1		0.272122	0.553814		0.203395	0.661332			393632	393882					; _;;;	;			2.49093	0.0235367	perio: up	0.478829	0.629841
624_0397	394294	395325	CDS	-			cobalt transporter		;;;;	;;;;	;;;;	394294_395325;-;putative membrane protein	;;	;;	-0.577551	0.821743		1.6584	3.50903e-05	Fur-repressed	1.65031	6.11859e-05	Fur-repressed	Fur-repressed	395275	395525					; _;;;	;			-0.855229	0.45954		0.399833	0.641739
624_0398	395340	396005	CDS	-			ABC transporter permease		;;;;	;;;;	;;;;	395340_396005;-;putative exported protein	;;	;;	-0.240171	1		-0.0081277	0.99568		0.295067	0.451525			395955	396205					; _;;;	;			1.04375	0.483306		-0.488366	0.468451
624_0399	396144	396251	ncRNA	+		D7S_0452.1;42;AS:i:0;	sRNA		;;;;	;;;;	;;;;	-1_-1;.;.	;;	;;	-0.25105	1		-0.581994	0.204613		-0.45836	0.334783			396044	396194					; _;;;	;			-3.15509	0.00322752	perio: down	-0.16467	0.877257
624_0400	396384	398054	CDS	+		ChvD%3B in Agrobacterium tumefaciens%2C mutations in both Walker boxes were found to affect virulence%3B Derived by automated computational analysis using gene prediction method: Protein Homology.	ABC transporter ATP-binding protein		;;;;	;;;;	;;;;	396342_398054;+;ABC transporter ATP-binding protein	;;	;;	-0.792673	0.406471		-0.112306	0.939183		0.0785137	0.940169			396184	396434					; _;;;	;			-0.723387	0.446252		0.0944451	0.958254
624_0401	398158	399045	CDS	-			hypothetical protein		;;;;	;;;;	;;;;	398158_399045;-;putative adhesin/invasin	;;	;;	-0.113756	1		-0.40104	0.665822		-0.261871	0.784982			398995	399245					; _;;;	;			2.62793	0.0498222	perio: up	3.07402	2.25445e-10	co-inf: up
624_0402	399536	401434	CDS	+		decatenates newly replicated chromosomal DNA and relaxes positive and negative DNA supercoiling%3B Derived by automated computational analysis using gene prediction method: Protein Homology.	DNA topoisomerase IV subunit B	K02622	COG0187;;;;	L;;;;	Type IIA topoisomerase (DNA gyrase/topo II, topoisomerase IV), B subunit;;;;	399536_401434;+;Topoisomerase IV subunit B (EC 5.99.1.-)	;;	;;	-0.370722	0.968918		0.805945	0.0129492	Fur-repressed	1.33855	3.72765e-06	Fur-repressed	Fur-repressed	399336	399586					; _;;;	;			0.422158	0.67627		0.338024	0.735425
624_0403	401680	401809	ncRNA	-		D7S_0456.2;42;AS:i:0;	sRNA		;;;;	;;;;	;;;;	-1_-1;.;.	;;	;;	-0.546932	1		0.344369	0.804015		0.47401	0.659336			401784	401909					; _;;;	;			1.82816	0.198832		-0.602234	0.629841
624_0404	402026	404281	CDS	+		decatenates newly replicated chromosomal DNA and relaxes positive and negative DNA supercoiling%3B Derived by automated computational analysis using gene prediction method: Protein Homology.	DNA topoisomerase IV	K02621	COG0188;;;;	L;;;;	Type IIA topoisomerase (DNA gyrase/topo II, topoisomerase IV), A subunit;;;;	402122_404281;+;Topoisomerase IV subunit A (EC 5.99.1.-)	;;	;;	-0.041781	1		0.603133	0.145051		0.628776	0.107569			401826	402076					; _;;;	;			1.3713	0.143969		0.405714	0.615421
624_0405	404565	405176	CDS	+			glutathione S-transferase	K00799	COG0625;;;;	O;;;;	Glutathione S-transferase;;;;	404565_405176;+;Glutathione S-transferase (EC 2.5.1.18)	;;	;;	-0.158007	1		-0.515998	0.0642662		-0.38281	0.192618			404365	404615					; _;;;	;			0.488824	0.740158		0.353214	0.716997
624_0406	405241	406065	CDS	-			plastocyanin		;;;;	;;;;	;;;;	405241_406065;-;Outer membrane protein A precursor	;;	;;	-0.305689	0.378658		-0.210866	0.406179		0.0795373	0.820561			406015	406265					; _;;;	;			0.749297	0.539633		-0.244456	0.759792
624_0407	406255	407313	CDS	-		multicopy suppressor of htrA(degP)%3B Derived by automated computational analysis using gene prediction method: Protein Homology.	peptidase	K04774	COG0616;;;;	OU;;;;	Periplasmic serine proteases (ClpP class);;;;	406255_407313;-;Possible protease sohB (EC 3.4.21.-)	;;	;;	-0.0696765	1		0.0920522	0.869175		0.268519	0.374834			407263	407513					; _;;;	;			0.358703	0.758122		-0.354034	0.664663
624_0408	407506	408096	CDS	+			FMN-dependent NADH-azoreductase	K01118	COG1182;;;;	I;;;;	Acyl carrier protein phosphodiesterase;;;;	407506_408096;+;FMN-dependent NADH-azoreductase	;;	;;	-0.0637287	1		-0.415658	0.149462		-0.129563	0.7748			407306	407556					CF65_02024;1378281_1378799;CDS;azoreductase, putative;acpD	1378281_1378871;44	3.5	CRP-activated	1.15823	0.407439		-0.197287	0.885983
624_0409	408190	409527	CDS	-			NADH dehydrogenase	K03885	COG1252;;;;	C;;;;	NADH dehydrogenase, FAD-containing subunit;;;;	408190_409527;-;NADH dehydrogenase (EC 1.6.99.3)	;;	;;	0.167371	1		0.0299773	0.983326		0.22081	0.762629			409477	409727					; _;;;	;			2.68288	0.0543367		-0.344327	0.815693
624_0410	409704	411293	CDS	-			FAD-dependent oxidoreductase	K00111	COG0578;;;;	C;;;;	Glycerol-3-phosphate dehydrogenase;;;;	409704_411293;-;Glycerol-3-phosphate dehydrogenase (EC 1.1.5.3)	;;	;;	0.172029	1		1.55233	0.085481		1.95048	0.0163229	Fur-repressed	Fur-repressed	411243	411493					; _;;;	;			0.10727	0.913073		0.0781959	0.976615
624_0411	411563	412411	CDS	-			tetrapyrrole methylase	K07056	COG0313;;;;	R;;;;	Predicted methyltransferases;;;;	411563_412411;-;rRNA small subunit methyltransferase I	;;	;;	0.184594	1		-0.136813	0.954971		0.320737	0.817866			412361	412611					CF65_02020;1374008_1374805;CDS;hypothetical protein;yraL	1373957_1374805;44	-2.02	CRP-repressed	1.95836	0.06486		2.65186	2.98595e-05	co-inf: up
624_0412	412488	414206	CDS	+			penicillin-binding protein	K07121	COG3107;;;;	R;;;;	Putative lipoprotein;;;;	412488_414206;+;LppC putative lipoprotein	;;	;;	0.0553554	1		-0.0228621	0.973549		0.0767759	0.858956			412288	412538					; _;;;	;			-0.0963512	0.925754		0.0558385	0.960253
624_0413	413958	413980	ncRNA	-		D7S_0467.1;42;AS:i:0;	cis-antisense to D7S_0467		;;;;	;;;;	;;;;	412488_414206;+;LppC putative lipoprotein	;;	;;	-0.140101	1		0.607749	0.181306		0.60149	0.165911			413955	414080					; _;;;	;			NA	NA		-0.123341	0.948326
624_0414	414216	414575	CDS	+			hypothetical protein	K07460	COG0792;;;;	L;;;;	Predicted endonuclease distantly related to archaeal Holliday junction resolvase;;;;	414216_414575;+;Predicted endonuclease distantly related to archaeal Holliday junction resolvase	;;	;;	-0.177803	1		0.528792	0.249561		0.416009	0.388987			414016	414266					; _;;;	;			0.721136	0.638628		0.0478962	0.98485
624_0415	414588	415172	CDS	+			hypothetical protein	K03271	COG0279;;;;	G;;;;	Phosphoheptose isomerase;;;;	414588_415172;+;Phosphoheptose isomerase (EC 5.3.1.-)	;;	;;	-0.280935	0.907234		-0.0627109	0.931251		0.13024	0.762629			414388	414638					; _;;;	;			0.636503	0.631081		-0.10556	0.936328
624_0416	415237	415824	CDS	+			hypothetical protein		;;;;	;;;;	;;;;	415237_415824;+;21 kDa hemolysin precursor	;;	;;	0.482868	0.953509		-0.234968	0.793892		-0.557097	0.275159			415037	415287					; _;;;	;			-0.141039	0.92402		-0.325915	0.809403
624_0417	415652	415710	ncRNA	-		D7S_0470.1;42;AS:i:0;	cis-antisense to D7S_0470		;;;;	;;;;	;;;;	415237_415824;+;21 kDa hemolysin precursor	;;	;;	0.0746255	1		0.225584	0.763413		0.289434	0.583833			415685	415810					; _;;;	;			NA	NA		-0.00115562	0.998467
624_0418	415930	416622	CDS	-		catalyzes the interconversion of bicarbonate and carbon dioxide%3B Derived by automated computational analysis using gene prediction method: Protein Homology.	carbonic anhydrase	K01673	COG0288;;;;	P;;;;	Carbonic anhydrase;;;;	415930_416622;-;Carbonic anhydrase (EC 4.2.1.1)	;;	;;	0.278133	1		0.240148	0.611465		-0.0299616	0.960924			416572	416822					; _;;;	;			0.735808	0.496364		0.136084	0.911496
624_0419	416839	417909	CDS	+			peptide methionine sulfoxide reductase	K12267	COG0225;COG0229;;;	O;O;;;	Peptide methionine sulfoxide reductase;Conserved domain frequently associated with peptide methionine sulfoxide reductase;;;	416839_417909;+;Peptide methionine sulfoxide reductase MsrA (EC 1.8.4.11) / Peptide methionine sulfoxide reductase MsrB (EC 1.8.4.12)	;;	;;	0.262183	1		-0.0206654	0.99528		-0.0103555	0.991451			416639	416889					CF65_02012;1368459_1369529;CDS;peptide methionine sulfoxide reductase;msrB/yppQ/msrA	1368459_1369529;44	-2.33	CRP-repressed	1.36741	0.154398		0.300613	0.835353
624_0420	417913	418554	CDS	+			cytochrome C biogenesis protein	K06196	COG0785;;;;	O;;;;	Cytochrome c biogenesis protein;;;;	417913_418554;+;Cytochrome c-type biogenesis protein CcdA homolog, associated with MetSO reductase	;;	;;	0.353814	1		-0.365467	0.696237		-0.396676	0.613743			417713	417963					; _;;;	;			3.49261	0.0191182	perio: up	0.393282	0.744938
624_0421	418569	419051	CDS	+			hypothetical protein		;;;;	;;;;	;;;;	418569_419051;+;Thiol:disulfide oxidoreductase associated with MetSO reductase	;;	;;	0.4673	0.741076		-0.635962	0.103742		-0.450296	0.294434			418369	418619					; _;;;	;			1.37888	0.178747		0.524359	0.502698
624_0422	419183	419377	CDS	-			integrase		;;;;	;;;;	;;;;	419183_419383;-;Mobile element protein	;;	;;	0.224529	1		-0.123796	0.959039		-0.243869	NA			419327	419577					; _;;;	;			1.46604	0.336325		0.235034	0.854004
624_0423	419408	419542	CDS	-			integrase		;;;;	;;;;	;;;;	419408_419542;-;Mobile element protein	;;	;;	0.445646	1		-0.0674825	0.977667		-0.0962514	NA			419492	419742					; _;;;	;			-0.284081	0.854498		-0.140809	0.93664
624_0424	419549	419752	CDS	-			hypothetical protein		;;;;	;;;;	;;;;	419549_419752;-;Mobile element protein	;;	;;	0.30727	1		-0.0780486	0.97887		-0.276914	NA			419702	419952					; _;;;	;			NA	NA		-0.0457219	0.986278
624_0425	419880	420053	CDS	+			adhesin		;;;;	;;;;	;;;;	419880_420053;+;hypothetical protein	;;	;;	-0.226306	1		-0.192979	0.948713		0.322252	NA			419680	419930					; _;;;	;			1.95663	0.207682		0.275585	0.884786
624_0426	420429	421781	CDS	+	dcuC	responsible for the transport of C4-dicarboxylates during anaerobic growth%3B Derived by automated computational analysis using gene prediction method: Protein Homology.	C4-dicarboxylate transporter	K03326	COG3069;;;;	C;;;;	C4-dicarboxylate transporter;;;;	420429_421781;+;C4-dicarboxylate transporter DcuC (TC 2.A.61.1.1)	;;	;;	0.0868771	1		0.0401782	0.976709		0.224122	0.80367			420229	420479					CF65_01918;1291068_1292420;CDS;anaerobic C4-dicarboxylate transporter dcuC,putative';dcuC	1291068_1292420;42	-2.21	CRP-repressed	0.590802	0.607301		-0.0474654	0.977171
624_0427	422037	422309	CDS	+			translation repressor RelB	K07473	COG3077;;;;	L;;;;	DNA-damage-inducible protein J;;;;	422037_422309;+;DNA-damage-inducible protein J	;;	;;	-0.212744	1		-0.246141	0.687227		-0.244851	0.635081			421837	422087					; _;;;	;			1.73149	0.221475		0.043319	0.971476
624_0428	422157	422259	ncRNA	-		D7S_0482.1;42;AS:i:0;	cis-antisense to D7S_0482.1		;;;;	;;;;	;;;;	422037_422309;+;DNA-damage-inducible protein J	;;	;;	-0.375883	1		-0.0986879	0.94546		0.320806	0.663295			422234	422359					; _;;;	;			1.17232	0.431809		0.376498	0.588105
624_0429	422321	422587	CDS	+			addiction module toxin RelE	K19157	COG3041;;;;	S;;;;	Uncharacterized protein conserved in bacteria;;;;	422321_422587;+;YafQ toxin protein	;;	;;	-0.184267	1		-0.165251	0.865468		0.0218149	0.976155			422121	422371					; _;;;	;			1.47483	0.33136		-0.310929	0.760873
624_0430	422359	422499	ncRNA	-		D7S_0482.2;42;AS:i:0;	sRNA		;;;;	;;;;	;;;;	422321_422587;+;YafQ toxin protein	;;	;;	-0.0755935	1		0.23164	0.728185		0.276619	0.583833			422474	422599					; _;;;	;			1.24376	0.408762		0.10132	0.916106
624_0431	422619	424178	CDS	+	guaA	contains glutamine-hydrolyzing domain and glutamine amidotransferase%3B GMP-binding domain%3B functions to produce GMP from XMP in the IMP pathway%3B Derived by automated computational analysis using gene prediction method: Protein Homology.	GMP synthetase	K01951	COG0518;COG0519;;;	F;F;;;	GMP synthase - Glutamine amidotransferase domain;GMP synthase, PP-ATPase domain/subunit;;;	422619_424178;+;GMP synthase [glutamine-hydrolyzing] (EC 6.3.5.2)	;;	;;	-0.310095	1		0.00491545	0.996996		0.482469	0.652211			422419	422669					; _;;;	;			2.61865	0.0121639	perio: up	-0.780928	0.468451
624_0432	424571	425521	CDS	-			hypothetical protein		;;;;	;;;;	;;;;	424571_425521;-;hypothetical protein	;;	;;	-0.137076	1		-0.273311	0.797161		-0.238412	0.80367			425471	425721					CF65_01895;1279714_1280664;CDS;hypothetical protein;	1279714_1280664;44	2.48	CRP-activated	-1.12156	0.272501		1.08795	0.348833
624_0433	425715	426128	CDS	-			5-hydroxyisourate hydrolase	K07127	COG2351;;;;	R;;;;	Transthyretin-like protein;;;;	425715_425993;-;Transthyretin-like periplasmic protein	;;	;;	-0.278552	1		-0.393021	0.792693		-0.355968	0.785701			426078	426328	16	Fe+ specific			CF65_01894;1279107_1279520;CDS;hypothetical protein;	1279107_1279520;44	4.34	CRP-activated	2.43489	0.0687253		0.950112	0.454568
624_0434	426843	426935	ncRNA	-		D7S_0485.1;42;AS:i:0;	sRNA		;;;;	;;;;	;;;;	-1_-1;.;.	;;	;;	-0.112659	1		-0.293127	0.0843411		-0.340007	0.0302141			426910	427035					; _;;;	;			-1.43434	0.157217		0.282326	0.862811
624_0435	427303	428256	CDS	+		catalyzes the carboxylation of acetyl-CoA to malonyl-CoA%3B forms a tetramer composed of two alpha (AccA) and two beta (AccD) subunits%3B one of the two catalytic subunits that can form the acetyl CoA carboxylase enzyme together with a carrier protein%3B Derived by automated computational analysis using gene prediction method: Protein Homology.	acetyl-CoA carboxylase subunit alpha	K01962	COG0825;;;;	I;;;;	Acetyl-CoA carboxylase alpha subunit;;;;	427303_428256;+;Acetyl-coenzyme A carboxyl transferase alpha chain (EC 6.4.1.2)	;;	;;	0.0446973	1		0.857345	0.000516749	Fur-repressed	0.725381	0.00517361	Fur-repressed	Fur-repressed	427103	427353					; _;;;	;			-0.297833	0.762795		0.206514	0.793362
624_0436	428319	429176	CDS	+		catalyzes the formation of pyridoxal 5'-phosphate from pyridoxal%3B Derived by automated computational analysis using gene prediction method: Protein Homology.	pyridoxamine kinase	K00868	COG2240;;;;	H;;;;	Pyridoxal/pyridoxine/pyridoxamine kinase;;;;	428319_429176;+;Pyridoxal kinase (EC 2.7.1.35)	;;	;;	0.367242	1		-0.185806	0.843582		-0.267438	0.701831			428119	428369					; _;;;	;			2.91711	0.0166597	perio: up	-0.483256	0.629841
624_0437	429208	430554	CDS	+			tRNA(Ile)-lysidine synthase	K04075	COG0037;;;;	D;;;;	Predicted ATPase of the PP-loop superfamily implicated in cell cycle control;;;;	429208_430554;+;tRNA(Ile)-lysidine synthetase (EC 6.3.4.19)	;;	;;	0.533373	0.613801		1.4627	4.45813e-06	Fur-repressed	1.02759	0.00297829	Fur-repressed	Fur-repressed	429008	429258					; _;;;	;			0.454317	0.678922		-0.0150186	0.998334
624_0438	430582	431913	CDS	-			permease	K06901	COG2252;;;;	R;;;;	Permeases;;;;	430582_431913;-;Guanine-hypoxanthine permease	;;	;;	-0.304611	1		-0.791047	0.00710614	Fur-activated	-0.841455	0.00315445	Fur-activated	Fur-activated	431863	432113					; _;;;	;			-1.52879	0.12623		-0.302758	0.649677
624_0439	432038	432424	CDS	-			aminopeptidase		;;;;	;;;;	;;;;	432038_432424;-;Integral membrane protein	;;	;;	-0.241673	1		-0.780781	0.181306		-0.631588	0.294434			432374	432624					; _;;;	;			2.12709	0.170641		0.408357	0.765719
624_0440	432618	433634	CDS	+			UDP-glucose 4-epimerase	K01784	COG1087;;;;	M;;;;	UDP-glucose 4-epimerase;;;;	432618_433634;+;UDP-glucose 4-epimerase (EC 5.1.3.2)	;;	;;	0.513326	0.743248		0.348887	0.57732		0.160838	0.825518			432418	432668					; _;;;	;			0.78023	0.453555		-0.768929	0.282838
624_0441	433640	433981	CDS	+			hypothetical protein	K04651	COG0375;;;;	R;;;;	Zn finger protein HypA/HybF (possibly regulating hydrogenase expression);;;;	433640_433981;+;[NiFe] hydrogenase nickel incorporation protein HybF	;;	;;	0.237885	1		0.165787	0.886965		0.601465	0.267608			433440	433690					; _;;;	;			1.83278	0.237916		0.279559	0.863958
624_0442	433988	435277	CDS	+			AmpG family muropeptide MFS transporter	K08218	COG0477;;;;	GEPR;;;;	Permeases of the major facilitator superfamily;;;;	433988_435277;+;AmpG permease	;;	;;	-0.0364183	1		0.524963	0.184008		0.944284	0.00270834	Fur-repressed	Fur-repressed	433788	434038					; _;;;	;			0.671974	0.553562		-0.219751	0.843614
624_0443	435410	436054	CDS	+			adenylate kinase	K00939	COG0563;;;;	F;;;;	Adenylate kinase and related kinases;;;;	435410_436054;+;Adenylate kinase (EC 2.7.4.3)	;;	;;	-0.123685	1		0.165452	0.692211		0.154007	0.677223			435210	435460					; _;;;	;			1.76587	0.156479		-0.389396	0.615421
624_0444	436083	436141	ncRNA	+		D7S_0495.1;42;AS:i:0;	sRNA		;;;;	;;;;	;;;;	-1_-1;.;.	;;	;;	-0.752181	1		0.851374	0.388428		0.482573	0.686414			435983	436133					; _;;;	;			-1.34949	0.361882		-0.715167	0.563554
624_0445	436141	436254	CDS	+			transposase		;;;;	;;;;	;;;;	436141_436254;+;hypothetical protein	;;	;;	0.128488	1		0.577115	0.60461		0.617753	NA			435941	436191					; _;;;	;			0.610636	0.659947		0.107603	0.969356
624_0446	436502	437875	CDS	-		Sms%3B stabilizes the strand-invasion intermediate during the DNA repair%3B involved in recombination of donor DNA and plays an important role in DNA damage repair after exposure to mutagenic agents%3B Derived by automated computational analysis using gene prediction method: Protein Homology.	DNA repair protein RadA	K04485	COG1066;;;;	O;;;;	Predicted ATP-dependent serine protease;;;;	436502_437875;-;DNA repair protein RadA	;;	;;	-0.0961793	1		0.0490554	0.976501		0.0993176	0.936458			437825	438075					; _;;;	;			0.103273	0.924015		0.724753	0.533297
624_0447	437567	437581	ncRNA	+		D7S_0497.1;42;AS:i:0;	cis-antisense to D7S_0497		;;;;	;;;;	;;;;	436502_437875;-;DNA repair protein RadA	;;	;;	0.0512351	1		0.250436	NA		0.23676	NA			437467	437617					; _;;;	;			1.29172	0.388967		-0.0701336	NA
624_0448	437878	439032	CDS	-			adenylate cyclase		;;;;	;;;;	;;;;	437878_439032;-;Adenylate cyclase (EC 4.6.1.1)	;;	;;	-0.219722	1		-0.015423	0.988644		0.309856	0.313348			438982	439232	17.1				; _;;;	;			1.86901	0.152491		0.24483	0.829876
624_0449	439197	439877	CDS	+			phosphate transport regulator	K07220	COG1392;;;;	P;;;;	Phosphate transport regulator (distant homolog of PhoU);;;;	439197_439877;+;Phosphate transport regulator (distant homolog of PhoU)	;;	;;	-0.288288	0.866257		-0.0382704	0.95974		-0.0979412	0.825518			438997	439247	17.2				; _;;;	;			1.17072	0.37714		-0.457607	0.468451
624_0450	439903	441168	CDS	+			phosphate permease	K03306	COG0306;;;;	P;;;;	Phosphate/sulphate permeases;;;;	439903_441168;+;Probable low-affinity inorganic phosphate transporter	;;	;;	-0.365588	0.34784		-0.191031	0.57732		0.176924	0.581337			439703	439953					; _;;;	;			0.71341	0.599357		0.15264	0.847456
624_0451	441237	441848	CDS	+			hypothetical protein	K07184	COG3103;;;;	T;;;;	SH3 domain protein;;;;	441237_441848;+;SH3 domain protein	;;	;;	-0.16358	1		-0.609906	0.362544		-0.77616	0.164449			441037	441287					; _;;;	;			1.47341	0.310601		-0.0124678	0.998334
624_0452	441848	443125	CDS	+	cca	catalyzes the addition and repair of the essential 3'-terminal CCA sequence in tRNAs without using a nucleic acid template%3B phosphohydrolase activities include hydrolysis of pyrophosphate%2C 5'-nucleoside tri- and diphosphates%2C NADP%2C and 2'-AMP with the production of Pi%2C metal-dependent phosphodiesterase activity for 2'%2C3'-cAMP%2C 2'%2C3'-cGMP%2C and 2'%2C3'-cCMP%2C and hydrolysis 2'%2C…	2'%2C 3'-cyclic nucleotide 2'-phosphodiesterase	K00974	COG0617;;;;	J;;;;	tRNA nucleotidyltransferase/poly(A) polymerase;;;;	441848_443125;+;tRNA nucleotidyltransferase (EC 2.7.7.21) (EC 2.7.7.25)	;;	;;	-0.425474	1		-0.0637703	0.973549		-0.254909	0.820561			441648	441898					; _;;;	;			-0.316656	0.774965		-0.361771	0.810549
624_0453	443187	443813	CDS	+			outer membrane lipoprotein LolB	K02494	COG3017;;;;	M;;;;	Outer membrane lipoprotein involved in outer membrane biogenesis;;;;	443187_443813;+;Outer membrane lipoprotein LolB	443810_444721;+;4-diphosphocytidyl-2-C-methyl-D-erythritol kinase (EC 2.7.1.148)	;;	-0.410475	1		0.312386	0.77446		0.437953	0.58924			442987	443237					; _;;;	;			0.701405	0.600806		0.465213	0.712827
624_0454	443810	444721	CDS	+			4-(cytidine 5'-diphospho)-2-C-methyl-D-erythritol kinase	K00919	COG1947;;;;	I;;;;	4-diphosphocytidyl-2C-methyl-D-erythritol 2-phosphate synthase;;;;	443187_443813;+;Outer membrane lipoprotein LolB	443810_444721;+;4-diphosphocytidyl-2-C-methyl-D-erythritol kinase (EC 2.7.1.148)	;;	-0.595315	0.00930711	Fe-: down	-0.400966	0.0970512		-0.0364076	0.939026			443610	443860					; _;;;	;			0.76558	0.579676		-0.20839	0.849929
624_0455	444762	445712	CDS	+		catalyzes the formation of 5-phospho-alpha-D-ribose 1-phosphate from D-ribose 5-phosphate and ATP%3B Derived by automated computational analysis using gene prediction method: Protein Homology.	ribose-phosphate pyrophosphokinase	K00948	COG0462;;;;	FE;;;;	Phosphoribosylpyrophosphate synthetase;;;;	444762_445712;+;Ribose-phosphate pyrophosphokinase (EC 2.7.6.1)	;;	;;	-0.500204	0.927315		0.124609	0.915873		0.640713	0.187226			444562	444812					; _;;;	;			2.12293	0.0743474		-0.26936	0.71521
624_0456	446336	447481	CDS	+	lldD	flavin mononucleotide-dependent dehydrogenase%3B functions in aerobic respiration and also has a role in anaerobic nitrate respiration%3B Derived by automated computational analysis using gene prediction method: Protein Homology.	lactate dehydrogenase	K00101	COG1304;;;;	C;;;;	L-lactate dehydrogenase (FMN-dependent) and related alpha-hydroxy acid dehydrogenases;;;;	446336_447481;+;L-lactate dehydrogenase (EC 1.1.2.3)	;;	;;	0.320899	1		-0.191402	0.907874		-0.374591	0.718337			446136	446386					; _;;;	;			2.73086	0.0408143	perio: up	-1.35223	0.029842	co-inf: down
624_0457	447723	449312	CDS	+			lactate permease	K03303	COG1620;;;;	C;;;;	L-lactate permease;;;;	447723_449312;+;L-lactate permease	;;	;;	0.0885387	1		0.024512	0.988644		-0.216699	0.785701			447523	447773					; _;;;	;			0.480635	0.681148		-0.280557	0.703509
624_0458	449466	449798	CDS	-			hypothetical protein	K09802	COG2926;;;;	S;;;;	Uncharacterized protein conserved in bacteria;;;;	449466_449798;-;UPF0265 protein YeeX	;;	;;	0.167228	1		-0.165791	0.733043		-0.12151	0.793638			449748	449998					; _;;;	;			-1.28707	0.245636		-0.166551	0.882332
624_0459	449998	451080	CDS	+			3-phosphoserine/phosphohydroxythreonine aminotransferase	K00831	COG1932;;;;	HE;;;;	Phosphoserine aminotransferase;;;;	449998_451080;+;Phosphoserine aminotransferase (EC 2.6.1.52)	;;	;;	0.143425	1		1.45251	8.8937e-05	Fur-repressed	1.72406	2.54155e-06	Fur-repressed	Fur-repressed	449798	450048					CF65_02756;1929617_1930699;CDS;phosphoserine aminotransferase, putative;serC	1929617_1930699;44	-5.47	CRP-repressed	-0.235851	0.846421		0.265774	0.83794
624_0460	451107	452426	CDS	+			aspartate aminotransferase	K00817	COG0079;;;;	E;;;;	Histidinol-phosphate/aromatic aminotransferase and cobyric acid decarboxylase;;;;	451107_452426;+;Biosynthetic Aromatic amino acid aminotransferase beta (EC 2.6.1.57) @ Histidinol-phosphate aminotransferase (EC 2.6.1.9)	;;	;;	-0.291833	1		-0.256543	0.907874		0.198601	0.906112			450907	451157					CF65_02757;1930774_1931871;CDS;histidinol-phosphate aminotransferase, putative;hisH	1930726_1932045;42	-5.22	CRP-repressed	-0.196081	0.856789		0.660274	0.629841
624_0461	452427	452621	CDS	+			hypothetical protein		;;;;	;;;;	;;;;	452427_452621;+;hypothetical protein	;;	;;	-0.213007	1		0.679868	0.662106		0.978462	NA			452227	452477					; _;;;	;			0.752514	0.596536		0.371606	NA
624_0462	452707	453603	CDS	-			sodium:proton antiporter		;;;;	;;;;	;;;;	452707_453603;-;Cobalt-zinc-cadmium resistance protein CzcD	;;	;;	0.689247	0.595197		0.014358	0.99568		0.717502	0.176345			453553	453803					; _;;;	;			1.32999	0.235536		-0.00986933	0.998334
624_0463	453324	453458	ncRNA	-		D7S_0515.1;42;AS:i:-6;	sRNA		;;;;	;;;;	;;;;	452707_453603;-;Cobalt-zinc-cadmium resistance protein CzcD	;;	;;	NA	NA		NA	NA		NA	NA			453433	453558					; _;;;	;			NA	NA		NA	NA
624_0464	453921	454221	ncRNA	+		D7S_0515.2;42;AS:i:0;	sRNA		;;;;	;;;;	;;;;	-1_-1;.;.	;;	;;	0.136187	1		0.00612499	0.996996		0.0327287	0.979278			453821	453971					; _;;;	;			0.416038	0.766051		0.210631	0.882332
624_0465	454003	454656	CDS	+			mobilization protein A		;;;;	;;;;	;;;;	454475_454675;+;Biosynthetic Aromatic amino acid aminotransferase beta (EC 2.6.1.57) @ Histidinol-phosphate aminotransferase (EC 2.6.1.9)	;;	;;	0.0983297	1		0.704678	0.00339975	Fur-repressed	0.593075	0.0159226	Fur-repressed	Fur-repressed	453803	454053					CF65_02758;1931942_1933213;CDS;3-phosphoshikimate 1-carboxyvinyltransferase,putative';aroA	1931785_1932438;22	-2.68	CRP-repressed	0.934891	0.516704		-0.00464821	0.998334
624_0466	454686	456017	CDS	+			3-phosphoshikimate 1-carboxyvinyltransferase	K00800	COG0128;;;;	E;;;;	5-enolpyruvylshikimate-3-phosphate synthase;;;;	454686_456017;+;5-Enolpyruvylshikimate-3-phosphate synthase (EC 2.5.1.19)	;;	;;	0.351564	1		0.490287	0.27216		0.235108	0.686414			454486	454736	18			abscess	CF65_02758;1931942_1933213;CDS;3-phosphoshikimate 1-carboxyvinyltransferase,putative';aroA	1931882_1933213;44	-2.68	CRP-repressed	-2.08212	0.0591058		-0.506175	0.468451
624_0467	455348	455379	ncRNA	-		D7S_0517.1;42;AS:i:0;	cis-antisense to D7S_0517		;;;;	;;;;	;;;;	454686_456017;+;5-Enolpyruvylshikimate-3-phosphate synthase (EC 2.5.1.19)	;;	;;	-0.221234	1		-0.577635	0.733043		0.0781386	NA			455354	455479					CF65_02758;1931942_1933213;CDS;3-phosphoshikimate 1-carboxyvinyltransferase,putative';aroA	1932544_1932575;44	-2.68	CRP-repressed	NA	NA		0.249042	NA
624_0468	456105	456572	CDS	-			ribonuclease H	K03469	COG0328;;;;	L;;;;	Ribonuclease HI;;;;	456105_456572;-;Ribonuclease HI (EC 3.1.26.4)	;;	;;	0.736854	0.866257		0.43313	0.697879		-0.0523994	0.96355			456522	456772					; _;;;	;			-0.55516	0.677595		0.0621168	0.98357
624_0469	456640	457401	CDS	+			DNA polymerase III subunit epsilon	K02342	COG0847;;;;	L;;;;	DNA polymerase III, epsilon subunit and related 3'-5' exonucleases;;;;	456640_457401;+;DNA polymerase III epsilon subunit (EC 2.7.7.7)	;;	;;	-0.0172481	1		0.194279	0.759986		0.236401	0.636873			456440	456690					; _;;;	;			0.63091	0.591598		-1.19063	0.0185784	co-inf: down
624_0472	457853	458107	CDS	+			stability protein StbD	K18923	COG2161;;;;	D;;;;	Antitoxin of toxin-antitoxin stability system;;;;	457853_458107;+;RelB/StbD replicon stabilization protein (antitoxin to RelE/StbE)	458097_458387;+;RelE/StbE replicon stabilization toxin	;;	-0.261978	1		-0.104374	0.90694		0.296957	0.517469			457653	457903					; _;;;	;			1.03862	0.49071		-0.257279	0.844613
624_0473	458097	458387	CDS	+			addiction module toxin RelE	K06218	COG2026;;;;	JD;;;;	Cytotoxic translational repressor of toxin-antitoxin stability system;;;;	457853_458107;+;RelB/StbD replicon stabilization protein (antitoxin to RelE/StbE)	458097_458387;+;RelE/StbE replicon stabilization toxin	;;	-0.217258	1		0.0223382	0.988311		0.0935451	0.899243			457897	458147					; _;;;	;			0.113218	0.941847		-0.240861	0.83794
624_0474	458449	458787	CDS	-			cupin		;;;;	;;;;	;;;;	458449_458787;-;conserved hypothetical protein	;;	;;	1.42709	7.78987e-09	Fe-: up	1.54489	2.99864e-10	Fur-repressed	-0.147871	0.774942		Fur-repressed	458737	458987					CF65_02768;1935677_1935865;CDS;hypothetical protein;	1935685_1936023;44	-2.66	CRP-repressed	-0.0203289	0.986162		0.272013	0.842447
624_0475	459128	459580	CDS	+			ribosomal protein L11 methyltransferase	K07112	COG2391;;;;	R;;;;	Predicted transporter component;;;;	459128_459580;+;Glutamate synthase [NADPH] large chain (EC 1.4.1.13)	;;	;;	-0.0577688	1		-0.771744	0.134897		-0.767885	0.107569			458928	459178					CF65_02772;1936384_1936839;CDS;hypothetical protein;	1936384_1936836;44	-2.53	CRP-repressed	-0.0772149	0.949788		0.168893	0.885983
624_0476	459751	461139	CDS	+			protease	K08303	COG0826;;;;	O;;;;	Collagenase and related proteases;;;;	459751_461139;+;Putative protease	;;	;;	0.168466	1		0.700204	0.208198		0.638742	0.234968			459551	459801					; _;;;	;			1.21892	0.22622		-0.398078	0.701288
624_0477	461192	461258	ncRNA	+		D7S_0526.1;42;AS:i:0;	sRNA		;;;;	;;;;	;;;;	-1_-1;.;.	;;	;;	0.0329233	1		-0.413929	0.561625		-0.181714	0.823019			461092	461242					; _;;;	;			0.940768	0.516766		-0.610425	0.334932
624_0478	461913	462548	CDS	+			transcriptional regulator		;;;;	;;;;	;;;;	461913_462548;+;transcriptional regulator, putative	;;	;;	0.00872522	1		-0.019373	0.996136		0.0866433	NA			461713	461963					; _;;;	;			1.90441	0.219807		0.668678	0.655105
624_0479	462587	462973	CDS	+			DNA repair protein		;;;;	;;;;	;;;;	462689_462973;+;hypothetical protein	;;	;;	0.294092	1		0.00834962	0.996996		-0.587642	NA			462387	462637					; _;;;	;			1.59195	0.26799		0.689746	0.641594
624_0480	462985	464058	CDS	+			chemotaxis protein		;;;;	;;;;	;;;;	462985_464058;+;FIG00697578: hypothetical protein	;;	;;	0.325257	1		-0.257336	0.815316		-0.294433	0.706927			462785	463035					; _;;;	;			-1.97688	0.0660223		1.34515	0.0238549	co-inf: up
624_0481	464105	465760	CDS	+			ATPase		;;;;	;;;;	;;;;	464105_465760;+;FIG00698381: hypothetical protein	;;	;;	-0.0392197	1		-0.225581	0.822995		-0.416677	0.532379			463905	464155	19				; _;;;	;			-0.320591	0.760737		0.273488	0.863958
624_0482	466152	467498	CDS	+			cell filamentation protein Fic		;;;;	;;;;	;;;;	466152_467498;+;FIG00849539: hypothetical protein	;;	;;	0.193067	1		-0.545892	0.377823		-0.388903	0.517469			465952	466202					; _;;;	;			1.50741	0.238815		0.443128	0.740041
624_0483	467522	468181	pseudogene	+		hypothetical protein%3B disrupted%3B Derived by automated computational analysis using gene prediction method: Protein Homology.	NA		;;;;	;;;;	;;;;	467771_468181;+;ABC-type Fe3+-hydroxamate transport system, periplasmic component	;;	;;	-0.106182	1		-0.396582	0.69825		-0.158935	NA			467322	467572					; _;;;	;			0.675342	0.631918		0.39763	0.82104
624_0484	468298	468837	CDS	+			cell division protein FtsZ		;;;;	;;;;	;;;;	468298_468837;+;hypothetical protein	;;	;;	0.00594161	1		-0.15482	0.920727		-0.262313	NA			468098	468348					; _;;;	;			0.811617	0.572547		0.694162	0.582976
624_0485	468928	470019	CDS	+			S-adenosylmethionine:tRNA ribosyltransferase-isomerase	K07568	COG0809;;;;	J;;;;	S-adenosylmethionine:tRNA-ribosyltransferase-isomerase (queuine synthetase);;;;	468928_470019;+;S-adenosylmethionine:tRNA ribosyltransferase-isomerase (EC 5.-.-.-)	;;	;;	0.147632	1		0.570367	0.429059		0.57487	0.388987			468728	468978					; _;;;	;			-0.0746317	0.944762		0.177107	0.892601
624_0486	470063	471199	CDS	-			aminotransferase class I	K00817	COG0079;;;;	E;;;;	Histidinol-phosphate/aromatic aminotransferase and cobyric acid decarboxylase;;;;	470063_471199;-;Periplasmic aromatic amino acid aminotransferase beta precursor (EC 2.6.1.57)	;;	;;	-0.0710084	1		0.141006	0.80703		0.206103	0.622307			471149	471399					; _;;;	;			-0.1236	0.910265		0.1069	0.890299
624_0487	471364	471627	ncRNA	+		D7S_0538.1;42;AS:i:0;	sRNA		;;;;	;;;;	;;;;	471263_471382;-;hypothetical protein	;;	;;	-0.184509	1		0.156475	0.854056		0.071871	0.926385			471264	471414					; _;;;	;			0.0245198	0.983775		-0.202995	0.881798
624_0488	471668	472819	CDS	+	tgt	Exchanges the guanine residue with 7-aminomethyl-7-deazaguanine in tRNAs with GU(N) anticodons (tRNA-Asp%2C -Asn%2C -His and -Tyr)%3B Derived by automated computational analysis using gene prediction method: Protein Homology.	queuine tRNA-ribosyltransferase	K00773	COG0343;;;;	J;;;;	Queuine/archaeosine tRNA-ribosyltransferase;;;;	471668_472819;+;tRNA-guanine transglycosylase (EC 2.4.2.29)	;;	;;	-0.137527	1		-0.0585341	0.966063		-0.330291	0.583833			471468	471718					; _;;;	;			0.0858718	0.929635		-0.365663	0.688972
624_0489	473111	473410	CDS	+	yajC	member of preprotein translocase%3B forms a heterotrimer with SecD and SecF%3B links the SecD/SecF/YajC/YidC complex with the SecY/SecE/SecG complex%3B Derived by automated computational analysis using gene prediction method: Protein Homology.	preprotein translocase subunit YajC	K03210	COG1862;;;;	U;;;;	Preprotein translocase subunit YajC;;;;	473111_473410;+;Preprotein translocase subunit YajC (TC 3.A.5.1.1)	;;	;;	0.0611312	1		0.153444	0.843582		-0.00285251	0.995578			472911	473161					; _;;;	;			0.141067	0.907703		0.19506	0.881798
624_0490	473441	475291	CDS	+	secD	part of the preprotein secretory system%3B when complexed with proteins SecF and YajC%2C SecDFyajC stimulates the proton motive force-driven protein translocation%2C and appears to be required for the release of mature proteins from the extracytoplasmic side of the membrane%3B Derived by automated computational analysis using gene prediction method: Protein Homology.	preprotein translocase subunit SecD	K03072	COG0342;;;;	U;;;;	Preprotein translocase subunit SecD;;;;	475272_476273;+;Protein-export membrane protein SecF (TC 3.A.5.1.1)	473441_475291;+;Protein-export membrane protein SecD (TC 3.A.5.1.1)	;;	0.0245422	1		0.643049	0.407872		0.724056	0.292888			473241	473491					; _;;;	;			2.22915	0.0628185		0.297558	0.858975
624_0491	475308	476273	CDS	+			preprotein translocase subunit SecF	K03074	COG0341;;;;	U;;;;	Preprotein translocase subunit SecF;;;;	475272_476273;+;Protein-export membrane protein SecF (TC 3.A.5.1.1)	;;	;;	-0.0828161	1		0.395115	0.433994		0.426309	0.348877			475108	475358					; _;;;	;			1.46872	0.2281		0.1736	0.882332
624_0492	476493	479120	CDS	+			ligand-gated channel protein	K16087	COG1629;;;;	P;;;;	Outer membrane receptor proteins, mostly Fe transport;;;;	476493_479120;+;Iron siderophore receptor protein	;;	;;	-0.0676916	1		-0.285255	0.617414		-0.137777	0.830674			476293	476543					; _;;;	;			-0.510826	0.584164		-0.31629	0.711982
624_0493	479469	482090	CDS	+			acetaldehyde dehydrogenase	K04072	COG1012;;;;	C;;;;	NAD-dependent aldehyde dehydrogenases;;;;	479469_482090;+;Alcohol dehydrogenase (EC 1.1.1.1); Acetaldehyde dehydrogenase (EC 1.2.1.10)	;;	;;	-0.456151	0.982761		-0.339513	0.620278		-0.43225	0.432851			479269	479519					CF65_02784;1949241_1951862;CDS;aldehyde-alcohol dehydrogenase, putative;adh2	1949241_1951862;22	-3.59	CRP-repressed	2.16133	0.0338392	perio: up	0.129127	0.931252
624_0494	482174	483127	CDS	-			sugar ABC transporter permease	K17214	COG1172;;;;	G;;;;	Ribose/xylose/arabinose/galactoside ABC-type transport systems, permease components;;;;	482174_483127;-;Inositol transport system permease protein	;;	;;	0.833905	0.41898		-1.23665	0.0214423	Fur-activated	-1.7943	0.000139298	Fur-activated	Fur-activated	483077	483327					; _;;;	;			2.9605	0.0229287	perio: up	0.283739	0.836808
624_0495	483178	484683	CDS	-			D-ribose transporter ATP-binding protein	K17215	COG1129;;;;	G;;;;	ABC-type sugar transport system, ATPase component;;;;	483178_484683;-;Inositol transport system ATP-binding protein	;;	;;	0.854498	0.34557		-0.916858	0.112906		-1.75859	0.000125651	Fur-activated	Fur-activated	484633	484883					; _;;;	;			-0.0403676	0.968511		0.45437	0.715908
624_0496	484752	485684	CDS	-			ATPase	K17213	COG1879;;;;	G;;;;	ABC-type sugar transport system, periplasmic component;;;;	484752_485684;-;Inositol transport system sugar-binding protein	;;	;;	0.52703	0.992187		-0.860681	0.149075		-1.36121	0.0041312	Fur-activated	Fur-activated	485634	485884					; _;;;	;			1.75694	0.112006		2.00588	1.54574e-05	co-inf: up
624_0497	485768	486706	CDS	-			ATPase	K17213	COG1879;;;;	G;;;;	ABC-type sugar transport system, periplasmic component;;;;	485768_486706;-;Inositol transport system sugar-binding protein	;;	;;	0.72715	0.980053		-1.14631	0.141225		-1.68092	0.00901614	Fur-activated	Fur-activated	486656	486906					; _;;;	;			-1.06379	0.32059		0.26707	0.865034
624_0498	487008	488147	CDS	-			myo-inositol 2-dehydrogenase		;;;;	;;;;	;;;;	487008_488147;-;Myo-inositol 2-dehydrogenase 2 (EC 1.1.1.18)	;;	;;	0.414835	1		-0.739534	0.519641		-1.26951	0.128547			488097	488347					; _;;;	;			-1.8004	0.0635882		0.00329386	0.998467
624_0499	488067	488111	ncRNA	+		D7S_0551.1;42;AS:i:0;	cis-antisense to D7S_0551		;;;;	;;;;	;;;;	487008_488147;-;Myo-inositol 2-dehydrogenase 2 (EC 1.1.1.18)	;;	;;	-0.0155272	1		-0.276981	NA		-0.265612	NA			487967	488117					; _;;;	;			0.630335	0.652837		NA	NA
624_0500	488238	489746	CDS	-			methylmalonate-semialdehyde dehydrogenase	K00140	COG1012;;;;	C;;;;	NAD-dependent aldehyde dehydrogenases;;;;	488238_489746;-;Methylmalonate-semialdehyde dehydrogenase [inositol] (EC 1.2.1.27)	;;	;;	1.07033	0.514923		-1.56522	0.0270732	Fur-activated	-2.47613	7.07901e-05	Fur-activated	Fur-activated	489696	489946					; _;;;	;			0.533095	0.627664		-0.229758	0.882332
624_0501	490258	490300	ncRNA	+		D7S_0553.1;42;AS:i:0;	sRNA		;;;;	;;;;	;;;;	-1_-1;.;.	;;	;;	-0.103977	1		-0.195025	0.948438		0.401394	NA			490158	490308					; _;;;	;			NA	NA		0.0478776	NA
624_0502	490336	490387	ncRNA	+		D7S_0553.2;42;AS:i:0;	sRNA		;;;;	;;;;	;;;;	-1_-1;.;.	;;	;;	0.159967	1		-0.00810789	0.996996		0.0406451	NA			490236	490386					; _;;;	;			1.45771	0.334127		0.758848	0.582976
624_0503	490486	491832	CDS	+			type I-F CRISPR-associated protein Csy1	K19127	;;;;	;;;;	;;;;	490486_491832;+;CRISPR-associated protein, Csy1 family	;;	;;	-0.0147266	1		-0.234347	0.691926		-0.303375	0.509338			490286	490536	20		Fe- specific		; _;;;	;			-2.1505	0.033732	perio: down	0.0388102	0.98357
624_0504	491805	491820	ncRNA	-		D7S_0554.1;42;AS:i:0;	cis-antisense to D7S_0554		;;;;	;;;;	;;;;	490486_491832;+;CRISPR-associated protein, Csy1 family	;;	;;	-0.227102	1		-0.493273	0.766626		-0.237589	NA			491795	491920					; _;;;	;			NA	NA		0.518228	0.735714
624_0505	491842	492801	CDS	+			type I-F CRISPR-associated protein Csy2	K19128	;;;;	;;;;	;;;;	491842_492801;+;CRISPR-associated protein, Csy2 family	;;	;;	0.0939846	1		-0.913299	0.0843411		-0.966666	0.0534676			491642	491892					; _;;;	;			3.51251	0.0178042	perio: up	-0.00409441	0.998334
624_0506	492801	493811	CDS	+			type I-F CRISPR-associated protein Csy3	K19129	;;;;	;;;;	;;;;	492801_493811;+;CRISPR-associated protein, Csy3 family	;;	;;	-0.10141	1		-0.923106	0.150736		-0.904284	0.144214			492601	492851					; _;;;	;			-0.451935	0.713251		-0.388056	0.641739
624_0507	493814	494377	CDS	+			type I-F CRISPR-associated endoribonuclease Cas6/Csy4	K19130	;;;;	;;;;	;;;;	493814_494377;+;CRISPR-associated protein, Csy4 family	;;	;;	-0.191577	1		-0.529967	0.696237		-0.422494	0.761331			493614	493864					; _;;;	;			3.10283	0.0371663	perio: up	-0.939377	0.359595
624_0508	494423	497710	CDS	-			type I-F CRISPR-associated helicase Cas3	K07012	COG1203;;;;	R;;;;	Predicted helicases;;;;	494423_497710;-;CRISPR-associated helicase Cas3, Yersinia-type	497707_498453;-;CRISPR-associated protein Cas1	;;	0.279006	0.866257		0.168362	0.692458		-0.0712081	0.881983			497660	497910					; _;;;	;			0.624143	0.499336		1.61585	4.614e-07	co-inf: up
624_0509	497707	498672	CDS	-			type I-F CRISPR-associated endonuclease Cas1	K15342	COG1518;;;;	L;;;;	Uncharacterized protein predicted to be involved in DNA repair;;;;	494423_497710;-;CRISPR-associated helicase Cas3, Yersinia-type	497707_498453;-;CRISPR-associated protein Cas1	;;	0.173008	1		-0.249412	0.611465		-0.258424	0.520922			498622	498872	21.1				; _;;;	;			0.647603	0.635189		-0.140417	0.942626
624_0510	499008	499433	CDS	+			6-carboxy-5%2C6%2C7%2C8-tetrahydropterin synthase	K01737	COG0720;;;;	H;;;;	6-pyruvoyl-tetrahydropterin synthase;;;;	499008_499433;+;Queuosine biosynthesis QueD, PTPS-I	499394_500068;+;Queuosine Biosynthesis QueE Radical SAM	;;	0.055541	1		0.0877002	0.966063		0.0840032	0.947248			498808	499058	21.2				; _;;;	;			-0.950092	0.486034		-0.427712	0.746927
624_0511	499439	500068	CDS	+			radical SAM protein		;;;;	;;;;	;;;;	499394_500068;+;Queuosine Biosynthesis QueE Radical SAM	;;	;;	0.110466	1		0.268052	0.779316		0.310008	0.669248			499239	499489					; _;;;	;			0.820552	0.527426		-0.622971	0.480113
624_0512	500293	501048	CDS	+			metal-binding protein		;;;;	;;;;	;;;;	500191_501048;+;FIG137478: Hypothetical protein YbgI	;;	;;	0.330316	1		0.14026	0.918859		0.0389279	0.964123			500093	500343					; _;;;	;			-0.516647	0.710458		0.249563	0.87976
624_0513	501139	501927	CDS	+		Catalyzes a key regulatory step in fatty acid biosynthesis%3B Derived by automated computational analysis using gene prediction method: Protein Homology.	enoyl-ACP reductase	K00208	COG0623;;;;	I;;;;	Enoyl-[acyl-carrier-protein] reductase (NADH);;;;	501139_501927;+;Enoyl-[acyl-carrier-protein] reductase [NADH] (EC 1.3.1.9)	;;	;;	-0.284909	1		-0.0949219	0.955513		0.214781	0.823019			500939	501189					; _;;;	;			-0.178295	0.859237		-0.508264	0.632926
624_0514	502000	503979	CDS	+		Involved in mRNA degradation. Hydrolyzes single-stranded polyribonucleotides processively in the 3' to 5' direction%3B Derived by automated computational analysis using gene prediction method: Protein Homology.	exoribonuclease II	K01147	COG0557;;;;	K;;;;	Exoribonuclease R;;;;	502000_503979;+;Exoribonuclease II (EC 3.1.13.1)	;;	;;	-0.142555	1		1.0698	0.124891		0.992484	0.149512			501800	502050					; _;;;	;			-0.901784	0.343967		-0.131906	0.939019
624_0515	504098	504580	CDS	-			DNA starvation/stationary phase protection protein	K04047	COG0783;;;;	P;;;;	DNA-binding ferritin-like protein (oxidative damage protectant);;;;	504098_504580;-;Non-specific DNA-binding protein Dps / Iron-binding ferritin-like antioxidant protein / Ferroxidase (EC 1.16.3.1)	;;	;;	0.182031	1		-0.534834	0.181306		-0.618804	0.0876514			504530	504780					CF65_01734;1172183_1172665;CDS;hypothetical protein;dps	1172183_1172665;44	2.32	CRP-activated	0.610393	0.613119		0.342822	0.735183
624_0516	504788	505948	pseudogene	+		multidrug transporter%3B disrupted%3B Derived by automated computational analysis using gene prediction method: Protein Homology.	NA	K03543	COG1566;;;;	V;;;;	Multidrug resistance efflux pump;;;;	504788_505258;+;Membrane fusion component of tripartite multidrug resistance system	505346_505471;+;Membrane fusion component of tripartite multidrug resistance system	505505_505948;+;Membrane fusion component of tripartite multidrug resistance system	0.0380147	1		0.294868	0.497593		0.331346	0.368484			504588	504838					; _;;;	;			1.16092	0.380625		-0.22505	0.837008
624_0517	505958	507475	CDS	+	emrB	multidrug MFS transporte%3B with EmrA is involved in resistance to hydrophobic antibiotics such as nalidixic acid%3B Derived by automated computational analysis using gene prediction method: Protein Homology.	multidrug resistance protein B	K03446	COG0477;;;;	GEPR;;;;	Permeases of the major facilitator superfamily;;;;	505961_507475;+;Inner membrane component of tripartite multidrug resistance system	;;	;;	0.280366	1		-0.00495565	0.996996		-0.255781	0.823019			505758	506008					; _;;;	;			-0.745345	0.489828		0.730616	0.286733
624_0518	507619	507900	CDS	+			transcriptional regulator	K15773	COG1396;;;;	K;;;;	Predicted transcriptional regulators;;;;	507619_507900;+;HipB protein	507854_508033;-;hypothetical protein	;;	0.577497	1		0.274512	0.828439		-0.561047	NA			507419	507669					; _;;;	;			-1.1957	0.434999		-0.151711	0.948326
624_0519	508275	508517	CDS	+			protein HipA	K07154	COG3550;;;;	R;;;;	Uncharacterized protein related to capsule biosynthesis enzymes;;;;	508275_508517;+;HipA protein	508514_509407;-;hypothetical protein	;;	-0.223116	1		-0.437563	0.822995		0.5704	NA			508075	508325					; _;;;	;			0.770485	0.587475		-0.00547544	NA
624_0520	508317	508419	ncRNA	-		D7S_0572.1;42;AS:i:0;	cis-antisense to D7S_0572		;;;;	;;;;	;;;;	508275_508517;+;HipA protein	;;	;;	0.0813832	1		0.0959043	0.966063		-0.0382252	0.974886			508394	508519					; _;;;	;			-1.26912	0.37887		-0.020645	0.998334
624_0521	508514	509407	CDS	-			hypothetical protein		;;;;	;;;;	;;;;	508275_508517;+;HipA protein	508514_509407;-;hypothetical protein	;;	-0.0670633	1		0.0712629	0.939183		-0.0589876	0.925921			509357	509607					; _;;;	;			3.41349	0.0217922	perio: up	-0.0768849	0.959415
624_0522	509474	512338	CDS	-			valine--tRNA ligase	K01873	COG0525;;;;	J;;;;	Valyl-tRNA synthetase;;;;	509474_512338;-;Valyl-tRNA synthetase (EC 6.1.1.9)	;;	;;	-0.0529646	1		0.210192	0.657899		0.417901	0.172605			512288	512538					; _;;;	;			0.993058	0.26404		0.170319	0.863958
624_0523	509883	509921	ncRNA	+		D7S_0574.1;42;AS:i:0;	cis-antisense to D7S_0574		;;;;	;;;;	;;;;	509474_512338;-;Valyl-tRNA synthetase (EC 6.1.1.9)	;;	;;	0.605235	1		-0.0333843	0.99568		0.175216	NA			509783	509933					; _;;;	;			0.746911	0.595263		0.100751	NA
624_0524	512410	512724	CDS	-			hypothetical protein	K09900	COG3097;;;;	S;;;;	Uncharacterized protein conserved in bacteria;;;;	512410_512724;-;RNA-binding domain protein	;;	;;	-0.430018	0.976347		0.297886	0.65176		0.517047	0.254246			512674	512924					; _;;;	;			-1.44752	0.218433		-0.174293	0.913943
624_0525	512763	513212	CDS	-			DNA polymerase III subunit chi	K02339	COG2927;;;;	L;;;;	DNA polymerase III, chi subunit;;;;	512763_513212;-;DNA polymerase III chi subunit (EC 2.7.7.7)	;;	;;	-0.182255	1		0.261542	0.721336		0.353395	0.518057			513162	513412					; _;;;	;			0.916239	0.554307		0.0333013	0.988918
624_0526	513422	514816	CDS	+	fumC	class II family (does not require metal)%3B tetrameric enzyme%3B fumarase C%3B reversibly converts (S)-malate to fumarate and water%3B functions in the TCA cycle%3B Derived by automated computational analysis using gene prediction method: Protein Homology.	fumarate hydratase	K01679	COG0114;;;;	C;;;;	Fumarase;;;;	513422_514816;+;Fumarate hydratase class II (EC 4.2.1.2)	;;	;;	-0.64278	0.368917		-0.811301	0.0404598	Fur-activated	-1.35892	7.4089e-05	Fur-activated	Fur-activated	513222	513472					CF65_01717;1161326_1162720;CDS;fumarate hydratase class II, putative;fumC	1161326_1162720;44	-2.21	CRP-repressed	0.407926	0.707802		-0.685713	0.1461
624_0527	514920	515525	CDS	+			hypothetical protein		;;;;	;;;;	;;;;	514920_515525;+;FIG026291: Hypothetical periplasmic protein	;;	;;	-0.275493	1		0.112782	0.94546		0.313492	0.747323			514720	514970					; _;;;	;			0.638941	0.629227		-0.283282	0.844613
624_0528	515198	515556	ncRNA	-		D7S_0578.1;42;AS:i:0;	cis-antisense to D7S_0578		;;;;	;;;;	;;;;	514920_515525;+;FIG026291: Hypothetical periplasmic protein	;;	;;	0.367473	0.786138		0.355858	0.367027		0.320556	0.37573			515531	515656					; _;;;	;			2.1507	0.165238		-0.0292861	0.98485
624_0529	515821	516738	CDS	-			ribosomal protein S6 modification protein	K05844	COG0189;;;;	HJ;;;;	Glutathione synthase/Ribosomal protein S6 modification enzyme (glutaminyl transferase);;;;	515821_516654;-;Ribosomal protein S6 glutaminyl transferase	;;	;;	0.439654	0.565708		0.727326	0.0117351	Fur-repressed	0.896514	0.000861634	Fur-repressed	Fur-repressed	516688	516938					; _;;;	;			1.29537	0.288224		2.42622	1.22054e-11	co-inf: up
624_0530	516745	517479	CDS	-		NADPH-dependent%3B oxygen-insensitive%3B catalyzes the reduction of nitroaromatic compounds%3B Derived by automated computational analysis using gene prediction method: Protein Homology.	nitroreductase A	K10678	COG0778;;;;	C;;;;	Nitroreductase;;;;	516745_517479;-;Oxygen-insensitive NADPH nitroreductase (EC 1.-.-.-)	;;	;;	1.10513	1.00285e-05	Fe-: up	0.286936	0.498226		0.0612054	0.916667			517429	517679					CF65_01709;1158663_1159397;CDS;Oxygen-insensitive NADPH nitroreductase,putative';nfsA/frp	1158663_1159397;44	-2.02	CRP-repressed	0.322578	0.813963		0.147538	0.885983
624_0531	517606	517869	CDS	+			glutaredoxin	K03674	COG0695;;;;	O;;;;	Glutaredoxin and related proteins;;;;	517606_517869;+;Glutaredoxin 1	;;	;;	0.361762	1		0.276692	0.732646		-0.0924003	0.913005			517406	517656					; _;;;	;			-0.942681	0.473942		0.26574	0.882332
624_0532	518133	518360	CDS	-			LacZ protein	K01190	COG3250;;;;	G;;;;	Beta-galactosidase/beta-glucuronidase;;;;	518133_518327;-;Beta-galactosidase (EC 3.2.1.23)	;;	;;	0.248841	1		0.34096	0.737686		-0.189213	NA			518310	518560	22.1				; _;;;	;			1.61992	0.292029		0.220485	0.896403
624_0533	518622	519836	CDS	+			tyrosine transporter	K03834	COG0814;;;;	E;;;;	Amino acid permeases;;;;	518622_519836;+;Tyrosine-specific transport protein	;;	;;	-0.353947	1		0.203134	0.829659		0.712087	0.140884			518422	518672	22.2				; _;;;	;			0.495597	0.726993		-0.134143	0.945422
624_0534	519906	520772	CDS	-			hypothetical protein		;;;;	;;;;	;;;;	519906_520772;-;hypothetical protein	;;	;;	-0.390103	1		-0.132145	0.938372		0.34542	0.706338			520722	520972					; _;;;	;			-0.400807	0.782732		-0.326823	0.827143
624_0535	520772	521116	CDS	-			hypothetical protein		;;;;	;;;;	;;;;	520772_521116;-;hypothetical protein	;;	;;	-0.234837	1		-1.03221	0.0902744		-0.242382	0.812565			521066	521316					; _;;;	;			-1.28775	0.370189		-0.261959	0.882332
624_0536	521129	523207	CDS	-			hypothetical protein		;;;;	;;;;	;;;;	521129_523207;-;hypothetical protein	;;	;;	-0.266722	1		-0.08784	0.971691		0.0165713	0.990627			523157	523407					; _;;;	;			0.0618811	0.949069		-0.325022	0.857226
624_0537	523228	523596	CDS	-			hypothetical protein		;;;;	;;;;	;;;;	523228_523596;-;hypothetical protein	;;	;;	0.00394665	1		0.0503786	0.970583		-0.0529076	0.95095			523546	523796					; _;;;	;			-0.878385	0.511684		-0.00178628	0.998467
624_0538	523647	524603	CDS	-			hypothetical protein		;;;;	;;;;	;;;;	523647_524603;-;hypothetical protein	;;	;;	-0.109059	1		-0.187136	0.815853		0.13922	0.840697			524553	524803					; _;;;	;			1.05751	0.367232		0.967613	0.322128
624_0539	524603	524995	CDS	-			hypothetical protein		;;;;	;;;;	;;;;	-1_-1;.;.	;;	;;	-0.0664289	1		-0.018899	0.986624		0.080043	0.884781			524945	525195					; _;;;	;			1.86581	0.228228		-0.280075	0.87976
624_0540	525271	525966	CDS	-	araD	catalyzes the isomerization of L-ribulose 5-phosphate to D-xylulose 5-phosphate in the anaerobic catabolism of L-ascorbate%3B links the arabinose metabolic pathway to the pentose phosphate pathway and allows the bacteria to use arabinose as an energy source%3B Derived by automated computational analysis using gene prediction method: Protein Homology.	ribulose phosphate epimerase	K01786	COG0235;;;;	G;;;;	Ribulose-5-phosphate 4-epimerase and related epimerases and aldolases;;;;	525271_525966;-;L-ribulose-5-phosphate 4-epimerase (EC 5.1.3.4)	525960_526820;-;L-xylulose 5-phosphate 3-epimerase (EC 5.1.3.-)	;;	0.0980336	1		-0.545177	0.250808		-0.646956	0.114748			525916	526166					; _;;;	;			-1.82549	0.0921257		0.613027	0.334043
624_0541	525960	526820	CDS	-		L-xylulose 5-phosphate 3-epimerase activity not yet demonstrated%3B may be involved in the utilization of 2%2C3-diketo-L-gulonate%3B Derived by automated computational analysis using gene prediction method: Protein Homology.	xylulose 5-phosphate 3-epimerase	K03082	COG3623;;;;	G;;;;	Putative L-xylulose-5-phosphate 3-epimerase;;;;	525271_525966;-;L-ribulose-5-phosphate 4-epimerase (EC 5.1.3.4)	525960_526820;-;L-xylulose 5-phosphate 3-epimerase (EC 5.1.3.-)	;;	-0.0529317	1		-0.347511	0.461003		-0.585272	0.0975578			526770	527020					; _;;;	;			-0.372082	0.704325		0.0049602	0.998467
624_0542	526861	527610	CDS	-			transcriptional regulator	K03477	COG1349;;;;	KG;;;;	Transcriptional regulators of sugar metabolism;;;;	526861_527610;-;Ascorbate utilization transcriptional regulator UlaR, HTH-type	;;	;;	-0.0610603	1		-0.483872	0.500742		-0.549839	0.375375			527560	527810					CF65_01698;1153885_1154634;CDS;transcriptional regulator, DeoR family,putative';yjfQ/glpR	1153885_1154634;44	-2.1	CRP-repressed	3.62985	0.0137938	perio: up	-0.18871	0.888975
624_0543	527702	528793	CDS	-			ascorbate 6-phosphate lactonase	K03476	COG2220;;;;	R;;;;	Predicted Zn-dependent hydrolases of the beta-lactamase fold;;;;	527702_528793;-;Probable L-ascorbate-6-phosphate lactonase UlaG (EC 3.1.1.-) (L-ascorbate utilization protein G)	;;	;;	-0.0606076	1		-1.0078	5.96009e-06	Fur-activated	-0.814408	0.00045892	Fur-activated	Fur-activated	528743	528993					CF65_01696;1152702_1153793;CDS;hypothetical protein;	1152702_1153793;44	-2.88	CRP-repressed	-0.674892	0.45777		0.793963	0.103671
624_0544	529139	530911	CDS	+		functions with enzymes IIB and IIC%2C enzyme I and HPr for anaerobic utilization and uptake of L-ascorbate%3B sgaTBA are regulated by yifQ as well as Crp and Fnr%3B Derived by automated computational analysis using gene prediction method: Protein Homology.	PTS ascorbate-specific subunit IIBC	K03475	COG3037;;;;	S;;;;	Uncharacterized protein conserved in bacteria;;;;	529139_530911;+;Ascorbate-specific PTS system, EIIC component	;;	;;	-0.563896	1		-2.10713	0.0117402	Fur-activated	-2.1428	0.00916242	Fur-activated	Fur-activated	528939	529189					CF65_01695;1150582_1152354;CDS;hypothetical protein;sgaT/yjfS	1150582_1152354;44	6.52	CRP-activated	1.96323	0.0471286	perio: up	0.797396	0.518445
624_0545	530966	531427	CDS	+		involved in the phosphorylation and transport of sugars across the cell membrane%3B protein IIA transfers a phosphoryl group to IIB which then transfers the phosphoryl group to the sugar%3B IIC forms the translocation channel for the sugar uptake%3B Derived by automated computational analysis using gene prediction method: Protein Homology.	PTS ascorbate-specific transporter subunit IIA	K02821	COG1762;;;;	GT;;;;	Phosphotransferase system mannitol/fructose-specific IIA domain (Ntr-type);;;;	530966_531427;+;Ascorbate-specific PTS system, EIIA component (EC 2.7.1.-)	;;	;;	-0.461983	1		-2.26968	2.77771e-06	Fur-activated	-2.26505	6.98148e-06	Fur-activated	Fur-activated	530766	531016					CF65_01694;1150066_1150527;CDS;hypothetical protein;sgaA/ptxA/sgcA/yjhL	1150066_1150527;44	5.05	CRP-activated	-0.460261	0.756737		1.58295	0.0427051	co-inf: up
624_0546	531504	532178	CDS	+	ulaD	catalyzes the formation of L-xylulose-5-phosphate from 3-keto-L-gulonate-6-phosphate in anaerobic L-ascorbate utilization%3B Derived by automated computational analysis using gene prediction method: Protein Homology.	3-keto-L-gulonate-6-phosphate decarboxylase	K03078	COG0269;;;;	G;;;;	3-hexulose-6-phosphate synthase and related proteins;;;;	531504_532178;+;3-keto-L-gulonate 6-phosphate decarboxylase	;;	;;	-0.646493	1		-1.46531	0.0959574		-1.19404	0.191116			531304	531554					CF65_01692;1149315_1149989;CDS;hexulose-6-phosphate synthase, putative;sgbH	1149315_1149989;44	4.18	CRP-activated	-0.466131	0.723571		-0.629876	0.656963
624_0547	531798	532161	ncRNA	-		D7S_0597.2;42;AS:i:0;	cis-antisense to D7S_0597		;;;;	;;;;	;;;;	531504_532178;+;3-keto-L-gulonate 6-phosphate decarboxylase	;;	;;	-0.322396	1		0.376872	0.56264		0.266493	0.692968			532136	532261					CF65_01692;1149315_1149989;CDS;hexulose-6-phosphate synthase, putative;sgbH	1149332_1149695;44	4.18	CRP-activated	-0.261828	0.839217		-0.207053	0.846533
624_0548	532247	532900	CDS	-			hypothetical protein		;;;;	;;;;	;;;;	532247_532900;-;hypothetical protein	;;	;;	5.53408e-05	1		-0.292644	0.619809		-0.277865	0.58924			532850	533100					; _;;;	;			0.0738323	0.953143		-0.236572	0.842447
624_0549	532910	533593	CDS	-			type IV secretion protein Rhs		;;;;	;;;;	;;;;	532910_534103;-;hypothetical protein	;;	;;	-0.310557	1		-0.0797943	0.958025		0.0530925	0.957599			533543	533793					; _;;;	;			5.02572	0.000249648	perio: up	0.0933398	0.95452
624_0550	533597	534103	pseudogene	-			type IV secretion protein Rhs		;;;;	;;;;	;;;;	532910_534103;-;hypothetical protein	;;	;;	0.163831	1		-0.0700277	NA		0.0872134	NA			534053	534303					; _;;;	;			NA	NA		0.120652	NA
624_0551	534140	535261	CDS	-			hypothetical protein		;;;;	;;;;	;;;;	534140_535261;-;hypothetical protein	;;	;;	-0.408784	1		0.891628	0.565841		1.10593	NA			535211	535461					; _;;;	;			NA	NA		0.104246	0.97019
624_0552	535277	537193	CDS	-			type IV secretion protein Rhs	K11904	COG3501;;;;	S;;;;	Uncharacterized protein conserved in bacteria;;;;	535277_537193;-;VgrG-3 protein	537190_537360;-;hypothetical protein	;;	0.542709	1		0.0900146	0.973139		-0.728908	NA			537143	537393					; _;;;	;			NA	NA		0.908328	0.48163
624_0553	537525	539882	CDS	-			penicillin-binding protein 1C	K05367	COG0744;;;;	M;;;;	Membrane carboxypeptidase (penicillin-binding protein);;;;	537525_539834;-;Multimodular transpeptidase-transglycosylase (EC 2.4.1.129) (EC 3.4.-.-)	;;	;;	0.243552	1		0.443859	0.246546		0.356673	0.36637			539832	540082					; _;;;	;			2.50053	0.0502228		0.249149	0.819715
624_0554	540002	541018	CDS	-			hypothetical protein		;;;;	;;;;	;;;;	540002_540745;-;Putative membrane protein YeiH	;;	;;	-0.280862	1		-0.152368	0.909359		-0.128827	0.899716			540968	541218					; _;;;	;			-0.420391	0.705184		-0.553867	0.539233
624_0555	541185	546956	CDS	-			alpha-2-macroglobulin	K06894	COG2373;;;;	R;;;;	Large extracellular alpha-helical protein;;;;	541185_546956;-;FIG00904191: hypothetical protein	;;	;;	0.0147337	1		0.31176	0.178886		0.335247	0.119213			546906	547156					; _;;;	;			-1.38285	0.126916		0.475576	0.471025
624_0556	547022	548470	CDS	-			protein TldD	K03568	COG0312;;;;	R;;;;	Predicted Zn-dependent proteases and their inactivated homologs;;;;	547022_548470;-;TldD protein, part of TldE/TldD proteolytic complex	;;	;;	-0.062093	1		0.436629	0.676407		0.769249	0.275159			548420	548670					; _;;;	;			1.6246	0.0960115		0.712571	0.558089
624_0557	548767	549627	CDS	-			pyrophosphorylase ModD	K03813	COG0157;;;;	H;;;;	Nicotinate-nucleotide pyrophosphorylase;;;;	548767_549627;-;Molybdenum transport system protein ModD	549624_550238;-;ABC transporter ATP-binding protein	;;	-0.164334	1		0.12527	0.966661		0.146832	NA			549577	549827					; _;;;	;			0.34057	0.781771		0.953761	0.44959
624_0558	549624	550238	CDS	-			iron ABC transporter ATP-binding protein	K02017	COG1118;;;;	P;;;;	ABC-type sulfate/molybdate transport systems, ATPase component;;;;	548767_549627;-;Molybdenum transport system protein ModD	549624_550238;-;ABC transporter ATP-binding protein	;;	0.600863	1		1.34538	0.0608045		0.510752	NA			550188	550438					; _;;;	;			0.141685	0.91797		0.428211	0.8176
624_0559	550241	551038	CDS	-			ABC transporter	K02018	COG0555;;;;	O;;;;	ABC-type sulfate transport system, permease component;;;;	550241_551044;-;Molybdenum transport system permease protein ModB (TC 3.A.1.8.1)	551013_551747;-;Molybdenum ABC transporter, periplasmic molybdenum-binding protein ModA (TC 3.A.1.8.1)	;;	0.365862	1		-0.102882	0.958542		-0.158325	NA			550988	551238					; _;;;	;			0.465689	0.711325		1.04277	0.356522
624_0560	551013	551747	CDS	-			hypothetical protein	K02020	COG0725;;;;	P;;;;	ABC-type molybdate transport system, periplasmic component;;;;	550241_551044;-;Molybdenum transport system permease protein ModB (TC 3.A.1.8.1)	551013_551747;-;Molybdenum ABC transporter, periplasmic molybdenum-binding protein ModA (TC 3.A.1.8.1)	;;	0.254129	1		-0.610608	0.497738		-0.424667	0.635081			551697	551947					; _;;;	;			-0.326891	0.793749		1.47331	0.0514108
624_0561	551542	551577	ncRNA	+		D7S_2134.1;42;AS:i:0;	cis-antisense to D7S_2134		;;;;	;;;;	;;;;	551013_551747;-;Molybdenum ABC transporter, periplasmic molybdenum-binding protein ModA (TC 3.A.1.8.1)	;;	;;	0.196088	1		-0.130883	NA		-0.336124	NA			551442	551592					; _;;;	;			NA	NA		0.113972	NA
624_0562	552055	552411	CDS	+			transposase		;;;;	;;;;	;;;;	552226_552411;+;Mobile element protein	;;	;;	0.313173	1		-0.0883269	0.955883		-0.013182	NA			551855	552105					; _;;;	;			1.10026	0.454562		-0.508777	0.765719
624_0563	552387	552701	CDS	+			transposase	K07488	COG3676;;;;	L;;;;	Transposase and inactivated derivatives;;;;	552226_552411;+;Mobile element protein	552453_552701;+;Mobile element protein	;;	0.215777	1		-0.183276	NA		-0.0612717	NA			552187	552437					; _;;;	;			1.28028	0.3926		0.128946	NA
624_0564	552788	554221	CDS	-			gamma-glutamyl phosphate reductase		;;;;	;;;;	;;;;	552788_554221;-;Putative GTP-binding protein YdgA	;;	;;	0.123621	1		-0.0191326	0.975183		-0.178434	0.518057			554171	554421					; _;;;	;			-1.11818	0.250172		-0.553386	0.322277
624_0565	554510	556411	CDS	+	dnaK	heat shock protein 70%3B assists in folding of nascent polypeptide chains%3B refolding of misfolded proteins%3B utilizes ATPase activity to help fold%3B co-chaperones are DnaJ and GrpE%3B multiple copies in some bacteria%3B Derived by automated computational analysis using gene prediction method: Protein Homology.	molecular chaperone DnaK	K04043	COG0443;;;;	O;;;;	Molecular chaperone;;;;	554510_556411;+;Chaperone protein DnaK	;;	;;	-0.0249406	1		-1.4602	0.0128684	Fur-activated	-1.34162	0.0232581	Fur-activated	Fur-activated	554310	554560					; _;;;	;			0.684233	0.485397		1.09675	0.352156
624_0566	556847	557974	CDS	+		chaperone Hsp40%3B co-chaperone with DnaK%3B Participates actively in the response to hyperosmotic and heat shock by preventing the aggregation of stress-denatured proteins and by disaggregating proteins%2C also in an autonomous%2C dnaK-independent fashion%3B Derived by automated computational analysis using gene prediction method: Protein Homology.	molecular chaperone DnaJ	K03686	COG0484;;;;	O;;;;	DnaJ-class molecular chaperone with C-terminal Zn finger domain;;;;	556847_557974;+;Chaperone protein DnaJ	;;	;;	-0.233342	1		-0.307461	0.516431		-0.518551	0.134551			556647	556897					; _;;;	;			-1.63517	0.0716989		0.498582	0.540367
624_0567	558052	558399	CDS	-			growth inhibitor PemK	K18841	COG2337;;;;	T;;;;	Growth inhibitor;;;;	558052_558399;-;Programmed cell death toxin ChpB	;;	;;	-0.219979	1		-0.278677	0.707702		-0.173864	0.820561			558349	558599					; _;;;	;			2.52895	0.10072		0.406615	0.71505
624_0568	558399	558656	CDS	-			antitoxin MazE	K18842	COG2336;;;;	T;;;;	Growth regulator;;;;	558399_558656;-;hypothetical protein	;;	;;	0.124708	1		0.171591	0.822995		0.0029628	0.995578			558606	558856					; _;;;	;			0.873252	0.562594		-0.0731526	0.966487
624_0569	558801	559853	CDS	-			hypothetical protein		;;;;	;;;;	;;;;	558801_559853;-;Outer membrane protein P2 precursor (OMP P2)	;;	;;	0.444738	1		-0.430993	0.582308		-1.10472	0.0224568	Fur-activated	Fur-activated	559803	560053					; _;;;	;			3.92605	0.000692319	perio: up	-0.175208	0.882332
624_0570	560067	561257	CDS	-		catalyzes the formation of L-homocysteine from cystathionine%3B Derived by automated computational analysis using gene prediction method: Protein Homology.	cystathionine beta-lyase	K01760	COG0626;;;;	E;;;;	Cystathionine beta-lyases/cystathionine gamma-synthases;;;;	560067_561257;-;Cystathionine beta-lyase (EC 4.4.1.8)	;;	;;	0.066907	1		0.207262	0.702263		-0.0677462	0.913005			561207	561457					; _;;;	;			-1.34874	0.152365		-0.080222	0.94411
624_0571	561512	562069	CDS	+			CDP-diacylglycerol--glycerol-3-phosphate 3-phosphatidyltransferase	K00995	COG0558;;;;	I;;;;	Phosphatidylglycerophosphate synthase;;;;	561512_562069;+;CDP-diacylglycerol--glycerol-3-phosphate 3-phosphatidyltransferase (EC 2.7.8.5)	;;	;;	-0.0452512	1		0.0736463	0.938372		0.0701134	0.913005			561312	561562					; _;;;	;			0.107012	0.937122		-0.184719	0.875762
624_0575	563342	564040	CDS	-			NAD-dependent deacetylase	K12410	COG0846;;;;	K;;;;	NAD-dependent protein deacetylases, SIR2 family;;;;	563342_564040;-;NAD-dependent protein deacetylase of SIR2 family	;;	;;	0.373992	0.825716		0.161956	0.804015		-0.0270131	0.96355			563990	564240					; _;;;	;			1.60054	0.130325		0.132425	0.935897
624_0576	564056	564703	CDS	-		cofactor involved in the reduction of disulfides%3B Derived by automated computational analysis using gene prediction method: Protein Homology.	glutaredoxin	K03675	COG2999;;;;	O;;;;	Glutaredoxin 2;;;;	564056_564703;-;Glutaredoxin 2	;;	;;	0.75968	0.300557		0.105121	0.938372		-0.432881	0.451942			564653	564903					; _;;;	;			1.59233	0.277208		0.824397	0.313851
624_0577	564820	566295	CDS	-		involved in the processing of the 5'end of 16S rRNA%3B Derived by automated computational analysis using gene prediction method: Protein Homology.	ribonuclease G	K08301	COG1530;;;;	J;;;;	Ribonucleases G and E;;;;	564820_566295;-;Cytoplasmic axial filament protein CafA and Ribonuclease G (EC 3.1.4.-)	;;	;;	0.185141	1		-0.339675	0.390798		-0.194727	0.677223			566245	566495					; _;;;	;			-0.680928	0.531057		1.17044	0.00868049	co-inf: up
624_0578	566435	567955	CDS	+		involved in the sodium dependent uptake of proline%3B Derived by automated computational analysis using gene prediction method: Protein Homology.	proline:sodium symporter PutP	K11928	COG0591;;;;	ER;;;;	Na+/proline symporter;;;;	566435_567955;+;Proline/sodium symporter PutP (TC 2.A.21.2.1) @ Propionate/sodium symporter	;;	;;	-0.307542	1		0.352258	0.377823		0.5766	0.0617786			566235	566485					; _;;;	;			2.08216	0.0693342		0.0672168	0.95452
624_0579	567010	567060	ncRNA	-		D7S_2116.1;42;AS:i:0;	cis-antisense to D7S_2116		;;;;	;;;;	;;;;	566435_567955;+;Proline/sodium symporter PutP (TC 2.A.21.2.1) @ Propionate/sodium symporter	;;	;;	-0.138925	1		0.35046	NA		0.124769	NA			567035	567160					; _;;;	;			0.990461	0.495918		-0.0201248	NA
624_0580	567969	568934	CDS	+			tRNA (mo5U34)-methyltransferase	K15257	COG0500;;;;	QR;;;;	SAM-dependent methyltransferases;;;;	567969_568934;+;tRNA (5-methoxyuridine) 34 synthase	;;	;;	-0.328814	1		0.596367	0.369151		1.0963	0.0249196	Fur-repressed	Fur-repressed	567769	568019					; _;;;	;			-0.899433	0.482791		0.407321	0.754777
624_0581	569022	570320	CDS	+			adenylosuccinate synthetase	K01939	COG0104;;;;	F;;;;	Adenylosuccinate synthase;;;;	569022_570320;+;Adenylosuccinate synthetase (EC 6.3.4.4)	;;	;;	-0.550404	0.154927		0.310639	0.410062		0.713311	0.00687708	Fur-repressed	Fur-repressed	568822	569072					; _;;;	;			1.45591	0.144949		-0.460371	0.468451
624_0582	570385	570675	CDS	-			MerR family transcriptional regulator	K18997	;;;;	;;;;	;;;;	570385_570675;-;hypothetical protein	;;	;;	0.449407	1		-0.530486	0.373716		-0.734877	0.11575			570625	570875					; _;;;	;			0.750162	0.59856		0.286223	0.875762
624_0583	570698	571681	CDS	-			DNA-binding protein	K05516	COG2214;;;;	O;;;;	DnaJ-class molecular chaperone;;;;	570698_571681;-;DnaJ-class molecular chaperone CbpA	;;	;;	0.194481	1		-0.322916	0.692546		-0.379258	0.562411			571631	571881					CF65_00688;469302_470285;CDS;curved DNA-binding protein, putative;cbpA	469302_470285;44	-2.36	CRP-repressed	-1.6634	0.138352		0.252914	0.882332
624_0584	571969	573501	CDS	+			ribosome-associated GTPase EngA	K03977	COG1160;;;;	R;;;;	Predicted GTPases;;;;	571969_573501;+;GTP-binding protein EngA	;;	;;	-0.270378	1		0.450324	0.194401		0.664411	0.0219394	Fur-repressed	Fur-repressed	571769	572019					; _;;;	;			0.968273	0.35331		0.465062	0.586668
624_0585	573571	574767	CDS	-			MFS transporter	K08159	COG2814;;;;	G;;;;	Arabinose efflux permease;;;;	573571_574767;-;Sugar efflux transporter SotB	;;	;;	-0.210787	1		0.277252	0.663274		0.665345	0.0865915			574717	574967					; _;;;	;			1.81135	0.184431		0.658941	0.4167
624_0586	574769	575971	CDS	-			hypothetical protein		;;;;	;;;;	;;;;	574769_575971;-;FIG00696476: hypothetical protein	;;	;;	-0.279293	1		0.0151046	0.99568		0.130687	0.896134			575921	576171					; _;;;	;			0.087344	0.939101		0.190241	0.885983
624_0587	575972	576556	CDS	-			deoxycytidine triphosphate deaminase	K01494	COG0717;;;;	F;;;;	Deoxycytidine deaminase;;;;	575972_576556;-;Deoxycytidine triphosphate deaminase (EC 3.5.4.13)	;;	;;	0.124024	1		0.19692	0.809318		0.124131	0.875881			576506	576756					; _;;;	;			-1.23365	0.243417		0.520618	0.589326
624_0588	576566	577216	CDS	-			uridine kinase	K00876	COG0572;;;;	F;;;;	Uridine kinase;;;;	576566_577216;-;Uridine kinase (EC 2.7.1.48) [C1]	;;	;;	-0.148226	1		0.0802062	0.973549		0.464555	0.744508			577166	577416					; _;;;	;			-0.527422	0.643274		-0.662517	0.629841
624_0589	577525	578565	CDS	+			hypothetical protein	K02012	COG1840;;;;	P;;;;	ABC-type Fe3+ transport system, periplasmic component;;;;	577525_578565;+;Ferric iron ABC transporter, iron-binding protein	;;	;;	0.0067509	1		-0.618764	0.599936		-1.34002	0.0825054			577325	577575					CF65_00696;476129_477169;CDS;hypothetical protein;afuA	476129_477169;44	5.91	CRP-activated	-0.382921	0.722967		-0.540103	0.41721
624_0590	578727	579770	CDS	+			hypothetical protein	K02012	COG1840;;;;	P;;;;	ABC-type Fe3+ transport system, periplasmic component;;;;	578850_579770;+;Ferric iron ABC transporter, iron-binding protein	;;	;;	-0.0980494	1		-0.638796	0.419769		-0.983705	0.11575			578527	578777					CF65_00698;477331_478374;CDS;hypothetical protein;afuA	477331_478374;44	5.41	CRP-activated	2.58037	0.0323118	perio: up	-0.141681	0.913943
624_0591	579798	581855	CDS	+			iron ABC transporter permease	K02011	COG1178;;;;	P;;;;	ABC-type Fe3+ transport system, permease component;;;;	579798_581855;+;Ferric iron ABC transporter, permease protein	;;	;;	-0.0483831	1		-0.737392	0.272193		-1.01434	0.0759875			579598	579848					CF65_00699;478402_480459;CDS;hypothetical protein;afuB	478402_480459;22	3.11	CRP-activated	0.540716	0.643473		-0.293023	0.759328
624_0592	581871	582917	CDS	+	fbpC	Part of the ABC transporter complex FbpABC involved in Fe(3+) ions import%3B Derived by automated computational analysis using gene prediction method: Protein Homology.	ferric transporter ATP-binding subunit	K02010	COG3841;;;;	;;;;	;;;;	581871_582917;+;Fe(3+) ions import ATP-binding protein fbpC (EC 3.6.3.30)	;;	;;	0.063344	1		-1.15565	0.10608		-1.57334	0.0129088	Fur-activated	Fur-activated	581671	581921					CF65_00700;480475_481521;CDS;hypothetical protein;afuC, potA	480475_481521;44	3.12	CRP-activated	0.533167	0.606706		-0.288811	0.780139
624_0593	582958	583055	ncRNA	-		D7S_2102.1;42;AS:i:0;	cis-antisense to D7S_2102		;;;;	;;;;	;;;;	-1_-1;.;.	;;	;;	-0.280097	1		0.0453928	0.973549		0.00598401	0.99275			583030	583155					; _;;;	;			NA	NA		0.0802845	0.968311
624_0594	583196	585316	CDS	+			hypothetical protein		;;;;	;;;;	;;;;	583196_585316;+;unknown	;;	;;	-0.201555	1		-0.631765	0.0612668		-0.669062	0.0354969	Fur-activated	Fur-activated	582996	583246					; _;;;	;			-0.836749	0.315389		0.306549	0.816095
624_0595	586554	587126	CDS	-			glutamate-5-semialdehyde dehydrogenase	K00147	COG0014;;;;	E;;;;	Gamma-glutamyl phosphate reductase;;;;	586554_587126;-;Gamma-glutamyl phosphate reductase (EC 1.2.1.41)	;;	;;	0.0647222	1		-0.943609	0.0295038	Fur-activated	-0.671157	0.149971		Fur-activated	587076	587326					CF65_02922;2046362_2047501;CDS;gamma-glutamyl phosphate reductase, putative;proA	2047121_2047693;18	59.32	CRP-activated	-0.23888	0.842043		-0.309732	0.781476
624_0596	587256	587915	CDS	-			hypothetical protein		;;;;	;;;;	;;;;	587256_587915;-;putative membrane protein	;;	;;	0.188981	1		-0.703158	0.0434189	Fur-activated	-0.606426	0.0825054		Fur-activated	587865	588115					; _;;;	;			-0.99535	0.438551		0.0791041	0.956936
624_0597	588127	588933	CDS	+			hypothetical protein		;;;;	;;;;	;;;;	588127_588933;+;Permeases of the drug/metabolite transporter (DMT) superfamily	;;	;;	-0.164458	1		0.0492359	0.959081		0.202913	0.671032			587927	588177					; _;;;	;			0.456077	0.705698		0.316459	0.773745
624_0598	589196	590203	CDS	-		catalyzes the formation of D-fructose 6-phosphate from fructose-1%2C6-bisphosphate%3B Derived by automated computational analysis using gene prediction method: Protein Homology.	fructose 1%2C6-bisphosphatase	K03841	COG0158;;;;	G;;;;	Fructose-1,6-bisphosphatase;;;;	589196_590203;-;Fructose-1,6-bisphosphatase, type I (EC 3.1.3.11)	;;	;;	0.158901	1		-0.979533	0.0872732		-0.779725	0.184328			590153	590403					; _;;;	;			0.780344	0.519276		0.560447	0.629841
624_0599	590361	591734	CDS	+		ligates L-alanyl-gamma-D-glutamyl-meso-diaminopimelate to UDP-N-acetylmuramic acid for reincorporation into peptidoglycan%3B Derived by automated computational analysis using gene prediction method: Protein Homology.	UDP-N-acetylmuramate:L-alanyl-gamma-D-glutamyl- meso-diaminopimelate ligase	K02558	COG0773;;;;	M;;;;	UDP-N-acetylmuramate-alanine ligase;;;;	590361_591734;+;UDP-N-acetylmuramate:L-alanyl-gamma-D-glutamyl-meso-diaminopimelate ligase (EC 6.3.2.-)	;;	;;	-0.0569207	1		0.5141	0.419325		0.801371	0.108708			590161	590411					; _;;;	;			-1.13836	0.24523		-0.0115158	0.998334
624_0601	592112	593230	CDS	+			murein transglycosylase	K08304	COG2821;;;;	M;;;;	Membrane-bound lytic murein transglycosylase;;;;	592112_593230;+;Membrane-bound lytic murein transglycosylase A precursor (EC 3.2.1.-)	;;	;;	-0.521603	0.699734		0.213689	0.787089		0.792438	0.0424967	Fur-repressed	Fur-repressed	591912	592162					; _;;;	;			-0.534131	0.66303		-0.516394	0.502698
624_0602	593230	594000	CDS	+		accepts sulfur from CsdA%3B Derived by automated computational analysis using gene prediction method: Protein Homology.	sulfur acceptor protein CsdL		;;;;	;;;;	;;;;	593230_594000;+;CsdL (EC-YgdL) protein of the HesA/MoeB/ThiF family, part of the CsdA-E-L sulfur transfer pathway	;;	;;	0.0152175	1		0.944943	0.102907		0.940315	0.0961036			593030	593280					; _;;;	;			-0.0225601	0.988254		-0.320459	0.863958
624_0603	594100	595119	CDS	+	znuA	involved in transport of zinc(II) with ZnuA and C%3B Derived by automated computational analysis using gene prediction method: Protein Homology.	zinc ABC transporter substrate-binding protein	K09815	COG0803;;;;	P;;;;	ABC-type metal ion transport system, periplasmic component/surface adhesin;;;;	594100_595119;+;Zinc ABC transporter, periplasmic-binding protein ZnuA	;;	;;	-0.67124	0.00325664	Fe-: down	0.240074	0.461003		0.357666	0.162664			593900	594150					; _;;;	;			0.989989	0.372993		1.12256	0.224683
624_0604	595247	596059	CDS	+			hypothetical protein		;;;;	;;;;	;;;;	595247_596059;+;Outer membrane lipoprotein e (P4) / NMN 5'-nucleotidase, extracellular (EC 3.1.3.5)	;;	;;	0.400299	0.0611975		-0.370824	0.0535957		-0.644131	5.25398e-05	Fur-activated	Fur-activated	595047	595297					; _;;;	;			-1.72326	0.067584		0.515557	0.50456
624_0605	596100	596199	pseudogene	+		transposase%3B disrupted%3B Derived by automated computational analysis using gene prediction method: Protein Homology.	NA		;;;;	;;;;	;;;;	-1_-1;.;.	;;	;;	0.0739824	1		0.534344	0.570642		0.278432	NA			595900	596150					; _;;;	;			NA	NA		0.189741	0.931225
624_0606	596152	596335	pseudogene	+		transposase%3B disrupted%3B Derived by automated computational analysis using gene prediction method: Protein Homology.	NA		;;;;	;;;;	;;;;	-1_-1;.;.	;;	;;	-0.134397	1		0.563547	0.362544		0.147435	0.879912			595952	596202					; _;;;	;			3.14266	0.0339628	perio: up	0.253291	0.881798
624_0607	596598	597014	CDS	-			hypothetical protein	K08978	COG2510;;;;	S;;;;	Predicted membrane protein;;;;	596598_597014;-;conserved hypothetical protein; possible membrane protein	;;	;;	0.0777442	1		-0.478244	0.283188		-0.308448	0.523199			596964	597214					; _;;;	;			0.938821	0.515159		0.43718	0.672792
624_0608	597087	597515	CDS	+			lipid transporter		;;;;	;;;;	;;;;	597135_597515;+;Putative oligoketide cyclase/lipid transport protein, similarity with yeast ubiquinone-binding protein YOL008W	597508_597801;+;UPF0125 protein yfjF	;;	-0.0909728	1		-0.237841	0.73903		-0.0633882	0.935733			596887	597137					; _;;;	;			0.291026	0.850455		0.443508	0.689829
624_0609	597508	597801	CDS	+			protein RnfH	K09801	COG2914;;;;	S;;;;	Uncharacterized protein conserved in bacteria;;;;	597135_597515;+;Putative oligoketide cyclase/lipid transport protein, similarity with yeast ubiquinone-binding protein YOL008W	597508_597801;+;UPF0125 protein yfjF	;;	0.464339	0.990237		0.409352	0.545261		-0.127271	0.881983			597308	597558					; _;;;	;			-3.57648	0.00682883	perio: down	0.761389	0.408491
624_0610	597834	599027	CDS	+			ribosomal oxygenase	K18850	COG2850;;;;	S;;;;	Uncharacterized conserved protein;;;;	597834_599027;+;FIG074102: hypothetical protein	;;	;;	0.21657	0.775035		0.182161	0.453633		0.221952	0.261197			597634	597884					; _;;;	;			1.44059	0.241086		0.700004	0.335755
624_0611	599034	600368	CDS	+			exodeoxyribonuclease VII large subunit	K03601	COG1570;;;;	L;;;;	Exonuclease VII, large subunit;;;;	599034_600368;+;Exodeoxyribonuclease VII large subunit (EC 3.1.11.6)	;;	;;	0.357503	1		0.293759	0.717325		0.23997	0.762629			598834	599084					; _;;;	;			0.55225	0.632427		0.417216	0.700214
624_0612	600374	601228	CDS	-			glmZ(sRNA)-inactivating NTPase	K06958	COG1660;;;;	R;;;;	Predicted P-loop-containing kinase;;;;	600374_601228;-;FIG000506: Predicted P-loop-containing kinase	;;	;;	-0.0590775	1		-0.077597	0.914998		0.296065	0.375375			601178	601428	23				; _;;;	;			1.70619	0.201351		-0.105703	0.911496
624_0613	601256	601789	CDS	-			PTS sugar transporter subunit IIA	K02806	COG1762;;;;	GT;;;;	Phosphotransferase system mannitol/fructose-specific IIA domain (Ntr-type);;;;	601256_601789;-;PTS IIA-like nitrogen-regulatory protein PtsN	;;	;;	0.0796411	1		-0.00919032	0.99528		0.156595	0.694845			601739	601989					; _;;;	;			-0.792844	0.532484		-0.721551	0.209062
624_0614	601793	602518	CDS	-			ABC transporter ATP-binding protein	K06861	COG1137;;;;	R;;;;	ABC-type (unclassified) transport system, ATPase component;;;;	601793_602518;-;Lipopolysaccharide ABC transporter, ATP-binding protein LptB	;;	;;	0.0510979	1		0.257551	0.520746		0.460447	0.10404			602468	602718					; _;;;	;			3.28939	0.0278679	perio: up	-0.383001	0.632926
624_0615	602524	603042	CDS	-			lipopolysaccharide transport periplasmic protein LptA	K09774	COG1934;;;;	S;;;;	Uncharacterized protein conserved in bacteria;;;;	602524_603042;-;LptA, protein essential for LPS transport across the periplasm	603023_603598;-;Uncharacterized protein YrbK clustered with lipopolysaccharide transporters	;;	-0.129845	1		-0.159128	0.911972		0.128298	0.906112			602992	603242					; _;;;	;			-0.935963	0.390037		0.57451	0.65312
624_0616	603023	603598	CDS	-			LPS export ABC transporter periplasmic protein LptC	K11719	COG3117;;;;	S;;;;	Uncharacterized protein conserved in bacteria;;;;	602524_603042;-;LptA, protein essential for LPS transport across the periplasm	603023_603598;-;Uncharacterized protein YrbK clustered with lipopolysaccharide transporters	603595_603711;-;hypothetical protein	-0.161411	1		-0.314299	0.215347		-0.104279	0.785701			603548	603798					; _;;;	;			0.235339	0.859714		-0.430509	0.419432
624_0617	603881	604678	CDS	+			ABC transporter ATP-binding protein	K02065	COG1127;;;;	Q;;;;	ABC-type transport system involved in resistance to organic solvents, ATPase component;;;;	603881_604678;+;Uncharacterized ABC transporter, ATP-binding protein YrbF	604672_605457;+;Uncharacterized ABC transporter, permease component YrbE	;;	0.12966	1		0.568672	0.461003		0.565887	0.432065			603681	603931					; _;;;	;			1.5042	0.251979		-1.19837	0.0724288
624_0618	604672	605457	CDS	+			ABC transporter permease	K02066	COG0767;;;;	Q;;;;	ABC-type transport system involved in resistance to organic solvents, permease component;;;;	603881_604678;+;Uncharacterized ABC transporter, ATP-binding protein YrbF	604672_605457;+;Uncharacterized ABC transporter, permease component YrbE	;;	-0.0105732	1		0.320055	0.527247		0.47643	0.206265			604472	604722					; _;;;	;			-0.652661	0.567256		-0.52983	0.446204
624_0619	604985	605038	ncRNA	-		D7S_2076.1;42;AS:i:0;	cis-antisense to D7S_2076		;;;;	;;;;	;;;;	604672_605457;+;Uncharacterized ABC transporter, permease component YrbE	;;	;;	0.253487	1		0.744667	NA		-0.42063	NA			605013	605138					; _;;;	;			NA	NA		0.0966748	NA
624_0620	605480	605989	CDS	+			outer membrane lipid asymmetry maintenance protein MlaD	K02067	COG1463;;;;	Q;;;;	ABC-type transport system involved in resistance to organic solvents, periplasmic component;;;;	605480_605989;+;Uncharacterized ABC transporter, periplasmic component YrbD	;;	;;	-0.00847316	1		0.105901	0.922848		0.200869	0.7748			605280	605530					; _;;;	;			0.772648	0.497326		-0.452924	0.632503
624_0621	606018	606659	CDS	+			hypothetical protein	K07323	COG2854;;;;	Q;;;;	ABC-type transport system involved in resistance to organic solvents, auxiliary component;;;;	606018_606659;+;Uncharacterized ABC transporter, auxiliary component YrbC	;;	;;	-0.0289069	1		0.0802801	0.911972		0.209539	0.598739			605818	606068					; _;;;	;			0.495547	0.632956		-0.405005	0.679071
624_0622	606753	607022	CDS	+			anti-anti-sigma factor	K07122	COG3113;;;;	R;;;;	Predicted NTP binding protein (contains STAS domain);;;;	606753_607022;+;Uncharacterized protein YrbB	;;	;;	-0.138851	1		0.0645259	0.941267		0.0560582	0.922065			606553	606803					; _;;;	;			2.50585	0.103269		-0.535092	0.372734
624_0623	607022	607279	CDS	+			BolA family transcriptional regulator		;;;;	;;;;	;;;;	607022_607279;+;YrbA protein	;;	;;	-0.0728646	1		-0.11174	0.930423		0.0349134	0.96355			606822	607072					; _;;;	;			0.402201	0.793288		-0.268677	0.829876
624_0624	607296	608573	CDS	+			UDP-N-acetylglucosamine 1-carboxyvinyltransferase	K00790	COG0766;;;;	M;;;;	UDP-N-acetylglucosamine enolpyruvyl transferase;;;;	607296_608573;+;UDP-N-acetylglucosamine 1-carboxyvinyltransferase (EC 2.5.1.7)	;;	;;	0.0174543	1		-0.00344075	0.996996		0.139495	0.884781			607096	607346					; _;;;	;			2.7849	0.0226417	perio: up	-0.377632	0.679071
624_0625	608635	608925	CDS	-			hypothetical protein		;;;;	;;;;	;;;;	608635_608925;-;FIG00696346: hypothetical protein	;;	;;	0.0384005	1		-0.604748	0.537795		-0.148434	0.911354			608875	609125					; _;;;	;			1.11812	0.467416		-0.478311	0.725838
624_0626	609129	610559	CDS	+			hypothetical protein	K06076	COG2067;;;;	I;;;;	Long-chain fatty acid transport protein;;;;	609129_610559;+;Long-chain fatty acid transport protein	;;	;;	-0.208971	1		-0.0699294	0.911972		0.0683635	0.884781			608929	609179					CF65_02334;1595447_1596877;CDS;outer membrane protein P1 precursor, putative;ompP1/fadL	1595447_1596877;44	-10.97	CRP-repressed	4.80936	7.57744e-05	perio: up	0.0427601	0.974849
624_0627	610636	611175	CDS	+			cysteine methyltransferase	K00567	COG0350;;;;	L;;;;	Methylated DNA-protein cysteine methyltransferase;;;;	610636_611175;+;Methylated-DNA--protein-cysteine methyltransferase (EC 2.1.1.63)	611172_611840;+;DNA mismatch repair endonuclease MutH	;;	-0.0729173	1		0.623256	0.21926		0.512846	0.314762			610436	610686					; _;;;	;			2.94192	0.0492304	perio: up	1.14918	0.0640825
624_0628	611172	611840	CDS	+			DNA mismatch repair protein MutH	K03573	COG3066;;;;	L;;;;	DNA mismatch repair protein;;;;	610636_611175;+;Methylated-DNA--protein-cysteine methyltransferase (EC 2.1.1.63)	611172_611840;+;DNA mismatch repair endonuclease MutH	;;	0.216094	1		0.500359	0.65176		0.355257	0.762629			610972	611222					CF65_02337;1597490_1598158;CDS;DNA mismatch repair protein MutH, putative;mutH	1597490_1598158;44	-2.01	CRP-repressed	2.20374	0.0883284		2.33596	0.000344916	co-inf: up
624_0629	611905	612630	CDS	+			hypothetical protein		;;;;	;;;;	;;;;	611905_612630;+;Integral membrane protein TerC	;;	;;	-0.135783	1		0.3408	0.454306		0.264636	0.576835			611705	611955					; _;;;	;			2.66504	0.0821264		-0.187149	0.882332
624_0630	612739	614148	CDS	-	glnA	forms a homododecamer%3B forms glutamine from ammonia and glutamate with the conversion of ATP to ADP and phosphate%3B also functions in the assimilation of ammonia%3B highly regulated protein controlled by the addition/removal of adenylyl groups by adenylyltransferase from specific tyrosine residues%3B addition of adenylyl groups results in inactivation of the enzyme%3B Derived by automated comp…	glutamine synthetase	K01915	COG0174;;;;	E;;;;	Glutamine synthetase;;;;	612739_614148;-;Glutamine synthetase type I (EC 6.3.1.2)	;;	;;	-0.0859378	1		-0.330518	0.573849		-0.0372424	0.962505			614098	614348					; _;;;	;			1.03092	0.3246		0.302047	0.846678
624_0631	614535	616388	CDS	+			GTP-binding protein TypA	K06207	COG1217;;;;	T;;;;	Predicted membrane GTPase involved in stress response;;;;	614535_616388;+;GTP-binding protein TypA/BipA	616385_616498;-;hypothetical protein	;;	0.0881252	1		1.60651	8.01233e-16	Fur-repressed	1.34656	1.12855e-10	Fur-repressed	Fur-repressed	614335	614585					; _;;;	;			2.11935	0.0417817	perio: up	-0.333086	0.668714
624_0632	616392	616463	ncRNA	+		D7S_2063.1;42;AS:i:0;	sRNA		;;;;	;;;;	;;;;	616385_616498;-;hypothetical protein	;;	;;	-0.179098	1		0.161488	0.918859		0.472281	0.582111			616292	616442					; _;;;	;			0.6128	0.659634		-0.38763	0.810549
624_0633	616614	619394	CDS	+			adhesin		;;;;	;;;;	;;;;	616614_619394;+;TolA protein	;;	;;	-0.14413	1		-0.445403	0.0959574		-0.106464	0.819947			616414	616664					; _;;;	;			2.44819	0.0264942	perio: up	-0.738274	0.238867
624_0634	619458	619922	CDS	-			bacterioferritin comigratory protein	K03564	COG1225;;;;	O;;;;	Peroxiredoxin;;;;	619458_619922;-;Thiol peroxidase, Bcp-type (EC 1.11.1.15)	;;	;;	-0.0321006	1		-0.331079	0.611465		-0.285386	0.642906			619872	620122					; _;;;	;			2.46993	0.108273		-0.127212	0.933478
624_0635	620080	620973	CDS	+			4-hydroxy-tetrahydrodipicolinate synthase	K01714	COG0329;;;;	EM;;;;	Dihydrodipicolinate synthase/N-acetylneuraminate lyase;;;;	620080_620973;+;4-hydroxy-tetrahydrodipicolinate synthase (EC 4.3.3.7)	;;	;;	0.652896	0.00212583	Fe-: up	-0.0112961	0.989473		-0.363707	0.125864			619880	620130					; _;;;	;			1.46595	0.208056		0.0931712	0.931111
624_0636	621086	622090	CDS	+			outer membrane assembly protein BamC	K07287	COG3317;;;;	M;;;;	Uncharacterized lipoprotein;;;;	621086_622090;+;Outer membrane protein NlpB, lipoprotein component of the protein assembly complex (forms a complex with YaeT, YfiO, and YfgL); Lipoprotein-34 precursor	;;	;;	0.309893	1		0.621686	0.0866666		0.302073	0.517885			620886	621136					; _;;;	;			2.37652	0.0598255		0.373935	0.67986
624_0637	622225	623736	CDS	+			glycine/betaine ABC transporter permease	K05845	COG1732;;;;	M;;;;	Periplasmic glycine betaine/choline-binding (lipo)protein of an ABC-type transport system (osmoprotectant binding protein);;;;	622225_623736;+;L-proline glycine betaine binding ABC transporter protein ProX (TC 3.A.1.12.1) / Osmotic adaptation	;;	;;	0.000442324	1		-0.0908602	0.88193		0.185556	0.62189			622025	622275					; _;;;	;			0.625442	0.576655		0.00153233	0.998467
624_0638	624051	624887	CDS	+			proline/glycine betaine ABC transporter ATP-binding protein	K05847	COG1125;;;;	E;;;;	ABC-type proline/glycine betaine transport systems, ATPase components;;;;	624051_624887;+;L-proline glycine betaine ABC transport system permease protein ProV (TC 3.A.1.12.1)	;;	;;	0.100816	1		-0.162189	0.727553		0.0987675	0.821685			623851	624101					; _;;;	;			1.41077	0.250472		0.0297636	0.987234
624_0639	624940	625635	CDS	-			hypothetical protein	K06997	COG0325;;;;	R;;;;	Predicted enzyme with a TIM-barrel fold;;;;	624940_625635;-;Hypothetical protein YggS, proline synthase co-transcribed bacterial homolog PROSC	625628_627016;-;Nicotinamide phosphoribosyltransferase (EC 2.4.2.12)	;;	0.14422	1		0.363268	0.712359		0.128655	0.906699			625585	625835					; _;;;	;			-0.555738	0.646738		-1.02784	0.154914
624_0640	625628	627016	CDS	-			nicotinate phosphoribosyltransferase	K03462	;;;;	;;;;	;;;;	624940_625635;-;Hypothetical protein YggS, proline synthase co-transcribed bacterial homolog PROSC	625628_627016;-;Nicotinamide phosphoribosyltransferase (EC 2.4.2.12)	;;	0.125231	1		0.416403	0.289223		0.540173	0.109259			626966	627216					; _;;;	;			0.927823	0.402024		-0.182031	0.88144
624_0641	627191	627339	ncRNA	+		D7S_2053.1;42;AS:i:0;	sRNA		;;;;	;;;;	;;;;	627155_627286;+;hypothetical protein	;;	;;	-0.0744895	1		-0.321184	0.371902		-0.457181	0.111518			627091	627241					; _;;;	;			0.0276955	0.985758		-0.433054	0.664663
624_0642	627375	629822	CDS	+	thrA	multifunctional homotetrameric enzyme that catalyzes the phosphorylation of aspartate to form aspartyl-4-phosphate as well as conversion of aspartate semialdehyde to homoserine%3B functions in a number of amino acid biosynthetic pathways%3B Derived by automated computational analysis using gene prediction method: Protein Homology.	aspartate kinase	K12524	COG0527;COG0460;;;	E;E;;;	Aspartokinases;Homoserine dehydrogenase;;;	627375_629822;+;Aspartokinase (EC 2.7.2.4) / Homoserine dehydrogenase (EC 1.1.1.3)	;;	;;	0.219689	1		-0.0825496	0.946422		-0.0805135	0.922065			627175	627425					; _;;;	;			0.684018	0.470418		0.941218	0.240055
624_0643	629835	630779	CDS	+			homoserine kinase	K00872	COG0083;;;;	E;;;;	Homoserine kinase;;;;	629835_630779;+;Homoserine kinase (EC 2.7.1.39)	;;	;;	0.218027	1		-0.0719748	0.94546		-0.217988	0.706927			629635	629885					; _;;;	;			-0.191356	0.863537		0.199816	0.827975
624_0644	630807	631247	CDS	+			hypothetical protein		;;;;	;;;;	;;;;	630807_631247;+;hypothetical protein	;;	;;	0.182333	1		0.218537	0.722352		-0.0703779	0.91442			630607	630857					; _;;;	;			3.79007	0.00159298	perio: up	-0.0419421	0.98357
624_0645	631303	632577	CDS	+			threonine synthase	K01733	COG0498;;;;	E;;;;	Threonine synthase;;;;	631303_632577;+;Threonine synthase (EC 4.2.3.1)	;;	;;	-0.0449468	1		0.085041	0.939669		-0.201949	0.762629			631103	631353					; _;;;	;			1.88802	0.0956631		0.166504	0.887418
624_0646	632636	633355	CDS	+			4'-phosphopantetheinyl transferase	K06133	COG2091;;;;	H;;;;	Phosphopantetheinyl transferase;;;;	632636_633355;+;4'-phosphopantetheinyl transferase (EC 2.7.8.-)	;;	;;	0.614482	1		0.985855	0.149437		0.238534	0.825288			632436	632686					; _;;;	;			-0.0362148	0.974175		0.498579	0.710368
624_0647	633451	634704	CDS	+			membrane protease HflK	K04088	COG0330;;;;	O;;;;	Membrane protease subunits, stomatin/prohibitin homologs;;;;	633451_634704;+;HflK protein	;;	;;	-0.286478	1		-0.449164	0.164323		-0.183098	0.686414			633251	633501					; _;;;	;			-0.202975	0.836983		0.254646	0.743224
624_0648	634704	635591	CDS	+			protein HflC	K04087	COG0330;;;;	O;;;;	Membrane protease subunits, stomatin/prohibitin homologs;;;;	634704_635591;+;HflC protein	;;	;;	-0.18564	1		0.0186244	0.987446		-0.0826023	0.885807			634504	634754					; _;;;	;			0.638612	0.579833		-0.412815	0.450915
624_0649	635769	637067	CDS	-			trigger factor	K03545	COG0544;;;;	O;;;;	FKBP-type peptidyl-prolyl cis-trans isomerase (trigger factor);;;;	635769_637067;-;Cell division trigger factor (EC 5.2.1.8)	;;	;;	-0.014369	1		0.174266	0.837383		0.0775658	0.922065			637017	637267					CF65_02955;2067159_2068457;CDS;trigger factor, putative;tig	2067159_2068457;42	2.14	CRP-activated	-0.023257	0.978887		-0.236836	0.829876
624_0650	637231	638124	CDS	-			recombinase XerD	K04763	COG0582;;;;	L;;;;	Integrase;;;;	637231_638124;-;Tyrosine recombinase XerD	;;	;;	0.232008	1		0.277974	0.330366		0.104033	0.794797			638074	638324					; _;;;	;			-0.0160388	0.988572		0.451753	0.408491
624_0651	637608	637649	ncRNA	+		D7S_2044.1;42;AS:i:0;	cis-antisense to D7S_2044		;;;;	;;;;	;;;;	637231_638124;-;Tyrosine recombinase XerD	;;	;;	-0.0524108	1		-0.0262557	NA		0.87679	NA			637508	637658					; _;;;	;			0.268629	0.847526		2.16105	0.00775388	co-inf: up
624_0652	638127	638567	CDS	-			pyrroline-5-carboxylate reductase	K00286	COG0345;;;;	E;;;;	Pyrroline-5-carboxylate reductase;;;;	638127_638567;-;Pyrroline-5-carboxylate reductase (EC 1.5.1.2)	;;	;;	0.219531	1		0.121499	0.918859		0.514495	0.313786			638517	638767					; _;;;	;			1.59785	0.272491		0.436371	0.729477
624_0653	638630	639535	CDS	+			recombination-associated protein RdgC	K03554	COG2974;;;;	L;;;;	DNA recombination-dependent growth factor C;;;;	638630_639535;+;DNA recombination-dependent growth factor C	;;	;;	-0.110845	1		0.289388	0.599936		0.27129	0.58924			638430	638680					; _;;;	;			-0.724868	0.535263		0.291564	0.817863
624_0654	639626	640000	CDS	-			hypothetical protein		;;;;	;;;;	;;;;	639626_640000;-;opacity associated protein	;;	;;	0.0487384	1		-0.713608	0.167585		-0.485015	0.390171			639950	640200					; _;;;	;			-0.928094	0.456947		0.226678	0.863958
624_0655	640062	641384	CDS	-			opacity-associated protein OapA	K07268	COG3061;;;;	M;;;;	Cell envelope opacity-associated protein A;;;;	640062_641384;-;Cell envelope opacity-associated protein A	;;	;;	0.215158	1		-0.153695	0.890496		-0.152601	0.858686			641334	641584	24				; _;;;	;			-2.94871	0.00506006	perio: down	-0.594091	0.48163
624_0656	641556	642575	CDS	-			EF-P beta-lysylation protein EpmB	K19810	COG1509;;;;	E;;;;	Lysine 2,3-aminomutase;;;;	641556_642587;-;Lysyl-lysine 2,3-aminomutase	;;	;;	0.150816	1		-0.298514	0.441889		-0.146397	0.765943			642525	642775					; _;;;	;			-0.880975	0.438863		-0.662326	0.224683
624_0657	642607	643173	CDS	+			elongation factor P	K02356	COG0231;;;;	J;;;;	Translation elongation factor P (EF-P)/translation initiation factor 5A (eIF-5A);;;;	642652_643173;+;Translation elongation factor P	;;	;;	0.137462	1		-0.199402	0.821734		-0.423962	0.441485			642407	642657					; _;;;	;			1.89651	0.0956278		-0.744164	0.307571
624_0658	643504	644880	CDS	+			tyrosine phenol-lyase	K01668	;;;;	;;;;	;;;;	643504_644880;+;Tryptophanase (EC 4.1.99.1)	;;	;;	0.545278	1		-1.19489	0.263814		-1.93986	0.023641	Fur-activated	Fur-activated	643304	643554					; _;;;	;			-1.35145	0.179421		0.482988	0.754777
624_0659	645042	646256	CDS	+			tyrosine transporter	K03834	COG0814;;;;	E;;;;	Amino acid permeases;;;;	645042_646256;+;Tyrosine-specific transport protein	;;	;;	0.124708	1		-0.961771	0.0666896		-0.854199	0.10258			644842	645092					; _;;;	;			1.68678	0.187056		0.347978	0.829876
624_0660	646322	646999	CDS	-			DNA-binding protein		;;;;	;;;;	;;;;	646322_646999;-;YheO-like PAS domain	;;	;;	0.0281814	1		0.0289826	0.975863		0.222532	0.654598			646949	647199					; _;;;	;			3.25892	0.00589867	perio: up	-0.177421	0.862811
624_0661	647062	647568	CDS	-			hypothetical protein		;;;;	;;;;	;;;;	647062_647568;-;Arabinose efflux permease	647561_648292;-;UDP-2,3-diacylglucosamine diphosphatase (EC 3.6.1.54)	;;	0.0522093	1		-0.163825	0.825406		-0.171346	0.785701			647518	647768					; _;;;	;			-0.32659	0.794286		0.0115853	0.998334
624_0662	647561	648292	CDS	-			UDP-2%2C3-diacylglucosamine hydrolase	K03269	COG2908;;;;	S;;;;	Uncharacterized protein conserved in bacteria;;;;	647062_647568;-;Arabinose efflux permease	647561_648292;-;UDP-2,3-diacylglucosamine diphosphatase (EC 3.6.1.54)	;;	-0.0184261	1		-0.19592	0.816835		-0.116959	0.884781			648242	648492					; _;;;	;			0.907792	0.458675		-0.369456	0.722902
624_0663	648403	649146	CDS	+			acyl-phosphate glycerol 3-phosphate acyltransferase	K00655	COG0204;;;;	I;;;;	1-acyl-sn-glycerol-3-phosphate acyltransferase;;;;	648403_649146;+;1-acyl-sn-glycerol-3-phosphate acyltransferase (EC 2.3.1.51)	;;	;;	0.179298	1		-0.203541	0.599936		-0.226506	0.486599			648203	648453					; _;;;	;			0.837601	0.543825		0.758278	0.352156
624_0664	649154	650566	CDS	+			cell division protein FtsQ	K04753	COG2132;;;;	Q;;;;	Putative multicopper oxidases;;;;	649154_650566;+;Putative cell division protein precursor	;;	;;	-0.133687	1		0.184915	0.822995		0.337003	0.545508			648954	649204					; _;;;	;			1.66355	0.171076		-0.262723	0.810549
624_0665	650639	651502	CDS	-			ribosomal protein L11 methyltransferase		;;;;	;;;;	;;;;	650639_651502;-;Permease of the drug/metabolite transporter (DMT) superfamily	;;	;;	0.141811	1		0.499582	0.515138		0.257497	0.784746			651452	651702					; _;;;	;			0.384405	0.746124		-0.609457	0.50409
624_0666	651644	652384	CDS	-	pflA	activates pyruvate formate-lyase 1 under anaerobic conditions%3B Derived by automated computational analysis using gene prediction method: Protein Homology.	pyruvate formate lyase-activating enzyme 1	K04069	COG1180;;;;	O;;;;	Pyruvate-formate lyase-activating enzyme;;;;	651644_652384;-;Pyruvate formate-lyase activating enzyme (EC 1.97.1.4)	;;	;;	-0.230548	1		0.459403	0.407872		0.394001	0.482614			652334	652584					; _;;;	;			0.0178757	0.986702		1.22781	0.180881
624_0667	652530	654842	CDS	-		formate acetyltransferase%3B catalyzes the formation of formate and acetyl-CoA from pyruvate%3B Derived by automated computational analysis using gene prediction method: Protein Homology.	pyruvate formate-lyase	K00656	COG1882;;;;	C;;;;	Pyruvate-formate lyase;;;;	652530_654842;-;Pyruvate formate-lyase (EC 2.3.1.54)	;;	;;	-1.1026	0.034293	Fe-: down	-1.3801	0.000957719	Fur-activated	-0.0700279	0.946224		Fur-activated	654792	655042					; _;;;	;			2.56801	0.0143214	perio: up	-0.0226009	0.996056
624_0668	654941	655792	CDS	-			formate transporter FocA	K06212	COG2116;;;;	P;;;;	Formate/nitrite family of transporters;;;;	654941_655762;-;Formate efflux transporter (TC 2.A.44 family)	;;	;;	-0.358049	1		-0.716533	0.0362462	Fur-activated	-0.191921	0.750148		Fur-activated	655742	655992					; _;;;	;			2.20694	0.1061		0.65145	0.352492
624_0669	656105	656455	CDS	+			purine nucleoside phosphoramidase	K02503	COG0537;;;;	FGR;;;;	Diadenosine tetraphosphate (Ap4A) hydrolase and other HIT family hydrolases;;;;	656105_656455;+;Bis(5'-nucleosyl)-tetraphosphatase (asymmetrical) (EC 3.6.1.17)	;;	;;	-0.102365	1		0.573586	0.555869		1.09754	0.0962553			655905	656155					; _;;;	;			1.04771	0.478824		-0.131264	0.948326
624_0670	656456	656809	CDS	+			hypothetical protein		;;;;	;;;;	;;;;	656456_656809;+;Predicted periplasmic lipoprotein	;;	;;	0.166136	1		0.568985	0.154375		0.690136	0.0435715	Fur-repressed	Fur-repressed	656256	656506					; _;;;	;			-0.537561	0.698851		-0.417292	0.727333
624_0671	656811	657857	CDS	+			beta-hexosaminidase	K01207	COG1472;;;;	G;;;;	Beta-glucosidase-related glycosidases;;;;	656811_657857;+;Beta N-acetyl-glucosaminidase (EC 3.2.1.52)	;;	;;	0.00457762	1		0.471739	0.310358		0.73997	0.0438821	Fur-repressed	Fur-repressed	656611	656861					; _;;;	;			-0.0613957	0.952092		0.126644	0.92868
624_0672	657859	659036	pseudogene	+	rumB	23S rRNA methyltransferase%3B disrupted%3B Derived by automated computational analysis using gene prediction method: Protein Homology.	NA	K03212	COG2265;;;;	J;;;;	SAM-dependent methyltransferases related to tRNA (uracil-5-)-methyltransferase;;;;	657859_658791;+;23S rRNA (Uracil-5-) -methyltransferase rumB (EC 2.1.1.-)	658875_659036;+;23S rRNA (Uracil-5-) -methyltransferase rumB (EC 2.1.1.-)	;;	0.110093	1		0.852723	0.369745		0.559677	0.59635			657659	657909					; _;;;	;			-1.50853	0.0956094		-0.546989	0.668714
624_0673	657869	658149	ncRNA	-		D7S_2023.1;42;AS:i:0;	cis-antisense to D7S_2023		;;;;	;;;;	;;;;	657859_658791;+;23S rRNA (Uracil-5-) -methyltransferase rumB (EC 2.1.1.-)	;;	;;	0.505336	0.640137		0.481766	0.297588		0.027139	0.964123			658124	658249					; _;;;	;			0.839376	0.558071		-0.110829	0.947353
624_0674	659136	660101	CDS	-		catalyzes the formation of D-fructose 1%2C6-bisphosphate from D-fructose 6-phosphate in glycolysis%3B Derived by automated computational analysis using gene prediction method: Protein Homology.	ATP-dependent 6-phosphofructokinase	K00850	COG0205;;;;	G;;;;	6-phosphofructokinase;;;;	659136_660101;-;6-phosphofructokinase (EC 2.7.1.11)	;;	;;	0.2036	1		0.152147	0.865468		0.145026	0.844761			660051	660301					; _;;;	;			2.73666	0.0112783	perio: up	-0.111894	0.933478
624_0675	660163	661083	CDS	-	fieF	member of cation diffusion facilitator family%3B CDF%3B membrane-bound%3B induced by both zinc and iron%2C but does not induce resistance to zinc%3B can transport zinc(II) in a proton-dependent manner%3B instead this protein induces iron resistance%3B forms dimers%3B Derived by automated computational analysis using gene prediction method: Protein Homology.	ferrous iron transporter	K13283	COG0053;;;;	P;;;;	Predicted Co/Zn/Cd cation transporters;;;;	660163_661083;-;Cobalt-zinc-cadmium resistance protein	;;	;;	0.261325	1		0.0816579	0.930423		0.0728177	0.910075			661033	661283					; _;;;	;			1.96068	0.149588		0.166716	0.882332
624_0676	661083	661649	CDS	-			hypothetical protein		;;;;	;;;;	;;;;	661083_661649;-;FIG00696199: hypothetical protein	;;	;;	0.204432	1		0.279135	0.588387		0.14308	0.81163			661599	661849					; _;;;	;			0.389378	0.785397		-0.128059	0.921421
624_0677	661651	662430	CDS	-			hypothetical protein	K09861	COG3022;;;;	S;;;;	Uncharacterized protein conserved in bacteria;;;;	661651_662430;-;UPF0246 protein YaaA	;;	;;	0.113483	1		-0.00837882	0.99528		-0.0754152	0.858686			662380	662630					; _;;;	;			-0.177284	0.884817		-0.109259	0.923541
624_0678	662452	663120	CDS	-			uracil-DNA glycosylase	K03648	COG0692;;;;	L;;;;	Uracil DNA glycosylase;;;;	662452_663120;-;Uracil-DNA glycosylase, family 1	;;	;;	0.076431	1		0.268404	0.746808		0.429943	0.451816			663070	663320					; _;;;	;			-0.445026	0.691442		-0.480204	0.54642
624_0679	663406	663789	CDS	+		stress-induced glycyl radical protein that can replace an oxidatively damaged pyruvate formate-lyase subunit%3B Derived by automated computational analysis using gene prediction method: Protein Homology.	autonomous glycyl radical cofactor GrcA	K06866	COG3445;;;;	R;;;;	Acid-induced glycyl radical enzyme;;;;	663406_663789;+;Pyruvate formate-lyase (EC 2.3.1.54)	;;	;;	0.640717	0.384484		-0.166623	0.847521		0.0392598	0.962505			663206	663456					; _;;;	;			0.158577	0.893948		0.200858	0.870851
624_0680	663953	665749	CDS	+			elongation factor 4	K03596	COG0481;;;;	M;;;;	Membrane GTPase LepA;;;;	663953_665749;+;Translation elongation factor LepA	;;	;;	-0.00225342	1		0.840005	0.000120382	Fur-repressed	0.682417	0.00311708	Fur-repressed	Fur-repressed	663753	664003					; _;;;	;			2.73759	0.00645869	perio: up	-0.593573	0.253121
624_0681	665760	666782	CDS	+			signal peptidase	K03100	COG0681;;;;	U;;;;	Signal peptidase I;;;;	665760_666782;+;Signal peptidase I (EC 3.4.21.89)	;;	;;	0.0128152	1		0.174144	0.599936		0.319281	0.150474			665560	665810					; _;;;	;			0.464237	0.696149		-0.278654	0.685769
624_0682	666789	667469	CDS	+			RNA-binding protein	K03685	COG0571;;;;	K;;;;	dsRNA-specific ribonuclease;;;;	666789_667469;+;Ribonuclease III (EC 3.1.26.3)	667466_668374;+;GTP-binding protein Era	;;	-0.112159	1		-0.0570412	0.971691		0.207168	0.820561			666589	666839					; _;;;	;			1.93733	0.187136		0.0853385	0.968917
624_0683	667466	668374	CDS	+			GTPase Era	K03595	COG1159;;;;	R;;;;	GTPase;;;;	666789_667469;+;Ribonuclease III (EC 3.1.26.3)	667466_668374;+;GTP-binding protein Era	;;	-0.316962	1		0.221277	0.867807		0.436825	0.617168			667266	667516					; _;;;	;			-0.736816	0.464931		0.038548	0.988918
624_0684	668478	669833	CDS	-	trmE	in Escherichia coli this protein is involved in the biosynthesis of the hypermodified nucleoside 5-methylaminomethyl-2-thiouridine%2C which is found in the wobble position of some tRNAs and affects ribosomal frameshifting%3B shows potassium-dependent dimerization and GTP hydrolysis%3B also involved in regulation of glutamate-dependent acid resistance and activation of gadE%3B Derived by automated…	tRNA modification GTPase TrmE	K03650	COG0486;;;;	R;;;;	Predicted GTPase;;;;	668478_669833;-;GTPase and tRNA-U34 5-formylation enzyme TrmE	;;	;;	-0.162105	1		0.644789	0.27216		0.777578	0.134514			669783	670033					; _;;;	;			0.699696	0.506467		-0.38104	0.703509
624_0685	669962	671593	CDS	-		functions to insert inner membrane proteins into the IM in Escherichia coli%3B interacts with transmembrane segments%3B functions in both Sec-dependent and -independent membrane insertion%3B similar to Oxa1p in mitochondria%3B Derived by automated computational analysis using gene prediction method: Protein Homology.	insertase	K03217	COG0706;;;;	U;;;;	Preprotein translocase subunit YidC;;;;	669962_671572;-;Inner membrane protein translocase component YidC, long form	;;	;;	-0.197798	1		-0.41387	0.0956188		-0.253319	0.386472			671543	671793					; _;;;	;			1.42024	0.175763		-0.144324	0.882332
624_0686	671811	672179	CDS	-	rnpA	protein component of RNaseP which catalyzes the removal of the 5'-leader sequence from pre-tRNA to produce the mature 5'terminus%3B this enzyme also cleaves other RNA substrates%3B Derived by automated computational analysis using gene prediction method: Protein Homology.	ribonuclease P protein component	K03536	COG0594;;;;	J;;;;	RNase P protein component;;;;	671811_672146;-;Ribonuclease P protein component (EC 3.1.26.5)	671593_671856;-;Protein YidD	;;	-0.222659	1		-0.0930432	0.95974		0.420796	0.641857			672129	672379					; _;;;	;			0.91416	0.479742		0.16603	0.915711
624_0687	672192	672326	CDS	-	rpmH	in Escherichia coli transcription of this gene is enhanced by polyamines%3B Derived by automated computational analysis using gene prediction method: Protein Homology.	50S ribosomal protein L34	K02914	COG0230;;;;	J;;;;	Ribosomal protein L34;;;;	672192_672326;-;LSU ribosomal protein L34p	;;	;;	0.234576	1		-0.141562	0.926101		-0.0505429	0.96355			672276	672526					; _;;;	;			0.362817	0.723015		0.158466	0.890299
624_0688	672744	674105	CDS	+	dnaA	binds to the dnaA-box as an ATP-bound complex at the origin of replication during the initiation of chromosomal replication%3B can also affect transcription of multiple genes including itself%3B Derived by automated computational analysis using gene prediction method: Protein Homology.	chromosomal replication initiation protein	K02313	COG0593;;;;	L;;;;	ATPase involved in DNA replication initiation;;;;	672744_674105;+;Chromosomal replication initiator protein DnaA	;;	;;	0.24877	1		0.0735298	0.943212		-0.134867	0.825518			672544	672794					; _;;;	;			1.98373	0.049551	perio: up	-0.305517	0.764081
624_0689	674116	675216	CDS	+		binds the polymerase to DNA and acts as a sliding clamp%3B Derived by automated computational analysis using gene prediction method: Protein Homology.	DNA polymerase III subunit beta	K02338	COG0592;;;;	L;;;;	DNA polymerase sliding clamp subunit (PCNA homolog);;;;	674116_675216;+;DNA polymerase III beta subunit (EC 2.7.7.7)	;;	;;	0.297475	1		-0.135798	0.822995		-0.547885	0.0642037			673916	674166					; _;;;	;			1.51519	0.181895		-0.0730644	0.951973
624_0690	675220	676296	CDS	+			DNA replication protein RecF	K03629	COG1195;;;;	L;;;;	Recombinational DNA repair ATPase (RecF pathway);;;;	675220_676296;+;DNA recombination and repair protein RecF	;;	;;	-0.239861	1		0.0486102	0.958465		-0.14446	0.778533			675020	675270					; _;;;	;			0.80136	0.503433		0.786193	0.217587
624_0691	676343	677098	CDS	-			hypothetical protein		;;;;	;;;;	;;;;	676343_677098;-;Ubiquinone/menaquinone biosynthesis methyltransferase UbiE (EC 2.1.1.-)	;;	;;	1.6592	8.65215e-23	Fe-: up	1.05906	7.86505e-09	Fur-repressed	-0.56926	0.00285459	Fur-activated	opposite	677048	677298					; _;;;	;			0.905202	0.481643		-0.0580925	0.971476
624_0692	677286	677861	CDS	+			superoxide dismutase	K04565	COG2032;;;;	P;;;;	Cu/Zn superoxide dismutase;;;;	677286_677861;+;Superoxide dismutase [Cu-Zn] precursor (EC 1.15.1.1)	;;	;;	0.63937	0.385836		-0.768684	0.0617654		-1.10109	0.00216997	Fur-activated	Fur-activated	677086	677336					; _;;;	;			2.11929	0.0709714		-0.33113	0.639674
624_0693	678019	679215	CDS	-			hypothetical protein	K07007	COG2081;;;;	R;;;;	Predicted flavoproteins;;;;	678019_679215;-;NAD(FAD)-utilizing dehydrogenases	679212_680261;-;Cytochrome c-type heme lyase subunit nrfF, nitrite reductase complex assembly	;;	-0.456477	1		0.159458	0.90694		0.443361	0.526352			679165	679415					; _;;;	;			-3.80002	0.000313821	perio: down	0.248018	0.821726
624_0694	679212	680261	CDS	-			nitrite reductase	K02200	COG0457;COG3088;;;	R;O;;;	FOG: TPR repeat;Uncharacterized protein involved in biosynthesis of c-type cytochromes;;;	678019_679215;-;NAD(FAD)-utilizing dehydrogenases	679212_680261;-;Cytochrome c-type heme lyase subunit nrfF, nitrite reductase complex assembly	680258_680788;-;Putative thiol:disulfide oxidoreductase, nitrite reductase complex assembly	-0.202598	1		-0.2138	0.844266		0.103357	0.916844			680211	680461					; _;;;	;			0.156375	0.906123		0.116006	0.948981
624_0695	680258	680788	CDS	-			disulfide bond formation protein DsbE	K02199	COG0526;;;;	OC;;;;	Thiol-disulfide isomerase and thioredoxins;;;;	679212_680261;-;Cytochrome c-type heme lyase subunit nrfF, nitrite reductase complex assembly	680258_680788;-;Putative thiol:disulfide oxidoreductase, nitrite reductase complex assembly	680781_682691;-;Cytochrome c-type heme lyase subunit nrfE, nitrite reductase complex assembly	-0.506871	0.927863		-0.0729793	0.959452		0.143771	0.877256			680738	680988					; _;;;	;			0.186249	0.903363		0.348404	0.819715
624_0696	680781	682691	CDS	-			cytochrome C biogenesis protein CcmF	K04016	COG1138;;;;	O;;;;	Cytochrome c biogenesis factor;;;;	680258_680788;-;Putative thiol:disulfide oxidoreductase, nitrite reductase complex assembly	680781_682691;-;Cytochrome c-type heme lyase subunit nrfE, nitrite reductase complex assembly	;;	-1.39272	0.108081		-0.689909	0.466034		0.288668	0.820473			682641	682891					; _;;;	;			-0.833666	0.384626		0.912726	0.357685
624_0697	683280	684245	CDS	-		membrane protein%2C may be involved in the transfer of electrons from quinones to c-type cytochromes%3B Derived by automated computational analysis using gene prediction method: Protein Homology.	nitrite reductase	K04015	COG3301;;;;	P;;;;	Formate-dependent nitrite reductase, membrane component;;;;	683280_684245;-;NrfD protein	684242_684865;-;NrfC protein	;;	-3.68349	4.21135e-32	Fe-: down	-4.84825	4.91234e-53	Fur-activated	-1.76218	1.25398e-06	Fur-activated	Fur-activated	684195	684445					; _;;;	;			-0.343023	0.798141		1.59887	3.29704e-05	co-inf: up
624_0698	684242	684919	CDS	-		4Fe4S subunit%3B may be involved in the transfer of electrons from quinones to the c-type cytochromes%3B Derived by automated computational analysis using gene prediction method: Protein Homology.	nitrite reductase	K04014	COG0437;;;;	C;;;;	Fe-S-cluster-containing hydrogenase components 1;;;;	683280_684245;-;NrfD protein	684242_684865;-;NrfC protein	684916_685581;-;Cytochrome c-type protein NrfB precursor	-3.18524	1.37893e-19	Fe-: down	-3.8016	3.14508e-25	Fur-activated	-0.859418	0.110078		Fur-activated	684869	685119					; _;;;	;			-0.907593	0.437439		0.0112024	0.998334
624_0699	684916	685581	CDS	-			cysteine dioxygenase	K04013	;;;;	;;;;	;;;;	684916_685581;-;Cytochrome c-type protein NrfB precursor	;;	;;	-2.74895	1.04422e-18	Fe-: down	-5.54784	7.38959e-69	Fur-activated	-3.58969	3.31999e-26	Fur-activated	Fur-activated	685531	685781					; _;;;	;			-0.372112	0.751197		0.183929	0.867564
624_0700	685655	687187	CDS	-	nrfA	catalyzes the formate-dependent reduction of nitrite to ammonia%3B cytochrome C552%3B Derived by automated computational analysis using gene prediction method: Protein Homology.	cytochrome C nitrite reductase	K03385	COG3303;;;;	P;;;;	Formate-dependent nitrite reductase, periplasmic cytochrome c552 subunit;;;;	685655_687178;-;Cytochrome c552 precursor (EC 1.7.2.2)	;;	;;	-2.54522	6.15221e-10	Fe-: down	-1.23726	0.0109176	Fur-activated	-0.471194	0.504128		Fur-activated	687137	687387					; _;;;	;			0.275942	0.773221		0.306263	0.73105
624_0701	687755	688045	CDS	-			hypothetical protein		;;;;	;;;;	;;;;	687755_688045;-;hypothetical protein	;;	;;	0.294681	1		-0.828923	0.00111674	Fur-activated	-1.06563	1.20195e-05	Fur-activated	Fur-activated	687995	688245					; _;;;	;			-0.270775	0.847082		-0.179959	0.888975
624_0702	688063	688689	CDS	-			hypothetical protein		;;;;	;;;;	;;;;	688063_688689;-;Parvulin-like peptidyl-prolyl isomerase	;;	;;	0.0628643	1		-0.306108	0.254461		-0.33176	0.161887			688639	688889					; _;;;	;			1.61069	0.259564		-0.371268	0.615421
624_0703	688821	689744	CDS	-			hypothetical protein		;;;;	;;;;	;;;;	688821_689744;-;Cytochrome c heme lyase subunit CcmH	;;	;;	-0.598548	0.0968436		-0.174187	0.755398		0.137213	0.796783			689694	689944					; _;;;	;			0.184175	0.886968		0.0461285	0.974849
624_0704	689744	690295	CDS	-			hypothetical protein	K02200	COG0457;COG3088;;;	R;O;;;	FOG: TPR repeat;Uncharacterized protein involved in biosynthesis of c-type cytochromes;;;	689744_690295;-;Cytochrome c heme lyase subunit CcmL	;;	;;	-0.575432	0.571192		0.214972	0.791503		0.0520269	0.95095			690245	690495					; _;;;	;			1.69526	0.248401		-0.705934	0.448583
624_0705	690295	690840	CDS	-			thiol:disulfide interchange protein	K02199	COG0526;;;;	OC;;;;	Thiol-disulfide isomerase and thioredoxins;;;;	690295_690840;-;Cytochrome c-type biogenesis protein CcmG/DsbE, thiol:disulfide oxidoreductase	;;	;;	-0.612699	0.237721		-0.393983	0.386013		-0.267716	0.607774			690790	691040					; _;;;	;			2.32252	0.0981189		-0.336993	0.793362
624_0706	690685	690723	ncRNA	+		D7S_1988.1;42;AS:i:0;	cis-antisense to D7S_1988		;;;;	;;;;	;;;;	690295_690840;-;Cytochrome c-type biogenesis protein CcmG/DsbE, thiol:disulfide oxidoreductase	;;	;;	0.380985	1		0	NA		-0.365863	NA			690585	690735					; _;;;	;			NA	NA		0.149285	NA
624_0707	690869	692827	CDS	-		cytochrome c-type biogenesis protein%3B required for the transfer of heme to apocytochrome c%3B Derived by automated computational analysis using gene prediction method: Protein Homology.	cytochrome C biogenesis protein CcmF	K02198	COG1138;;;;	O;;;;	Cytochrome c biogenesis factor;;;;	690869_692827;-;Cytochrome c heme lyase subunit CcmF	;;	;;	-0.64234	0.159235		-0.077214	0.938372		0.295602	0.518057			692777	693027					; _;;;	;			1.04627	0.282435		0.208953	0.836351
624_0708	692827	693345	CDS	-		CycJ%3B periplasmic heme chaperone that binds heme transiently via a histidine residue and delivers it to newly synthesized and exported c-type cytochromes%3B requires the ATP hydrolysis activity of the CcmA protein in order to transfer the heme to the apocytochrome%3B part of the cytochrome c maturation system%3B periplasmic protein anchored to the inner membrane%3B Derived by automated computat…	cytochrome C biogenesis protein CcmE	K02197	COG2332;;;;	O;;;;	Cytochrome c-type biogenesis protein CcmE;;;;	692827_693345;-;Cytochrome c-type biogenesis protein CcmE, heme chaperone	693342_693515;-;Cytochrome c-type biogenesis protein CcmD, interacts with CcmCE	;;	-0.728971	0.0968436		0.218612	0.737484		0.07494	0.916667			693295	693545					; _;;;	;			0.00327708	0.997476		2.00585	0.00441334	co-inf: up
624_0709	693342	693548	CDS	-			hemagglutination activity protein		;;;;	;;;;	;;;;	692827_693345;-;Cytochrome c-type biogenesis protein CcmE, heme chaperone	693342_693515;-;Cytochrome c-type biogenesis protein CcmD, interacts with CcmCE	;;	-0.237293	1		-0.447977	0.570642		-0.162487	NA			693498	693748					; _;;;	;			3.08727	0.0412258	perio: up	0.653346	0.5878
624_0710	693566	694303	CDS	-		with CcmABDE is involved in the transport of protoheme IX%3B CcmC is required for heme transfer to CcmE%3B Derived by automated computational analysis using gene prediction method: Protein Homology.	heme ABC transporter permease	K02195	COG0755;;;;	O;;;;	ABC-type transport system involved in cytochrome c biogenesis, permease component;;;;	693566_694303;-;Cytochrome c-type biogenesis protein CcmC, putative heme lyase for CcmE	;;	;;	-0.529394	0.572405		-0.23561	0.732646		-0.141603	0.834795			694253	694503					; _;;;	;			2.28874	0.138781		-0.247413	0.83794
624_0711	694314	694979	CDS	-		with CcmABCE is involved in the transport of protoheme IX%3B CcmB is required for the release of holoCcmE from CcmC%3B Derived by automated computational analysis using gene prediction method: Protein Homology.	heme ABC transporter permease	K02194	COG2386;;;;	O;;;;	ABC-type transport system involved in cytochrome c biogenesis, permease component;;;;	694314_694979;-;ABC transporter involved in cytochrome c biogenesis, CcmB subunit	;;	;;	-0.974793	1.07603e-05	Fe-: down	-0.120704	0.822177		-0.0467256	0.92853			694929	695179					; _;;;	;			0.901502	0.538335		-0.531609	0.41721
624_0712	694984	695619	CDS	-			heme ABC transporter ATP-binding protein	K02193	COG1131;;;;	V;;;;	ABC-type multidrug transport system, ATPase component;;;;	694984_695619;-;ABC transporter involved in cytochrome c biogenesis, ATPase component CcmA	;;	;;	-0.948883	0.0109908	Fe-: down	0.24655	0.70194		0.724497	0.046539	Fur-repressed	Fur-repressed	695569	695819					; _;;;	;			0.523668	0.705639		-0.706435	0.243156
624_0713	695276	695321	ncRNA	+		D7S_1982.1;42;AS:i:0;	cis-antisense to D7S_1982		;;;;	;;;;	;;;;	694984_695619;-;ABC transporter involved in cytochrome c biogenesis, ATPase component CcmA	;;	;;	-0.109015	1		-0.107802	NA		0.103923	NA			695176	695326					; _;;;	;			NA	NA		0.0648101	NA
624_0714	695791	697023	CDS	-		Involved in sulfonamide (sulfathiazole) and bicyclomycin resistance%3B Derived by automated computational analysis using gene prediction method: Protein Homology.	bicyclomycin/multidrug efflux system	K07552	COG0477;;;;	GEPR;;;;	Permeases of the major facilitator superfamily;;;;	695791_696984;-;Bicyclomycin resistance protein	696989_697690;-;Ribosomal small subunit pseudouridine synthase A (EC 4.2.1.70)	;;	0.248398	1		-0.15099	0.867807		-0.112237	0.885687			696973	697223					; _;;;	;			0.441983	0.722164		0.0489346	0.974849
624_0715	696989	697690	CDS	-		catalyzes the synthesis pseudouridine from uracil-516 in 16S ribosomal RNA%3B Derived by automated computational analysis using gene prediction method: Protein Homology.	16S rRNA pseudouridine(516) synthase	K06183	COG1187;;;;	J;;;;	16S rRNA uridine-516 pseudouridylate synthase and related pseudouridylate synthases;;;;	696989_697690;-;Ribosomal small subunit pseudouridine synthase A (EC 4.2.1.70)	;;	;;	0.134298	1		-0.451861	0.369745		-0.20661	0.762629			697640	697890					; _;;;	;			-0.207572	0.871138		-0.0479455	0.97019
624_0716	697912	698988	pseudogene	+			hypothetical protein		;;;;	;;;;	;;;;	697906_699108;+;hypothetical protein	;;	;;	0.0894557	1		-0.586188	0.747268		-0.919351	NA			697712	697962					; _;;;	;			NA	NA		-0.959816	0.405274
624_0717	699150	699485	CDS	+			hypothetical protein		;;;;	;;;;	;;;;	699150_699485;+;hypothetical protein	;;	;;	-0.167482	1		-0.0453261	NA		-0.0511976	NA			698950	699200					; _;;;	;			NA	NA		0.159337	NA
624_0718	699585	702101	CDS	+			hypothetical protein		;;;;	;;;;	;;;;	699582_702101;+;hypothetical protein	;;	;;	0.479645	1		0.211619	0.918859		-0.332498	NA			699385	699635					; _;;;	;			0.439147	0.710092		1.18267	0.183021
624_0719	702114	703049	CDS	+			hypothetical protein		;;;;	;;;;	;;;;	702114_703049;+;hypothetical protein	;;	;;	0.0231313	1		-0.0522533	0.973549		-0.170315	NA			701914	702164					; _;;;	;			-0.699285	0.529757		0.690506	0.5844
624_0720	703370	703744	CDS	+			transposase		;;;;	;;;;	;;;;	703370_703744;+;hypothetical protein	703741_704043;+;Mobile element protein	;;	0	1		0	NA		0	NA			703170	703420					; _;;;	;			NA	NA		-0.0126838	NA
624_0721	703777	704545	pseudogene	+		integrase%3B disrupted%3B Derived by automated computational analysis using gene prediction method: Protein Homology.	NA		;;;;	;;;;	;;;;	703741_704043;+;Mobile element protein	704037_704501;+;Mobile element protein	;;	-0.248773	1		-0.287809	NA		-0.0542857	NA			703577	703827					; _;;;	;			NA	NA		0.015345	NA
624_0722	704641	705795	CDS	-		catalyzes the formation of S-adenosylmethionine from methionine and ATP%3B methionine adenosyltransferase%3B Derived by automated computational analysis using gene prediction method: Protein Homology.	S-adenosylmethionine synthetase	K00789	COG0192;COG1812;;;	H;E;;;	S-adenosylmethionine synthetase;Archaeal S-adenosylmethionine synthetase;;;	704641_705795;-;S-adenosylmethionine synthetase (EC 2.5.1.6)	;;	;;	-0.154504	1		-1.07578	3.06959e-05	Fur-activated	-1.08022	3.72054e-05	Fur-activated	Fur-activated	705745	705995					; _;;;	;			0.385909	0.712811		0.402665	0.597404
624_0723	706003	706272	CDS	-			30S ribosomal protein S15	K02956	COG0184;;;;	J;;;;	Ribosomal protein S15P/S13E;;;;	706003_706272;-;SSU ribosomal protein S15p (S13e)	;;	;;	-0.397434	0.400258		-0.279585	0.391642		-0.330976	0.240185			706222	706472					; _;;;	;			2.16866	0.0513749		0.0680041	0.947353
624_0724	706368	707117	CDS	-			2-succinyl-6-hydroxy-2%2C 4-cyclohexadiene-1-carboxylate synthase	K08680	COG0596;;;;	R;;;;	Predicted hydrolases or acyltransferases (alpha/beta hydrolase superfamily);;;;	706368_707117;-;2-succinyl-6-hydroxy-2,4-cyclohexadiene-1-carboxylate synthase (EC 4.2.99.20)	;;	;;	0.141341	1		0.798539	0.0128509	Fur-repressed	0.323668	0.459286		Fur-repressed	707067	707317					; _;;;	;			-2.46558	0.0283971	perio: down	0.62619	0.468451
624_0725	707170	708876	CDS	-		SEPHCHC synthase%3B forms 5-enolpyruvoyl-6-hydroxy-2-succinyl-cyclohex-3-ene-1- carboxylate from 2-oxoglutarate and isochorismate in menaquinone biosynthesis%3B Derived by automated computational analysis using gene prediction method: Protein Homology.	2-succinyl-5-enolpyruvyl-6-hydroxy-3- cyclohexene-1-carboxylate synthase	K02551	COG1165;;;;	H;;;;	2-succinyl-6-hydroxy-2,4-cyclohexadiene-1-carboxylate synthase;;;;	707170_708876;-;2-succinyl-5-enolpyruvyl-6-hydroxy-3-cyclohexene-1-carboxylic-acid synthase (EC 2.2.1.9)	708867_710171;-;Menaquinone-specific isochorismate synthase (EC 5.4.4.2)	;;	0.16528	1		0.240644	0.733043		0.104112	0.890387			708826	709076					; _;;;	;			1.67427	0.12992		-0.0409474	0.977848
624_0726	708867	710171	CDS	-			isochorismate synthase	K02552	COG1169;;;;	HQ;;;;	Isochorismate synthase;;;;	707170_708876;-;2-succinyl-5-enolpyruvyl-6-hydroxy-3-cyclohexene-1-carboxylic-acid synthase (EC 2.2.1.9)	708867_710171;-;Menaquinone-specific isochorismate synthase (EC 5.4.4.2)	;;	-0.0222075	1		0.832878	3.11437e-06	Fur-repressed	0.727981	9.3811e-05	Fur-repressed	Fur-repressed	710121	710371					; _;;;	;			2.14535	0.102331		0.16797	0.866738
624_0727	710288	711502	CDS	+		broad specificity%3B family IV%3B in Corynebacterium glutamicum this protein can use glutamate%2C 2-aminobutyrate%2C and aspartate as amino donors and pyruvate as the acceptor%3B Derived by automated computational analysis using gene prediction method: Protein Homology.	aminotransferase	K14260	COG0436;;;;	E;;;;	Aspartate/tyrosine/aromatic aminotransferase;;;;	710288_711502;+;Aspartate aminotransferase (EC 2.6.1.1)	;;	;;	0.100807	1		0.382951	0.36528		0.0625883	0.922637			710088	710338					; _;;;	;			0.0507104	0.958257		0.627459	0.295313
624_0728	711623	712354	CDS	-			fatty acid metabolism regulator	K03603	COG2186;;;;	K;;;;	Transcriptional regulators;;;;	711623_712354;-;Transcriptional regulator for fatty acid degradation FadR, GntR family	;;	;;	0.183658	1		-0.415091	0.386013		-0.36862	0.436016			712304	712554					; _;;;	;			1.16465	0.434508		-0.35526	0.729477
624_0729	712549	714093	CDS	+			sodium:proton antiporter	K03314	COG3067;;;;	P;;;;	Na+/H+ antiporter;;;;	712549_714093;+;Na+/H+ antiporter NhaB	;;	;;	-0.0753483	1		-0.379577	0.49109		-0.0628876	0.938346			712349	712599					; _;;;	;			1.6148	0.205334		0.0290277	0.988918
624_0730	714117	714656	CDS	+			disulfide bond formation protein DsbB	K03611	COG1495;;;;	O;;;;	Disulfide bond formation protein DsbB;;;;	714117_714656;+;Periplasmic thiol:disulfide oxidoreductase DsbB, required for DsbA reoxidation	;;	;;	-0.317583	1		-0.471493	0.515138		-0.106945	0.91442			713917	714167					; _;;;	;			0.571291	0.662319		0.266438	0.827143
624_0731	714856	716286	CDS	-			murein transglycosylase	K18691	COG4623;;;;	M;;;;	Predicted soluble lytic transglycosylase fused to an ABC-type amino acid-binding protein;;;;	714856_716286;-;Transglycosylase, Slt family	;;	;;	-0.136945	1		-0.571533	0.0146422	Fur-activated	-0.239742	0.447383		Fur-activated	716236	716486					; _;;;	;			-0.275844	0.826296		-0.392131	0.6221
624_0732	716307	716660	CDS	-			dihydroneopterin triphosphate 2'-epimerase	K01633	COG1539;;;;	H;;;;	Dihydroneopterin aldolase;;;;	716307_716660;-;Dihydroneopterin aldolase (EC 4.1.2.25)	;;	;;	-0.485642	0.170975		0.662375	0.00466491	Fur-repressed	0.885488	6.56992e-05	Fur-repressed	Fur-repressed	716610	716860					; _;;;	;			1.52033	0.319897		-0.20498	0.846533
624_0733	716757	717353	CDS	+		involved in acylation of glycerol-3-phosphate to form 1-acyl-glycerol-3 phosphate for use in phospholipid biosynthesis%3B functions with PlsX%3B Derived by automated computational analysis using gene prediction method: Protein Homology.	glycerol-3-phosphate acyltransferase	K08591	COG0344;;;;	S;;;;	Predicted membrane protein;;;;	716757_717353;+;Acyl-phosphate:glycerol-3-phosphate O-acyltransferase PlsY	;;	;;	0.0656983	1		-0.191977	0.938372		-0.145978	0.926935			716557	716807					; _;;;	;			-0.664604	0.611686		-1.11282	0.274917
624_0734	717443	717886	CDS	-			peptidoglycan-binding protein LysM		;;;;	;;;;	;;;;	717443_717886;-;FIG00904084: hypothetical protein	;;	;;	0.380893	1		0.0445483	0.973549		-0.555407	0.227143			717836	718086					; _;;;	;			0.456401	0.668734		-0.32967	0.83794
624_0735	717981	718808	CDS	+			hypothetical protein	K07054	COG2321;;;;	R;;;;	Predicted metalloprotease;;;;	717981_718808;+;YpfJ protein, zinc metalloprotease superfamily	;;	;;	0.095445	1		0.0122413	0.996136		-0.0555753	NA			717781	718031					; _;;;	;			2.33569	0.0807872		-0.194934	0.882673
624_0736	719010	719801	CDS	-			hypothetical protein		;;;;	;;;;	;;;;	719010_719801;-;putative lipoprotein	;;	;;	-0.144603	1		-0.682732	0.261896		-1.06017	0.031779	Fur-activated	Fur-activated	719751	720001					CF65_00069;52605_53396;CDS;hypothetical protein;	52605_53396;44	-2.02	CRP-repressed	-0.710862	0.533427		0.0512712	0.979367
624_0737	720212	720856	CDS	-		SodA%3B manganese binding%3B only present under aerobic conditions%3B destroys free radicals%3B Derived by automated computational analysis using gene prediction method: Protein Homology.	superoxide dismutase	K04564	COG0605;;;;	P;;;;	Superoxide dismutase;;;;	720212_720856;-;Manganese superoxide dismutase (EC 1.15.1.1)	;;	;;	0.17403	1		0.0204046	0.989473		-0.00166519	0.997483			720806	721056					; _;;;	;			0.844733	0.408539		-0.205068	0.863958
624_0738	721000	723264	CDS	-		NADP-dependent%3B catalyzes the oxidative decarboxylation of malate to form pyruvate%3B decarboxylates oxaloacetate%3B Derived by automated computational analysis using gene prediction method: Protein Homology.	malic enzyme	K00029	COG0280;COG0281;;;	C;C;;;	Phosphotransacetylase;Malic enzyme;;;	721000_723264;-;NADP-dependent malic enzyme (EC 1.1.1.40)	723257_723412;-;hypothetical protein	;;	0.144051	1		-0.604109	0.249561		-1.06612	0.00976984	Fur-activated	Fur-activated	723214	723464					; _;;;	;			1.29381	0.16708		-0.0161189	0.996056
624_0739	723385	723573	CDS	+			hypothetical protein		;;;;	;;;;	;;;;	723257_723412;-;hypothetical protein	;;	;;	-0.0141144	1		0.0800666	0.976501		-0.564883	NA			723185	723435					; _;;;	;			-1.59666	0.271931		1.22099	0.242806
624_0740	723519	723620	ncRNA	-		D7S_1951.1;37;AS:i:0;XS:i:-44	sRNA		;;;;	;;;;	;;;;	-1_-1;.;.	;;	;;	0.146601	1		0.223525	0.911772		0.103885	NA			723595	723720					; _;;;	;			-1.06183	0.490901		0.238918	0.881798
624_0741	723873	724856	CDS	-			hypothetical protein		;;;;	;;;;	;;;;	723751_723885;+;hypothetical protein	723873_724856;-;hypothetical protein	;;	0.325483	1		-0.0757106	0.955841		-0.350804	0.521693			724806	725056					; _;;;	;			-0.462833	0.688033		0.294782	0.843614
624_0742	724864	725925	CDS	-			hypothetical protein		;;;;	;;;;	;;;;	724864_725925;-;hypothetical protein	725922_726677;-;hypothetical protein	;;	0.018737	1		0.382582	0.641722		0.11498	0.907567			725875	726125					; _;;;	;			-1.47465	0.123406		0.331388	0.82554
624_0743	725922	726677	CDS	-			hypothetical protein		;;;;	;;;;	;;;;	724864_725925;-;hypothetical protein	725922_726677;-;hypothetical protein	;;	-0.234051	1		0.954529	0.00668053	Fur-repressed	0.614438	0.130563		Fur-repressed	726627	726877					; _;;;	;			-1.21376	0.334279		0.492606	0.651155
624_0744	726679	727956	CDS	-			hypothetical protein		;;;;	;;;;	;;;;	726679_727956;-;hypothetical protein	727946_729334;-;hypothetical protein	;;	0.00476252	1		0.360218	0.377823		0.270019	0.523969			727906	728156					; _;;;	;			-3.20237	0.00171162	perio: down	-0.0711467	0.97019
624_0745	727946	729334	CDS	-			hypothetical protein		;;;;	;;;;	;;;;	726679_727956;-;hypothetical protein	727946_729334;-;hypothetical protein	;;	-0.143836	1		0.222111	0.803609		0.300211	0.653667			729284	729534					; _;;;	;			-1.30415	0.203373		0.563342	0.632926
624_0746	729644	730018	CDS	+			transposase		;;;;	;;;;	;;;;	729644_730018;+;hypothetical protein	730015_730317;+;Mobile element protein	;;	-0.426396	1		-0.458355	NA		0.3382	NA			729444	729694					; _;;;	;			NA	NA		-0.178585	NA
624_0747	730051	730819	pseudogene	+		integrase%3B disrupted%3B Derived by automated computational analysis using gene prediction method: Protein Homology.	NA		;;;;	;;;;	;;;;	730015_730317;+;Mobile element protein	730311_730775;+;Mobile element protein	;;	0.592643	1		0.434336	NA		-0.142892	NA			729851	730101					; _;;;	;			NA	NA		0.646735	NA
624_0748	730859	731359	CDS	+			Zn-dependent metalloprotease	K02742	COG3091;;;;	S;;;;	Uncharacterized protein conserved in bacteria;;;;	730859_731359;+;Protein sprT	;;	;;	-0.110756	1		0.430952	0.635263		0.110202	0.920839			730659	730909					; _;;;	;			-2.65259	0.0473966	perio: down	0.984072	0.0977097
624_0749	731516	732757	CDS	+			serine transporter	K03837	COG0814;;;;	E;;;;	Amino acid permeases;;;;	731516_732757;+;Serine transporter	;;	;;	-0.237136	1		-1.11713	1.29758e-05	Fur-activated	-0.918742	0.000684237	Fur-activated	Fur-activated	731316	731566					; _;;;	;			-0.775782	0.508977		-0.24086	0.773916
624_0750	732850	734214	CDS	+		catalyzes the formation of pyruvate from serine%3B Derived by automated computational analysis using gene prediction method: Protein Homology.	serine dehydratase	K01752	COG1760;;;;	E;;;;	L-serine deaminase;;;;	732850_734214;+;L-serine dehydratase, beta subunit (EC 4.3.1.17) / L-serine dehydratase, alpha subunit (EC 4.3.1.17)	;;	;;	-0.262672	1		-0.686562	0.0218631	Fur-activated	-0.889059	0.00117269	Fur-activated	Fur-activated	732650	732900					; _;;;	;			0.67015	0.492023		-0.353342	0.62501
624_0751	734316	735365	CDS	-			L-asparaginase	K01424	COG0252;;;;	EJ;;;;	L-asparaginase/archaeal Glu-tRNAGln amidotransferase subunit D;;;;	734316_735365;-;L-asparaginase (EC 3.5.1.1)	;;	;;	0.416685	1		-1.91889	0.00450629	Fur-activated	-2.28807	0.000400189	Fur-activated	Fur-activated	735315	735565					; _;;;	;			1.28392	0.236883		1.08941	0.138994
624_0752	735660	736799	CDS	+		23S rRNA m2A2503 methyltransferase%3B methylates the C2 position of the A2530 nucleotide in 23S rRNA%3B may be involved in antibiotic resistance%3B Derived by automated computational analysis using gene prediction method: Protein Homology.	23S rRNA (adenine(2503)-C2)-methyltransferase	K06941	COG0820;;;;	R;;;;	Predicted Fe-S-cluster redox enzyme;;;;	735660_736799;+;Ribosomal RNA large subunit methyltransferase N (EC 2.1.1.-)	;;	;;	0.0263167	1		0.481235	0.759986		0.538299	0.678793			735460	735710					; _;;;	;			1.08979	0.399557		-0.561801	0.699263
624_0753	736821	737372	CDS	+			hypothetical protein	K02656	COG3063;;;;	NU;;;;	Tfp pilus assembly protein PilF;;;;	736821_737372;+;Type IV pilus biogenesis protein PilF	;;	;;	0.205398	1		0.594021	0.407872		0.251688	0.788457			736621	736871					; _;;;	;			-0.936425	0.491537		-0.113374	0.951638
624_0754	737515	738570	CDS	+			hypothetical protein	K15539	COG1426;;;;	S;;;;	Uncharacterized protein conserved in bacteria;;;;	737515_738570;+;FIG021952: putative membrane protein	;;	;;	0.0849106	1		0.530794	0.373066		0.464488	0.432838			737315	737565					; _;;;	;			-1.21175	0.215082		-0.258302	0.842447
624_0755	738582	739685	CDS	+			4-hydroxy-3-methylbut-2-en-1-yl diphosphate synthase	K03526	COG0821;;;;	I;;;;	Enzyme involved in the deoxyxylulose pathway of isoprenoid biosynthesis;;;;	738582_739685;+;1-hydroxy-2-methyl-2-(E)-butenyl 4-diphosphate synthase (EC 1.17.7.1)	;;	;;	0.317027	1		0.415503	0.466034		-0.054563	0.947615			738382	738632					; _;;;	;			0.604531	0.594018		-0.469451	0.6221
624_0756	739707	740984	CDS	+			histidinol dehydrogenase	K01892	COG0124;;;;	J;;;;	Histidyl-tRNA synthetase;;;;	739707_740984;+;Histidyl-tRNA synthetase (EC 6.1.1.21)	;;	;;	0.186253	1		-0.0878815	0.955883		-0.197297	0.829262			739507	739757					; _;;;	;			1.70879	0.185462		-0.879982	0.334043
624_0757	740995	741609	CDS	+			hypothetical protein		;;;;	;;;;	;;;;	740995_741609;+;Mlr7403 protein	;;	;;	0.0544133	1		-0.127203	0.914585		-0.194122	0.810912			740795	741045					; _;;;	;			-3.1906	0.000447671	perio: down	0.00804072	0.998334
624_0758	741662	742114	CDS	+			isoprenylcysteine carboxyl methyltransferase		;;;;	;;;;	;;;;	741662_742114;+;Putative protein-S-isoprenylcysteine methyltransferase	;;	;;	0.180855	1		-0.372332	0.687227		-0.398717	0.581337			741462	741712					; _;;;	;			2.72525	0.0753824		0.288448	0.843614
624_0759	742120	742824	CDS	-		controls initiation of DNA replication by inhibiting re-initiation of replication%2C promotes hydrolysis of DnaA-bound ATP%3B Derived by automated computational analysis using gene prediction method: Protein Homology.	DnaA regulatory inactivator Hda	K10763	COG0593;;;;	L;;;;	ATPase involved in DNA replication initiation;;;;	742120_742824;-;Chromosomal replication initiator protein DnaA	742810_742947;+;hypothetical protein	;;	-0.00382503	1		0.470171	0.45243		0.297513	0.67508			742774	743024					; _;;;	;			0.371911	0.786962		-0.0921144	0.958254
624_0760	742944	744197	CDS	-			uracil transporter	K02824	COG2233;;;;	F;;;;	Xanthine/uracil permeases;;;;	742810_742947;+;hypothetical protein	742944_744197;-;Uracil permease	;;	-0.329168	1		-0.191012	0.859545		-0.299982	0.702559			744147	744397					; _;;;	;			0.523197	0.610366		0.805332	0.357685
624_0761	744321	744947	CDS	-	upp	Catalyzes the formation of uracil and 5-phospho-alpha-D-ribosy 1-diphosphate from UMP and diphosphate%3B Derived by automated computational analysis using gene prediction method: Protein Homology.	uracil phosphoribosyltransferase	K00761	COG0035;;;;	F;;;;	Uracil phosphoribosyltransferase;;;;	744321_744947;-;Uracil phosphoribosyltransferase (EC 2.4.2.9)	;;	;;	-0.216339	1		-1.13983	3.61625e-06	Fur-activated	-1.34219	4.54146e-08	Fur-activated	Fur-activated	744897	745147					; _;;;	;			2.61259	0.0516482		0.426966	0.6221
624_0762	745082	746929	CDS	-			peptidylprolyl isomerase	K03770	COG0760;;;;	O;;;;	Parvulin-like peptidyl-prolyl isomerase;;;;	745082_746929;-;Peptidyl-prolyl cis-trans isomerase PpiD (EC 5.2.1.8)	;;	;;	-0.00314628	1		-0.485515	0.0332433		-0.386314	0.105175			746879	747129					; _;;;	;			-0.197179	0.851697		-0.149427	0.87976
624_0763	747056	749470	CDS	-			DNA-binding protein	K01338	COG0466;;;;	O;;;;	ATP-dependent Lon protease, bacterial type;;;;	747056_749473;-;ATP-dependent protease La (EC 3.4.21.53) Type I	;;	;;	-0.0253607	1		-0.573225	0.0270732	Fur-activated	-0.582409	0.0204823	Fur-activated	Fur-activated	749420	749670					; _;;;	;			0.058573	0.951463		0.850206	0.372734
624_0765	749910	751664	CDS	+		role in sulfate transport across the inner membrane%3B member of the SulP family of sulfate transporters%3B seems to mediate transport via sulfate/proton symport%3B Derived by automated computational analysis using gene prediction method: Protein Homology.	transporter	K03321	COG0659;;;;	P;;;;	Sulfate permease and related transporters (MFS superfamily);;;;	749910_751664;+;Putative sulfate permease	;;	;;	-0.764634	0.0435216	Fe-: down	-0.558966	0.132236		-0.587528	0.0997335			749710	749960					CF65_02393;1642568_1644322;CDS;sulfate permease, putative;	1642568_1644322;44	-2.42	CRP-repressed	1.70927	0.144095		-0.170099	0.882332
624_0766	751690	752580	CDS	-			RhaT protein		;;;;	;;;;	;;;;	751690_752580;-;Permease of the drug/metabolite transporter (DMT) superfamily	;;	;;	0.0511729	1		0.187987	0.762622		0.169376	0.762629			752530	752780					; _;;;	;			-1.69539	0.149493		0.473631	0.618653
624_0767	752637	753572	CDS	-			hypothetical protein		;;;;	;;;;	;;;;	752637_753572;-;hypothetical protein	;;	;;	0.0781053	1		0.0370109	0.973109		-0.0815409	0.90034			753522	753772					; _;;;	;			1.15082	0.34411		0.268883	0.793362
624_0768	753598	754782	CDS	-		catalyzes the formation of 2-dehydro-3-deoxy-D-gluconate from mannonate%3B Derived by automated computational analysis using gene prediction method: Protein Homology.	mannonate dehydratase	K01686	COG1312;;;;	G;;;;	D-mannonate dehydratase;;;;	753598_754782;-;Mannonate dehydratase (EC 4.2.1.8)	;;	;;	-0.170615	1		-0.303968	0.41447		-0.230028	0.55158			754732	754982					; _;;;	;			1.4639	0.259288		-0.0468909	0.977171
624_0769	754802	755557	CDS	-			GntR family transcriptional regulator	K13637	COG2186;;;;	K;;;;	Transcriptional regulators;;;;	754802_755557;-;Hexuronate utilization operon transcriptional repressor ExuR	;;	;;	0.00402731	1		0.284987	0.68607		0.16022	0.825518			755507	755757					; _;;;	;			3.10286	0.00824913	perio: up	0.0862816	0.954593
624_0770	755572	757947	CDS	-			alpha-glucosidase	K01187	COG0366;;;;	G;;;;	Glycosidases;;;;	755572_757947;-;Alpha-glucosidase (EC 3.2.1.20)	;;	;;	0.280971	1		0.197365	0.787089		-0.140471	0.830708			757897	758147					; _;;;	;			0.366349	0.728162		1.12934	0.0155552	co-inf: up
624_0771	757971	759271	pseudogene	-		hypothetical protein%3B disrupted%3B Derived by automated computational analysis using gene prediction method: Protein Homology.	NA		;;;;	;;;;	;;;;	757971_758576;-;TRAP-type C4-dicarboxylate transport system, large permease component	758588_759271;-;TRAP-type C4-dicarboxylate transport system, large permease component	;;	-0.174087	1		-0.150732	0.899796		-0.0449187	0.962505			759221	759471					; _;;;	;			2.63932	0.0833675		-0.326764	0.750472
624_0772	759273	759773	CDS	-			C4-dicarboxylate ABC transporter permease		;;;;	;;;;	;;;;	-1_-1;.;.	;;	;;	0.249133	1		-0.15434	0.955883		-0.158008	NA			759723	759973	25.1	Fe+ specific			; _;;;	;			1.13675	0.446822		0.0930793	0.969356
624_0773	759583	759807	ncRNA	-		D7S_1913.1;42;AS:i:0;	sRNA		;;;;	;;;;	;;;;	-1_-1;.;.	;;	;;	0.218876	1		0	NA		-0.224384	NA			759782	759907	25.2				; _;;;	;			NA	NA		0.0157252	NA
624_0774	759984	760976	CDS	+			hypothetical protein		;;;;	;;;;	;;;;	759984_760976;+;TRAP-type C4-dicarboxylate transport system, periplasmic component	;;	;;	-0.13553	1		-0.338982	0.354084		-0.212316	0.58924			759784	760034	25.3				; _;;;	;			0.853545	0.532331		-0.212157	0.836808
624_0775	761031	761975	CDS	+		catalyzes the formation of 2-dehydro-3-deoxy-D-gluconate-6-phosphate from 2-dehydro-3-deoxy-D-gluconate%3B Derived by automated computational analysis using gene prediction method: Protein Homology.	ketodeoxygluconokinase	K00874	COG0524;;;;	G;;;;	Sugar kinases, ribokinase family;;;;	761031_761975;+;2-dehydro-3-deoxygluconate kinase (EC 2.7.1.45)	;;	;;	-0.227054	1		-0.0356238	0.97173		0.116053	0.837258			760831	761081					; _;;;	;			1.60243	0.236407		-0.0193159	0.996056
624_0776	761987	762832	CDS	+		Converts D-mannonate to D-mannuronate%3B Derived by automated computational analysis using gene prediction method: Protein Homology.	D-mannonate oxidoreductase		;;;;	;;;;	;;;;	761987_762832;+;D-mannonate oxidoreductase (EC 1.1.1.57)	;;	;;	0.0529519	1		0.209129	0.750034		-0.0355277	0.96055			761787	762037					; _;;;	;			-0.149142	0.91222		0.141221	0.916106
624_0777	762451	762491	ncRNA	-		D7S_1911.1;42;AS:i:0;	cis-antisense to D7S_1911		;;;;	;;;;	;;;;	761987_762832;+;D-mannonate oxidoreductase (EC 1.1.1.57)	;;	;;	NA	NA		NA	NA		NA	NA			762466	762591					; _;;;	;			NA	NA		NA	NA
624_0778	762844	764247	CDS	+		catalyzes the interconversion of D-glucuronate to D-fructuronate or D-galacturonate to D-tagaturonate%3B functions in glucuronic and galacturonic metabolism%3B Derived by automated computational analysis using gene prediction method: Protein Homology.	glucuronate isomerase	K01812	COG1904;;;;	G;;;;	Glucuronate isomerase;;;;	762844_764247;+;Uronate isomerase (EC 5.3.1.12)	;;	;;	-0.0868641	1		-0.0994559	0.837383		-0.017062	0.964123			762644	762894					; _;;;	;			0.255754	0.830621		0.131763	0.884786
624_0779	764256	764897	CDS	+			2-dehydro-3-deoxyphosphogluconate aldolase	K01625	COG0800;;;;	G;;;;	2-keto-3-deoxy-6-phosphogluconate aldolase;;;;	764256_764897;+;4-hydroxy-2-oxoglutarate aldolase (EC 4.1.3.16) @ 2-dehydro-3-deoxyphosphogluconate aldolase (EC 4.1.2.14)	;;	;;	0.103932	1		0.332495	0.332631		0.176519	0.668953			764056	764306					; _;;;	;			1.68464	0.163279		-0.178441	0.865034
624_0780	764984	766030	CDS	-			hypothetical protein	K02016	COG0614;;;;	P;;;;	ABC-type Fe3+-hydroxamate transport system, periplasmic component;;;;	764984_766030;-;iron chelatin ABC transporter periplasmic-binding protein	;;	;;	0.421262	1		0.411285	0.74662		-0.0548702	0.96355			765980	766230					CF65_02380;1628197_1629243;CDS;iron(III) ABC transporter, periplasmiciron-binding protein, putative';fecB	1628197_1629243;44	2.64	CRP-activated	3.21854	0.0311098	perio: up	0.216593	0.887702
624_0781	766341	767573	CDS	-			D-3-phosphoglycerate dehydrogenase	K00058	COG0111;;;;	HE;;;;	Phosphoglycerate dehydrogenase and related dehydrogenases;;;;	766341_767573;-;D-3-phosphoglycerate dehydrogenase (EC 1.1.1.95)	;;	;;	0.0337318	1		0.157789	0.795571		0.159434	0.762629			767523	767773					; _;;;	;			0.531857	0.656904		-0.681524	0.239174
624_0782	766677	766717	ncRNA	+		D7S_1907.1;42;AS:i:0;	cis-antisense to D7S_1907		;;;;	;;;;	;;;;	766341_767573;-;D-3-phosphoglycerate dehydrogenase (EC 1.1.1.95)	;;	;;	0.0875767	1		0.225567	NA		0.23294	NA			766577	766727					; _;;;	;			-2.18198	0.130786		NA	NA
624_0783	767593	768249	CDS	-			ribose 5-phosphate isomerase	K01807	COG0120;;;;	G;;;;	Ribose 5-phosphate isomerase;;;;	767593_768249;-;Ribose 5-phosphate isomerase A (EC 5.3.1.6)	;;	;;	0.118935	1		0.266483	0.86143		-0.148884	0.913005			768199	768449					; _;;;	;			0.1452	0.894808		-0.575154	0.647906
624_0784	768348	769517	CDS	-			coproporphyrinogen III oxidase	K02495	COG0635;;;;	H;;;;	Coproporphyrinogen III oxidase and related Fe-S oxidoreductases;;;;	768348_769517;-;Radical SAM family enzyme, similar to coproporphyrinogen III oxidase, oxygen-independent, clustered with nucleoside-triphosphatase RdgB	;;	;;	0.0106961	1		0.357604	0.579256		0.462089	0.365006			769467	769717					; _;;;	;			1.41954	0.310973		0.763376	0.410354
624_0785	769517	769840	CDS	-			hypothetical protein		;;;;	;;;;	;;;;	769517_769840;-;PlcB, ORFX, ORFP, ORFB, ORFA, ldh gene	;;	;;	0.111741	1		0.102193	0.94546		0.155608	0.876278			769790	770040					; _;;;	;			1.65857	0.264444		0.405671	0.821726
624_0786	769879	770472	CDS	-			non-canonical purine NTP pyrophosphatase	K02428	COG0127;;;;	F;;;;	Xanthosine triphosphate pyrophosphatase;;;;	769879_770559;-;Nucleoside 5-triphosphatase RdgB (dHAPTP, dITP, XTP-specific) (EC 3.6.1.15)	;;	;;	0.105735	1		0.265207	0.497738		0.228955	0.5326			770422	770672					; _;;;	;			0.641609	0.590216		0.109164	0.947353
624_0787	770585	770914	CDS	-			competence protein ComE	K02237	COG1555;;;;	L;;;;	DNA uptake protein and related DNA-binding proteins;;;;	770585_770914;-;DNA uptake protein and related DNA-binding proteins	;;	;;	0.183366	1		-0.134303	0.958699		-0.199949	NA			770864	771114					CF65_02367;1623314_1623643;CDS;competence protein, putative;	1623314_1623643;44	-2.02	CRP-repressed	2.25341	0.146665		-0.0104011	0.998334
624_0788	771507	772451	CDS	-	ispH	catalyzes the conversion of 1-hydroxy-2-methyl-2-(E)-butenyl 4-diphosphate into isopentenyl diphosphate (IPP) and dimethylallyl diphosphate (DMAPP)%3B functions in the nonmevalonate isoprenoid biosynthesis pathway%3B Derived by automated computational analysis using gene prediction method: Protein Homology.	4-hydroxy-3-methylbut-2-enyl diphosphate reductase	K03527	COG0761;;;;	IM;;;;	Penicillin tolerance protein;;;;	771507_772451;-;4-hydroxy-3-methylbut-2-enyl diphosphate reductase (EC 1.17.1.2)	;;	;;	0.0660114	1		0.434982	0.131414		0.140506	0.762629			772401	772651					; _;;;	;			2.6771	0.0215365	perio: up	-0.0337308	0.984656
624_0789	772451	772945	CDS	-			signal peptidase II	K03101	COG0597;;;;	MU;;;;	Lipoprotein signal peptidase;;;;	772451_772945;-;Lipoprotein signal peptidase (EC 3.4.23.36)	;;	;;	-0.23081	1		0.263674	0.419769		0.367399	0.165213			772895	773145					; _;;;	;			0.780363	0.585786		-0.176518	0.872698
624_0790	773025	775847	CDS	-	ileS	IleRS%3B catalyzes the formation of isoleucyl-tRNA(Ile) from isoleucine and tRNA(Ile)%3B since isoleucine and other amino acids such as valine are similar%2C there are additional editing function in this enzyme%3B one is involved in hydrolysis of activated valine-AMP and the other is involved in deacylation of mischarged Val-tRNA(Ile)%3B there are two active sites%2C one for aminoacylation and on…	isoleucine--tRNA ligase	K01870	COG0060;;;;	J;;;;	Isoleucyl-tRNA synthetase;;;;	773025_775799;-;Isoleucyl-tRNA synthetase (EC 6.1.1.5)	;;	;;	-0.0385908	NA		0.223002	NA		0.344207	NA			775797	776047					; _;;;	;			0.547078	0.577335		-0.118879	0.962764
624_0791	775885	776133	CDS	-			hypothetical protein		;;;;	;;;;	;;;;	775885_776133;-;FIG01055344: hypothetical protein	776117_776359;-;putative ORF-4	;;	-0.0588315	1		0.176336	0.755875		0.0786404	0.892214			776083	776333					CF65_02949;2062081_2062302;CDS;hypothetical protein;	2062068_2062316;44	2.66	CRP-activated	2.35129	0.0806555		0.105358	0.947353
624_0792	776117	776359	CDS	-			hypothetical protein		;;;;	;;;;	;;;;	775885_776133;-;FIG01055344: hypothetical protein	776117_776359;-;putative ORF-4	;;	0.0929356	1		0.445085	0.263814		0.204892	0.690611			776309	776559					CF65_02949;2062081_2062302;CDS;hypothetical protein;	2062055_2062297;22	2.66	CRP-activated	1.54846	0.3085		-0.279204	0.863958
624_0793	776359	777291	CDS	-			FMN adenylyltransferase	K11753	COG0196;;;;	H;;;;	FAD synthase;;;;	776359_777291;-;Riboflavin kinase (EC 2.7.1.26) / FMN adenylyltransferase (EC 2.7.7.2)	;;	;;	0.169535	1		0.425515	0.170542		0.327068	0.312898			777241	777491					; _;;;	;			0.488466	0.670876		-0.574005	0.306326
624_0794	777369	778946	CDS	-			multidrug transporter MurJ	K03980	COG0728;;;;	R;;;;	Uncharacterized membrane protein, putative virulence factor;;;;	777369_778946;-;Proposed peptidoglycan lipid II flippase MurJ	;;	;;	0.0172778	1		0.0686544	0.966063		0.433478	0.517469			778896	779146					; _;;;	;			1.67396	0.16969		-0.443544	0.719014
624_0795	779214	779477	CDS	+	rpsT	binds directly to the 16S rRNA and is involved in post-translational inhibition of arginine and ornithine decarboxylase%3B Derived by automated computational analysis using gene prediction method: Protein Homology.	30S ribosomal protein S20	K02968	COG0268;;;;	J;;;;	Ribosomal protein S20;;;;	779214_779477;+;SSU ribosomal protein S20p	;;	;;	-0.00371331	1		-0.0927522	0.901347		-0.180828	0.686414			779014	779264					; _;;;	;			0.904432	0.418061		0.0264944	0.988918
624_0796	779587	780264	CDS	-			hemolysin regulation protein AhpA	K07186	COG3726;;;;	R;;;;	Uncharacterized membrane protein affecting hemolysin expression;;;;	779587_780264;-;Lipoate-protein ligase A	;;	;;	-0.100489	1		-0.151449	0.845425		0.00946392	0.988941			780214	780464					; _;;;	;			1.75995	0.166405		0.0424072	0.982039
624_0797	780340	781284	CDS	+			phosphoserine phosphatase	K01079	COG0560;;;;	E;;;;	Phosphoserine phosphatase;;;;	780340_781284;+;Phosphoserine phosphatase (EC 3.1.3.3)	;;	;;	0.390606	1		0.588462	0.326232		0.410505	0.526521			780140	780390					; _;;;	;			0.990006	0.413989		-0.771756	0.52583
624_0798	781295	781786	CDS	+		nucleotide binding property based on structural studies of Haemophilus influenzae crystallized protein in PDB Accession Number 1IN0 and NMR studies of Escherichia coli YajQ%3B the YajQ protein from Pseudomonas synringae appears to play a role in activation of bateriophage phi6 segment L transcription%3B Derived by automated computational analysis using gene prediction method: Protein Homology.	nucleotide-binding protein	K09767	COG1666;;;;	S;;;;	Uncharacterized protein conserved in bacteria;;;;	781295_781786;+;FIG001943: hypothetical protein YajQ	;;	;;	0.118091	1		0.113182	0.941482		0.119933	0.907237			781095	781345					; _;;;	;			0.319134	0.808168		-0.379411	0.810549
624_0799	781915	782499	CDS	+		Enables the recycling of peptidyl-tRNAs produced at termination of translation%3B Derived by automated computational analysis using gene prediction method: Protein Homology.	peptidyl-tRNA hydrolase	K01056	COG0193;;;;	J;;;;	Peptidyl-tRNA hydrolase;;;;	781915_782499;+;Peptidyl-tRNA hydrolase (EC 3.1.1.29)	;;	;;	-0.156926	1		0.230114	0.899796		0.303183	0.814943			781715	781965					; _;;;	;			-0.136264	0.909603		-0.765697	0.567283
624_0800	782503	782587	ncRNA	+		D7S_1888.2;42;AS:i:0;	sRNA		;;;;	;;;;	;;;;	-1_-1;.;.	;;	;;	-1.15998	0.640137		0.329975	0.863834		0.24711	0.883442			782403	782553					; _;;;	;			2.0716	0.181547		-0.139078	0.948326
624_0801	782654	782684	ncRNA	+		D7S_1888.1;42;AS:i:0;	sRNA		;;;;	;;;;	;;;;	-1_-1;.;.	;;	;;	-0.298958	1		-0.00208405	0.997796		0.18469	0.874314			782554	782704					; _;;;	;			NA	NA		0.180388	0.915711
624_0802	782688	783779	CDS	+	ychF	EngD%3B translation-associated GTPase%3B the crystal structure of the Haemophilus influenzae YchF protein showed similarity to the yeast structure (PDB: 1NI3)%3B fluorescence spectroscopy revealed nucleic acid binding%3B the yeast protein YBR025c interacts with the translation elongation factor eEF1%3B Derived by automated computational analysis using gene prediction method: Protein Homology.	GTP-binding protein	K06942	COG0012;;;;	J;;;;	Predicted GTPase, probable translation factor;;;;	782688_783779;+;GTP-binding and nucleic acid-binding protein YchF	;;	;;	-0.24479	1		0.00758143	0.9964		0.226003	0.774959			782488	782738					; _;;;	;			3.62765	0.00113979	perio: up	-0.466134	0.625903
624_0803	784115	784696	CDS	+			uracil-DNA glycosylase		;;;;	;;;;	;;;;	784115_784696;+;Hypothetical protein VC0266 (sugar utilization related?)	;;	;;	0.201945	1		1.84769	1.20074e-06	Fur-repressed	1.17413	0.00570709	Fur-repressed	Fur-repressed	783915	784165					; _;;;	;			0.321485	0.826088		0.346856	0.735855
624_0804	785134	786081	CDS	-			cysteine synthase	K01738	COG0031;;;;	E;;;;	Cysteine synthase;;;;	785056_785169;+;hypothetical protein	785134_786081;-;Cysteine synthase (EC 2.5.1.47)	;;	0.666229	1		0.48281	0.696237		0.284973	0.823019			786031	786281					; _;;;	;			-1.21269	0.20716		-0.155559	0.935897
624_0805	786195	787019	CDS	-		role in sulfur assimilation%3B Derived by automated computational analysis using gene prediction method: Protein Homology.	cysteine biosynthesis protein CysZ	K06203	COG2981;;;;	E;;;;	Uncharacterized protein involved in cysteine biosynthesis;;;;	786195_787019;-;Sulfate transporter, CysZ-type	;;	;;	0.567402	1		-1.24673	0.288435		-1.84512	0.0555128			786969	787219					; _;;;	;			-0.674118	0.566771		0.117118	0.958254
624_0806	787160	788197	CDS	+			cell division protein ZipA	K03528	COG3115;;;;	D;;;;	Cell division protein;;;;	787064_788197;+;Cell division protein ZipA	788194_788307;-;hypothetical protein	;;	-0.0463719	1		-0.252324	0.599936		-0.0850585	0.884781			786960	787210					; _;;;	;			1.57777	0.194151		-0.471022	0.529851
624_0807	788301	790316	CDS	+	ligA	this protein catalyzes the formation of phosphodiester linkages between 5'-phosphoryl and 3'-hydroxyl groups in double-stranded DNA using NAD as a coenzyme and as the energy source for the reaction%3B essential for DNA replication and repair of damaged DNA%3B similar to ligase LigB%3B Derived by automated computational analysis using gene prediction method: Protein Homology.	aromatic ring-opening dioxygenase LigA	K01972	COG0272;;;;	L;;;;	NAD-dependent DNA ligase (contains BRCT domain type II);;;;	788194_788307;-;hypothetical protein	788301_790316;+;DNA ligase (EC 6.5.1.2)	;;	-0.182169	1		0.359695	0.381775		0.385997	0.296997			788101	788351					; _;;;	;			0.34039	0.721414		-0.0739684	0.957594
624_0808	790385	790963	CDS	-		catalyzes the formation of thymidine 5'-phosphate from thymidine%3B Derived by automated computational analysis using gene prediction method: Protein Homology.	thymidine kinase	K00857	COG1435;;;;	F;;;;	Thymidine kinase;;;;	790385_790963;-;Thymidine kinase (EC 2.7.1.21)	;;	;;	-0.134305	1		0.0488318	0.97362		0.150326	0.881983			790913	791163					; _;;;	;			0.867325	0.484187		0.472027	0.689829
624_0809	790966	791199	CDS	-			hypothetical protein		;;;;	;;;;	;;;;	790966_791199;-;unknown	;;	;;	-0.0667108	1		0.033116	0.972042		-0.00644365	0.990627			791149	791399					; _;;;	;			-0.574932	0.623066		0.449608	0.71521
624_0810	791264	792292	CDS	-			tRNA threonylcarbamoyl adenosine modification protein TsaD	K01409	COG0533;;;;	O;;;;	Metal-dependent proteases with possible chaperone activity;;;;	791264_792292;-;TsaD/Kae1/Qri7 protein, required for threonylcarbamoyladenosine t(6)A37 formation in tRNA	;;	;;	-0.0062121	1		0.320875	0.641976		0.26081	0.696541			792242	792492					; _;;;	;			-2.74475	0.00993564	perio: down	-0.475039	0.663441
624_0811	792517	792732	CDS	+			30S ribosomal protein S21	K02970	COG0828;;;;	J;;;;	Ribosomal protein S21;;;;	792517_792732;+;SSU ribosomal protein S21p	;;	;;	0.0723416	1		-0.132968	0.953888		-0.306902	0.819275			792317	792567					; _;;;	;			0.266475	0.799899		-1.10509	0.239174
624_0812	792854	794611	CDS	+	dnaG	synthesizes RNA primers at the replication forks%3B Derived by automated computational analysis using gene prediction method: Protein Homology.	DNA primase	K02316	COG0358;;;;	L;;;;	DNA primase (bacterial type);;;;	792854_794611;+;DNA primase (EC 2.7.7.-)	;;	;;	-0.0104174	1		-0.00199968	0.997796		-0.226959	0.77537			792654	792904					; _;;;	;			-0.0545984	0.95413		0.821152	0.224683
624_0813	794687	796537	CDS	+		sigma factors are initiation factors that promote the attachment of RNA polymerase to specific initiation sites and are then released%3B this is the primary sigma factor of bacteria%3B Derived by automated computational analysis using gene prediction method: Protein Homology.	RNA polymerase subunit sigma	K03086	COG0568;;;;	K;;;;	DNA-directed RNA polymerase, sigma subunit (sigma70/sigma32);;;;	794687_796537;+;RNA polymerase sigma factor RpoD	;;	;;	-0.0636427	1		0.257936	0.804015		0.26357	0.771134			794487	794737					; _;;;	;			-1.33888	0.126478		-0.817791	0.378315
624_0815	796932	797204	CDS	+			hypothetical protein		;;;;	;;;;	;;;;	796932_797204;+;Phage integrase	;;	;;	-0.342656	1		0.311562	0.77331		0.5425	0.456098			796732	796982					; _;;;	;			-0.0815736	0.954925		0.295709	0.843614
624_0816	797248	797547	CDS	+			hypothetical protein		;;;;	;;;;	;;;;	797471_797605;+;hypothetical protein	;;	;;	0.0932625	1		-0.189326	0.80703		-0.322785	0.517885			797048	797298					; _;;;	;			-3.51577	0.000167496	perio: down	0.249523	0.853818
624_0817	798425	798646	CDS	+			hypothetical protein		;;;;	;;;;	;;;;	798398_798646;+;Mobile element protein	;;	;;	-0.304321	1		-0.234035	0.938372		0.612636	NA			798225	798475					; _;;;	;			NA	NA		0.457852	0.803268
624_0818	798444	798719	ncRNA	-		D7S_1868.1;42;AS:i:-6;	cis-antisense to D7S_1868		;;;;	;;;;	;;;;	798398_798646;+;Mobile element protein	;;	;;	0.113969	1		0.14574	0.890759		0.121628	0.881983			798694	798819					CF65_00357;243471_243923;CDS;transposase for insertion sequence ISAa1;tpn/tpnA	243601_243876;0	2.03	CRP-activated	0.997881	0.489328		-1.07765	0.0954781
624_0819	798982	799072	ncRNA	+		D7S_1867.1;42;AS:i:0;	sRNA		;;;;	;;;;	;;;;	-1_-1;.;.	;;	;;	-0.0596201	1		0.442954	0.269376		0.250698	0.607774			798882	799032					; _;;;	;			2.73636	0.0735497		-0.100665	0.942626
624_0820	799183	799440	CDS	-			30S ribosomal protein S17	K02961	COG0186;;;;	J;;;;	Ribosomal protein S17;;;;	799183_799440;-;SSU ribosomal protein S17p (S11e)	;;	;;	-0.458734	0.821743		-0.121565	0.902201		0.0459714	0.951202			799390	799640					; _;;;	;			0.743688	0.447313		-0.17855	0.835387
624_0821	799440	799631	CDS	-		one of the stabilizing components for the large ribosomal subunit%3B Derived by automated computational analysis using gene prediction method: Protein Homology.	50S ribosomal protein L29	K02904	COG0255;;;;	J;;;;	Ribosomal protein L29;;;;	799440_799631;-;LSU ribosomal protein L29p (L35e)	;;	;;	-0.0869264	1		-0.033249	0.973497		-0.00513341	0.991451			799581	799831					; _;;;	;			-1.27209	0.184968		-0.0967978	0.944342
624_0822	799631	800041	CDS	-			50S ribosomal protein L16	K02878	COG0197;;;;	J;;;;	Ribosomal protein L16/L10E;;;;	799631_800041;-;LSU ribosomal protein L16p (L10e)	;;	;;	-0.184518	1		0.242698	0.855887		0.123196	0.91712			799991	800241					; _;;;	;			1.11617	0.258056		-0.603034	0.594286
624_0823	800055	800762	CDS	-			30S ribosomal protein S3	K02982	COG0092;;;;	J;;;;	Ribosomal protein S3;;;;	800055_800762;-;SSU ribosomal protein S3p (S3e)	;;	;;	-0.127138	1		0.470716	0.590707		0.204266	0.843467			800712	800962					; _;;;	;			0.726261	0.436126		0.905344	0.387525
624_0824	800779	801111	CDS	-			50S ribosomal protein L22	K02890	COG0091;;;;	J;;;;	Ribosomal protein L22;;;;	800779_801111;-;LSU ribosomal protein L22p (L17e)	;;	;;	-0.180423	1		0.385766	0.56723		0.18846	0.814943			801061	801311					; _;;;	;			1.49588	0.150102		0.132063	0.916108
624_0825	801122	801397	CDS	-			30S ribosomal protein S19	K02965	COG0185;;;;	J;;;;	Ribosomal protein S19;;;;	801122_801268;-;SSU ribosomal protein S19p (S15e)	;;	;;	-0.134855	1		0.243531	0.797161		0.296721	0.692911			801347	801597					; _;;;	;			1.25289	0.217173		-0.108727	0.942626
624_0826	801423	802244	CDS	-			50S ribosomal protein L2	K02886	COG0090;;;;	J;;;;	Ribosomal protein L2;;;;	801423_802244;-;LSU ribosomal protein L2p (L8e)	;;	;;	-0.533351	1		0.353367	0.728185		0.292704	0.762629			802194	802444					; _;;;	;			3.58261	0.000722084	perio: up	0.0633785	0.974849
624_0827	802265	802567	CDS	-			50S ribosomal protein L23	K02892	COG0089;;;;	J;;;;	Ribosomal protein L23;;;;	802265_802567;-;LSU ribosomal protein L23p (L23Ae)	802564_803166;-;LSU ribosomal protein L4p (L1e)	;;	-0.0735487	1		0.718832	0.181348		0.242224	0.774199			802517	802767					; _;;;	;			1.37739	0.183604		0.166724	0.888975
624_0828	802564	803166	CDS	-	rplD	L4 is important during the early stages of 50S assembly%3B it initially binds near the 5' end of the 23S rRNA%3B Derived by automated computational analysis using gene prediction method: Protein Homology.	50S ribosomal protein L4	K02926	COG0088;;;;	J;;;;	Ribosomal protein L4;;;;	802265_802567;-;LSU ribosomal protein L23p (L23Ae)	802564_803166;-;LSU ribosomal protein L4p (L1e)	;;	-0.16081	1		0.245897	0.802028		0.313288	0.678359			803116	803366					; _;;;	;			0.0663645	0.942359		-0.0314756	0.987234
624_0829	803182	803808	CDS	-			50S ribosomal protein L3	K02906	COG0087;;;;	J;;;;	Ribosomal protein L3;;;;	803182_803808;-;LSU ribosomal protein L3p (L3e)	;;	;;	-0.348443	1		-0.00980788	0.99568		0.166515	0.79684			803758	804008					; _;;;	;			1.34431	0.1437		-0.0934885	0.93664
624_0830	803825	804136	CDS	-	rpsJ	NusE%3B involved in assembly of the 30S subunit%3B in the ribosome%2C this protein is involved in the binding of tRNA%3B in Escherichia coli this protein was also found to be involved in transcription antitermination%3B NusB/S10 heterodimers bind boxA sequences in the leader RNA of rrn operons which is required for antitermination%3B binding of NusB/S10 to boxA nucleates assembly of the antitermi…	30S ribosomal protein S10	K02946	COG0051;;;;	J;;;;	Ribosomal protein S10;;;;	803825_804136;-;SSU ribosomal protein S10p (S20e)	;;	;;	0.0260052	1		0.501526	0.341656		0.179833	0.813759			804086	804336					; _;;;	;			0.390853	0.685855		-0.231201	0.759792
624_0831	804386	805282	CDS	-			LysR family transcriptional regulator		;;;;	;;;;	;;;;	804386_805282;-;Transcriptional regulators, LysR family	;;	;;	-0.0395231	1		-0.49892	0.0455067		-0.243426	0.420372			805232	805482					; _;;;	;			0.180183	0.897802		-0.31668	0.729477
624_0832	804883	804933	ncRNA	+		D7S_1856.1;42;AS:i:0;	cis-antisense to D7S_1856		;;;;	;;;;	;;;;	804386_805282;-;Transcriptional regulators, LysR family	;;	;;	-0.208546	1		0.0072304	NA		0.191532	NA			804783	804933					; _;;;	;			NA	NA		0.234689	NA
624_0833	805556	806209	CDS	+			acetyl-CoA--acetoacetyl-CoA transferase subunit alpha	K01034	COG1788;;;;	I;;;;	Acyl CoA:acetate/3-ketoacid CoA transferase, alpha subunit;;;;	805556_806209;+;Acetyl-CoA:acetoacetyl-CoA transferase, alpha subunit (EC 2.8.3.8)	;;	;;	-0.177067	1		-0.189164	0.944353		-0.39301	0.810912			805356	805606					; _;;;	;			-0.608913	0.60505		1.91744	0.0252333	co-inf: up
624_0834	806221	806886	CDS	+			acetate CoA-transferase	K01035	COG2057;;;;	I;;;;	Acyl CoA:acetate/3-ketoacid CoA transferase, beta subunit;;;;	806221_806886;+;Acetyl-CoA:acetoacetyl-CoA transferase, beta subunit (EC 2.8.3.8)	;;	;;	0.0158236	1		-0.301813	0.851371		-0.216039	NA			806021	806271					; _;;;	;			1.18977	0.29724		0.450422	0.790135
624_0835	806889	808232	CDS	+			short-chain fatty acid transporter	K02106	COG2031;;;;	I;;;;	Short chain fatty acids transporter;;;;	806889_808232;+;Short chain fatty acids transporter	;;	;;	-0.151417	1		-0.342147	0.844266		-0.387133	0.785701			806689	806939					; _;;;	;			-0.774342	0.461158		1.16693	0.224683
624_0836	808250	809431	CDS	+		Catalyzes the synthesis of acetoacetyl coenzyme A from two molecules of acetyl coenzyme A. It can also act as a thiolase%2C catalyzing the reverse reaction and generating two-carbon units from the four-carbon product of fatty acid oxidation%3B Derived by automated computational analysis using gene prediction method: Protein Homology.	acetyl-CoA acetyltransferase	K00626	COG0183;;;;	I;;;;	Acetyl-CoA acetyltransferase;;;;	808250_809431;+;Acetyl-CoA acetyltransferase (EC 2.3.1.9)	;;	;;	0.0254656	1		-0.0152707	0.99568		0.0140259	NA			808050	808300					; _;;;	;			-0.346218	0.710921		1.07198	0.11238
624_0837	809529	809996	CDS	-			AsnC family transcriptional regulator		;;;;	;;;;	;;;;	809529_809996;-;Transcriptional regulator, AsnC family	;;	;;	-0.194221	1		-0.313507	0.756568		-0.0760676	0.946224			809946	810196					; _;;;	;			2.22179	0.150031		0.747136	0.405274
624_0838	810087	811616	CDS	-			hypothetical protein		;;;;	;;;;	;;;;	810087_811616;-;Arginine/ornithine antiporter ArcD	;;	;;	-0.221099	1		-0.462899	0.66851		-0.299939	0.79172			811566	811816					; _;;;	;			3.25834	0.00336086	perio: up	0.227987	0.882332
624_0839	811733	812665	CDS	-		reversible synthesis of carbamate and ATP from carbamoyl phosphate and ADP%3B Derived by automated computational analysis using gene prediction method: Protein Homology.	carbamate kinase	K00926	COG0549;;;;	E;;;;	Carbamate kinase;;;;	811733_812665;-;Carbamate kinase (EC 2.7.2.2)	;;	;;	0.0593223	1		-1.07391	0.289223		-1.16353	0.206265			812615	812865					; _;;;	;			2.53994	0.0384585	perio: up	-0.629938	0.647906
624_0840	812675	813679	CDS	-		catalyzes the formation of ornithine and carbamylphosphate from citrulline in the arginine catabolic pathway%3B Derived by automated computational analysis using gene prediction method: Protein Homology.	ornithine carbamoyltransferase	K00611	COG0078;;;;	E;;;;	Ornithine carbamoyltransferase;;;;	812675_813679;-;Ornithine carbamoyltransferase (EC 2.1.3.3)	;;	;;	0.309159	1		-1.18162	0.128101		-1.4643	0.0350975	Fur-activated	Fur-activated	813629	813879					; _;;;	;			2.14515	0.0539099		0.325253	0.829876
624_0841	813922	815313	CDS	+			chloride channel protein EriC		;;;;	;;;;	;;;;	813922_815313;+;Chloride channel protein	;;	;;	-0.0538599	1		0.841054	0.0547731		0.941658	0.0207702	Fur-repressed	Fur-repressed	813722	813972					; _;;;	;			0.973044	0.311482		-0.0204341	0.996056
624_0842	815316	816299	CDS	+			tRNA-dihydrouridine synthase A	K05539	COG0042;;;;	J;;;;	tRNA-dihydrouridine synthase;;;;	815316_816299;+;tRNA dihydrouridine synthase A	;;	;;	-0.0557405	1		0.651317	0.570642		1.12474	0.158671			815116	815366					; _;;;	;			-0.764015	0.466834		0.92626	0.468451
624_0843	815997	816079	ncRNA	-		D7S_1846.1;40;AS:i:-12;	cis-antisense to D7S_1846		;;;;	;;;;	;;;;	815316_816299;+;tRNA dihydrouridine synthase A	;;	;;	-0.700029	0.980053		-0.156069	0.938372		0.140863	0.91442			816054	816179					; _;;;	;			-0.845313	0.543415		-0.0782823	0.970657
624_0844	816355	817347	CDS	-		catalyzes the formation of asparagine from aspartate and ammonia%3B Derived by automated computational analysis using gene prediction method: Protein Homology.	aspartate--ammonia ligase	K01914	COG2502;;;;	E;;;;	Asparagine synthetase A;;;;	816355_817347;-;Aspartate--ammonia ligase (EC 6.3.1.1)	;;	;;	-0.174323	1		-0.382167	0.828065		0.352331	0.820561			817297	817547					; _;;;	;			0.639707	0.552052		0.0900661	0.973196
624_0845	817513	817965	CDS	+		transcriptional repressor of asnA which codes for aspartate-ammonia ligase%3B Derived by automated computational analysis using gene prediction method: Protein Homology.	transcriptional regulator	K03718	COG1522;;;;	K;;;;	Transcriptional regulators;;;;	817513_817965;+;Regulatory protein AsnC	;;	;;	0.102965	1		-0.0951997	0.914585		-0.129564	0.825518			817313	817563					; _;;;	;			0.20064	0.891805		-0.440372	0.700088
624_0846	818000	818758	CDS	+		catalyzes the reversible phosphorylytic cleavage of uridine and deoxyuridine to uracil and ribose- or deoxyribose-1-phosphate%3B involved in the pyrimidine salvage pathway%3B Derived by automated computational analysis using gene prediction method: Protein Homology.	uridine phosphorylase	K00757	COG2820;;;;	F;;;;	Uridine phosphorylase;;;;	818000_818758;+;Uridine phosphorylase (EC 2.4.2.3)	;;	;;	0.488744	0.859362		-0.0360908	0.976114		-0.373389	0.507727			817800	818050					; _;;;	;			1.76486	0.130513		-0.764341	0.209062
624_0847	818893	819954	CDS	-			permease	K03548	COG0628;;;;	R;;;;	Predicted permease;;;;	818893_819954;-;Putative permease PerM (= YfgO)	;;	;;	-0.02199	1		-1.15305	4.86649e-06	Fur-activated	-1.12085	1.79753e-05	Fur-activated	Fur-activated	819904	820154					; _;;;	;			-1.35112	0.14419		1.13469	0.194297
624_0848	820028	820378	CDS	+			arsenate reductase	K00537	COG1393;;;;	P;;;;	Arsenate reductase and related proteins, glutaredoxin family;;;;	820028_820378;+;Arsenate reductase (EC 1.20.4.1)	;;	;;	-0.0489625	1		0.125722	0.878704		0.0298455	0.96355			819828	820078					; _;;;	;			0.754218	0.596686		0.631726	0.649707
624_0849	820562	820924	CDS	-			dithiol-disulfide isomerase		;;;;	;;;;	;;;;	820444_820569;-;hypothetical protein	820562_820924;-;FIG00696564: hypothetical protein	820875_821159;-;hypothetical protein	-0.126658	1		-1.3634	0.078083		-1.1341	NA			820874	821124					; _;;;	;			0.350261	0.816509		1.30736	0.165173
624_0850	820875	821159	CDS	-			hypothetical protein	K09890	COG3036;;;;	S;;;;	Uncharacterized protein conserved in bacteria;;;;	820562_820924;-;FIG00696564: hypothetical protein	820875_821159;-;hypothetical protein	;;	-0.167894	1		-0.0618451	0.972678		0.0501436	NA			821109	821359					; _;;;	;			0.896574	0.535362		-0.0875781	0.971476
624_0851	821370	822701	CDS	+	rimO	catalyzes the methylthiolation of an aspartic acid residue of the S12 protein of the 30S ribosomal subunit%3B Derived by automated computational analysis using gene prediction method: Protein Homology.	ribosomal protein S12 methylthiotransferase RimO	K14441	COG0621;;;;	J;;;;	2-methylthioadenine synthetase;;;;	821370_822701;+;Ribosomal protein S12p Asp88 (E. coli) methylthiotransferase	;;	;;	-0.1186	1		0.237018	0.835542		0.424964	0.586374			821170	821420					; _;;;	;			2.83084	0.00736113	perio: up	-0.727226	0.352156
624_0852	822736	823230	CDS	+			protein tyrosine phosphatase	K01104	COG0394;COG5599;COG2365;COG2453;COG4464	T;T;T;T;GM	Protein-tyrosine-phosphatase;Protein tyrosine phosphatase;Protein tyrosine/serine phosphatase;Predicted protein-tyrosine phosphatase;Capsular polysaccharide biosynthesis protein	822736_823230;+;Low molecular weight protein tyrosine phosphatase (EC 3.1.3.48)	;;	;;	-0.0118471	1		0.311388	0.593612		0.333206	0.505864			822536	822786					; _;;;	;			2.34538	0.065182		0.169723	0.888975
624_0853	823357	823575	pseudogene	+		hypothetical protein%3B disrupted%3B Derived by automated computational analysis using gene prediction method: Protein Homology.	NA	K09794	COG2841;;;;	S;;;;	Uncharacterized protein conserved in bacteria;;;;	-1_-1;.;.	;;	;;	-0.0393553	1		-0.479296	0.573636		-0.8001	0.180003			823157	823407					; _;;;	;			1.77847	0.247774		-0.191704	0.882139
624_0854	823647	824243	CDS	-			peptidylprolyl isomerase	K03775	COG1047;;;;	O;;;;	FKBP-type peptidyl-prolyl cis-trans isomerases 2;;;;	823647_824243;-;FKBP-type peptidyl-prolyl cis-trans isomerase SlyD (EC 5.2.1.8)	;;	;;	-0.255574	1		0.356195	0.60457		0.549995	0.277045			824193	824443					; _;;;	;			1.50051	0.177889		0.113538	0.942626
624_0855	824338	825057	CDS	-			hypothetical protein		;;;;	;;;;	;;;;	824338_825057;-;probable periplasmic protein NMA1059	;;	;;	0.0438286	1		-0.185266	0.77331		-0.111187	0.860196			825007	825257					; _;;;	;			3.0009	0.0467427	perio: up	-0.592233	0.224683
624_0856	825108	825542	CDS	-			RNase E inhibitor protein	K09893	COG3076;;;;	S;;;;	Uncharacterized protein conserved in bacteria;;;;	825108_825542;-;Ribonuclease E inhibitor RraB	;;	;;	-0.166887	1		0.240635	0.771567		0.248652	0.73126			825492	825742					; _;;;	;			1.50387	0.216695		-0.573438	0.425317
624_0857	825637	826032	CDS	-			hypothetical protein	K03282	COG1970;;;;	M;;;;	Large-conductance mechanosensitive channel;;;;	825637_826032;-;Large-conductance mechanosensitive channel	;;	;;	0.0468719	1		0.160398	0.648992		0.156537	0.615934			825982	826232					CF65_00406;270488_270883;CDS;large conductance mechanosensitive channelprotein, putative';mscL	270488_270883;44	2.21	CRP-activated	3.10548	0.0193313	perio: up	-0.456649	0.518998
624_0858	826142	827518	CDS	-	trkA	involved in potassium uptake%3B found to be peripherally associated with the inner membrane in Escherichia coli%3B contains an NAD-binding domain%3B Derived by automated computational analysis using gene prediction method: Protein Homology.	potassium transporter peripheral membrane component	K03499	COG0569;;;;	P;;;;	K+ transport systems, NAD-binding component;;;;	826142_827518;-;Trk system potassium uptake protein TrkA	;;	;;	-0.331726	1		0.629101	0.221125		0.898386	0.0376233	Fur-repressed	Fur-repressed	827468	827718					CF65_00407;270993_272369;CDS;potassium uptake protein TrkA, putative;trkA	270993_272369;44	2.37	CRP-activated	1.39602	0.237027		-0.57584	0.494354
624_0859	827542	828897	CDS	-		catalyzes the methylation of cytosine at position 967 (m5C967) of 16S rRNA%3B SAM-dependent methyltransferase%3B Derived by automated computational analysis using gene prediction method: Protein Homology.	16S rRNA methyltransferase	K03500	COG0144;;;;	J;;;;	tRNA and rRNA cytosine-C5-methylases;;;;	827542_828897;-;16S rRNA (cytosine(967)-C(5))-methyltransferase (EC 2.1.1.176) ## SSU rRNA m5C967	;;	;;	-0.385075	1		0.991363	0.0493814	Fur-repressed	1.04557	0.0296258	Fur-repressed	Fur-repressed	828847	829097					CF65_00408;272393_273748;CDS;hypothetical protein;sun/fmu/fmv/rsmB	272393_273748;44	2.36	CRP-activated	1.67259	0.102362		-0.585718	0.589326
624_0860	828897	829853	CDS	-	fmt	modifies the free amino group of the aminoacyl moiety of methionyl-tRNA(fMet) which is important in translation initiation%3B inactivation of this gene in Escherichia coli severely impairs growth%3B Derived by automated computational analysis using gene prediction method: Protein Homology.	methionyl-tRNA formyltransferase	K00604	COG0223;;;;	J;;;;	Methionyl-tRNA formyltransferase;;;;	828897_829853;-;Methionyl-tRNA formyltransferase (EC 2.1.2.9)	;;	;;	-0.663803	0.119156		0.441429	0.264252		1.0591	0.000261514	Fur-repressed	Fur-repressed	829803	830053					; _;;;	;			-1.9871	0.0556488		-0.656103	0.536949
624_0861	829919	830431	CDS	-			peptide deformylase	K01462	COG0242;;;;	J;;;;	N-formylmethionyl-tRNA deformylase;;;;	829919_830431;-;Peptide deformylase (EC 3.5.1.88)	;;	;;	-0.808796	0.00126015	Fe-: down	-0.364051	0.254461		0.122387	0.80367			830381	830631					CF65_00410;274770_275282;CDS;polypeptide deformylase, putative;def	274770_275282;44	3.03	CRP-activated	1.89953	0.136962		-0.442129	0.585256
624_0867	836360	836872	CDS	-			protoporphyrinogen oxidase	K00230	COG0716;;;;	C;;;;	Flavodoxins;;;;	836360_836872;-;Protoporphyrinogen IX oxidase, oxygen-independent, HemG (EC 1.3.-.-)	;;	;;	0.127622	1		0.211907	0.686831		-0.0222516	0.964123			836822	837072					; _;;;	;			0.0562604	0.968692		0.189912	0.886985
624_0868	836872	838335	CDS	-			potassium transporter	K03498	COG0168;;;;	P;;;;	Trk-type K+ transport systems, membrane components;;;;	836872_838335;-;Potassium uptake protein TrkH	;;	;;	-0.304637	1		-0.655018	0.0396094	Fur-activated	-0.205702	0.677223		Fur-activated	838285	838535					; _;;;	;			-1.44885	0.251242		0.461374	0.573929
624_0869	838354	838569	CDS	-			IMPACT family protein		;;;;	;;;;	;;;;	838354_838569;-;FIG000605: protein co-occurring with transport systems (COG1739)	;;	;;	0.112065	1		-0.477368	0.262799		-0.453905	0.248859			838519	838769					; _;;;	;			1.4507	0.340995		0.255557	0.827143
624_0870	838956	839195	CDS	+			sulfurtransferase	K04085	COG0425;;;;	O;;;;	Predicted redox protein, regulator of disulfide bond formation;;;;	838865_838993;-;hypothetical protein	839070_839195;+;tRNA 5-methylaminomethyl-2-thiouridine synthase TusA	;;	0.220356	1		0.304882	0.570733		0.17193	0.76395			838756	839006					; _;;;	;			0.704742	0.636174		0.175275	0.916106
624_0871	839224	839472	CDS	+			cytoplasmic protein	K09806	COG2960;;;;	S;;;;	Uncharacterized protein conserved in bacteria;;;;	839224_839472;+;FIG01200701: hypothetical protein	;;	;;	0.00429208	1		-0.0356927	0.973549		0.0923579	0.888329			839024	839274					; _;;;	;			1.60241	0.263642		0.371983	0.810549
624_0872	839523	840794	CDS	+		catalyzes the formation of NAD(+) from nicotinamide ribonucleotide%3B catalyzes the formation of nicotinamide mononucleotide from nicotinamide riboside%3B also has a regulatory function%3B Derived by automated computational analysis using gene prediction method: Protein Homology.	transcriptional regulator	K06211	COG1056;COG1396;COG3172;;	H;K;H;;	Nicotinamide mononucleotide adenylyltransferase;Predicted transcriptional regulators;Predicted ATPase/kinase involved in NAD metabolism;;	839523_840794;+;Nicotinamide-nucleotide adenylyltransferase, NadR family (EC 2.7.7.1) / Ribosylnicotinamide kinase (EC 2.7.1.22)	;;	;;	0.228218	0.942868		0.0630503	0.911671		0.101486	0.781451			839323	839573					; _;;;	;			-0.100452	0.92168		-0.5687	0.366027
624_0873	840810	841493	CDS	+			hypothetical protein		;;;;	;;;;	;;;;	840810_841493;+;Diadenosine tetraphosphatase and related serine/threonine protein phosphatases	;;	;;	-0.2761	1		0.0583488	0.963945		0.350501	0.517469			840610	840860					; _;;;	;			-0.976776	0.442246		-0.470176	0.649707
624_0874	841623	842843	CDS	+			tyrosine transporter	K03834	COG0814;;;;	E;;;;	Amino acid permeases;;;;	841623_842843;+;Tyrosine-specific transport protein	;;	;;	-0.0165352	1		0.116762	0.90694		0.134195	0.849169			841423	841673					; _;;;	;			0.157282	0.9151		-0.344186	0.730733
624_0875	843139	843528	CDS	-	rplQ	is a component of the macrolide binding site in the peptidyl transferase center%3B Derived by automated computational analysis using gene prediction method: Protein Homology.	50S ribosomal protein L17	K02879	COG0203;;;;	J;;;;	Ribosomal protein L17;;;;	843139_843528;-;LSU ribosomal protein L17p	;;	;;	-0.200667	1		0.097744	0.959039		-0.0226857	0.980628			843478	843728					; _;;;	;			0.796657	0.45815		-0.814556	0.387525
624_0876	843570	844559	CDS	-		catalyzes the transcription of DNA into RNA using the four ribonucleoside triphosphates as substrates. Dimerization of the alpha subunit is the first step in the sequential assembly of subunits to form the holoenzyme%3B Derived by automated computational analysis using gene prediction method: Protein Homology.	DNA-directed RNA polymerase subunit alpha	K03040	COG0202;;;;	K;;;;	DNA-directed RNA polymerase, alpha subunit/40 kD subunit;;;;	843570_844559;-;DNA-directed RNA polymerase alpha subunit (EC 2.7.7.6)	;;	;;	-0.142656	1		0.252599	0.911772		-0.309991	0.844761			844509	844759					; _;;;	;			0.465995	0.647467		0.0459692	0.98357
624_0877	844588	845208	CDS	-			30S ribosomal protein S4	K02986	COG0522;;;;	J;;;;	Ribosomal protein S4 and related proteins;;;;	844588_845208;-;SSU ribosomal protein S4p (S9e)	;;	;;	-0.0252361	1		0.314005	0.573849		0.232912	0.682874			845158	845408					; _;;;	;			-0.190316	0.839228		-0.212539	0.854004
624_0878	845238	845627	CDS	-			30S ribosomal protein S11	K02948	COG0100;;;;	J;;;;	Ribosomal protein S11;;;;	845238_845627;-;SSU ribosomal protein S11p (S14e)	;;	;;	-0.0524002	1		0.110901	0.869175		0.319143	0.391503			845577	845827					; _;;;	;			-0.0654012	0.942673		-0.778501	0.224683
624_0879	845643	845999	CDS	-			30S ribosomal protein S13	K02952	COG0099;;;;	J;;;;	Ribosomal protein S13;;;;	845643_845999;-;SSU ribosomal protein S13p (S18e)	;;	;;	0.0338637	1		0.424837	0.167071		0.0496782	0.926774			845949	846199					; _;;;	;			0.49215	0.622664		-0.179377	0.882332
624_0880	846277	847602	CDS	-	secY	forms heterotrimeric complex in the membrane%3B in bacteria the complex consists of SecY which forms the channel pore and SecE and SecG%3B the SecG subunit is not essential%3B in bacteria translocation is driven via the SecA ATPase%3B Derived by automated computational analysis using gene prediction method: Protein Homology.	preprotein translocase subunit SecY	K03076	COG0201;;;;	U;;;;	Preprotein translocase subunit SecY;;;;	846277_847602;-;Preprotein translocase secY subunit (TC 3.A.5.1.1)	;;	;;	0.0366617	1		0.53625	0.41562		0.724723	0.177441			847552	847802					; _;;;	;			1.90356	0.0392802	perio: up	-0.398221	0.735183
624_0881	847606	848040	CDS	-			50S ribosomal protein L15	K02876	COG0200;;;;	J;;;;	Ribosomal protein L15;;;;	847606_848040;-;LSU ribosomal protein L15p (L27Ae)	;;	;;	-0.0979143	1		0.552889	0.573849		0.109798	0.93114			847990	848240					; _;;;	;			1.37803	0.19552		-0.33311	0.832204
624_0882	848044	848223	CDS	-	rpmD	L30 binds domain II of the 23S rRNA and the 5S rRNA%3B similar to eukaryotic protein L7%3B Derived by automated computational analysis using gene prediction method: Protein Homology.	50S ribosomal protein L30	K02907	COG1841;;;;	J;;;;	Ribosomal protein L30/L7E;;;;	-1_-1;.;.	;;	;;	-0.102134	1		0.00925471	0.996996		-0.06117	0.96355			848173	848423					; _;;;	;			1.38913	0.25874		-0.349414	0.82687
624_0883	848230	848730	CDS	-			30S ribosomal protein S5	K02988	COG0098;;;;	J;;;;	Ribosomal protein S5;;;;	848230_848730;-;SSU ribosomal protein S5p (S2e)	;;	;;	-0.0671151	1		-0.0300957	0.988644		-0.114872	0.916674			848680	848930					; _;;;	;			-0.860412	0.37067		-0.209977	0.882332
624_0884	848746	849099	CDS	-			50S ribosomal protein L18	K02881	COG0256;;;;	J;;;;	Ribosomal protein L18;;;;	848746_849024;-;LSU ribosomal protein L18p (L5e)	;;	;;	0.105973	1		-0.016598	0.99568		-0.119079	0.918618			849049	849299					; _;;;	;			0.967364	0.335945		-0.273267	0.857226
624_0885	849113	849646	CDS	-			50S ribosomal protein L6	K02933	COG0097;;;;	J;;;;	Ribosomal protein L6P/L9E;;;;	849113_849646;-;LSU ribosomal protein L6p (L9e)	;;	;;	-0.0893082	1		0.0645378	0.968738		0.0781379	0.946224			849596	849846					; _;;;	;			0.798627	0.388589		0.652927	0.48163
624_0886	849662	850054	CDS	-			30S ribosomal protein S8	K02994	COG0096;;;;	J;;;;	Ribosomal protein S8;;;;	849662_850054;-;SSU ribosomal protein S8p (S15Ae)	;;	;;	-0.3014	1		-0.128077	0.938372		-0.133593	0.902755			850004	850254					; _;;;	;			1.84393	0.0762018		-0.564389	0.625314
624_0887	850091	850396	CDS	-	rpsN	located in the peptidyl transferase center and involved in assembly of 30S ribosome subunit%3B similar to what is observed with proteins L31 and L33%2C some proteins in this family contain CXXC motifs that are involved in zinc binding%3B if two copies are present in a genome%2C then the duplicated copy appears to have lost the zinc-binding motif and is instead regulated by zinc%3B the proteins in…	30S ribosomal protein S14	K02954	COG0199;;;;	J;;;;	Ribosomal protein S14;;;;	850091_850396;-;SSU ribosomal protein S14p (S29e) @ SSU ribosomal protein S14p (S29e), zinc-independent	;;	;;	0.0461813	1		0.115162	0.864786		0.0736582	0.90034			850346	850596					; _;;;	;			1.50046	0.15764		-0.407208	0.585256
624_0888	850409	850948	CDS	-			50S ribosomal protein L5	K02931	COG0094;;;;	J;;;;	Ribosomal protein L5;;;;	850409_850837;-;LSU ribosomal protein L5p (L11e)	;;	;;	0.030156	1		0.328724	0.822995		-0.244691	0.855258			850898	851148					; _;;;	;			1.8141	0.132712		-0.376541	0.81712
624_0889	850966	851277	CDS	-	rplX	assembly initiator protein%3B binds to 5' end of 23S rRNA and nucleates assembly of the 50S%3B surrounds polypeptide exit tunnel%3B Derived by automated computational analysis using gene prediction method: Protein Homology.	50S ribosomal protein L24	K02895	COG0198;;;;	J;;;;	Ribosomal protein L24;;;;	850966_851277;-;LSU ribosomal protein L24p (L26e)	;;	;;	-0.133742	1		0.13459	0.911972		0.224019	0.785701			851227	851477					; _;;;	;			1.19911	0.262871		-0.134899	0.922775
624_0890	851288	851659	CDS	-			50S ribosomal protein L14	K02874	COG0093;;;;	J;;;;	Ribosomal protein L14;;;;	851288_851659;-;LSU ribosomal protein L14p (L23e)	;;	;;	-0.156376	1		0.0507474	0.97559		-0.162549	0.881983			851609	851859					; _;;;	;			1.70312	0.123934		-0.0114587	0.998334
624_0891	851986	852270	CDS	+			integrase		;;;;	;;;;	;;;;	851986_852270;+;Mobile element protein	;;	;;	0.244202	1		0.248343	0.832028		0.108945	NA			851786	852036					; _;;;	;			0.782137	0.579683		0.143839	0.935897
624_0892	852274	853296	CDS	-		catalyzes the formation of porphobilinogen from 5-aminolevulinate%3B Derived by automated computational analysis using gene prediction method: Protein Homology.	delta-aminolevulinic acid dehydratase	K01698	COG0113;;;;	H;;;;	Delta-aminolevulinic acid dehydratase;;;;	852274_853296;-;Porphobilinogen synthase (EC 4.2.1.24)	;;	;;	-0.35121	0.845283		0.552153	0.0689307		0.742612	0.00599361	Fur-repressed	Fur-repressed	853246	853496					; _;;;	;			0.265106	0.795058		-1.32137	0.0180905	co-inf: down
624_0893	852671	852709	ncRNA	+		D7S_0810.1;42;AS:i:0;	cis-antisense to D7S_0810		;;;;	;;;;	;;;;	852274_853296;-;Porphobilinogen synthase (EC 4.2.1.24)	;;	;;	-0.00735153	1		-0.0306388	NA		0	NA			852571	852721					; _;;;	;			-0.843758	0.549183		0.431925	NA
624_0894	853317	854081	CDS	-		with TatABE forms the twin-arginine translocation complex which is involved in the transport of proteins across the cytoplasmic membrane%3B Derived by automated computational analysis using gene prediction method: Protein Homology.	twin-arginine protein translocation system subunit TatC	K03118	COG0805;;;;	U;;;;	Sec-independent protein secretion pathway component TatC;;;;	853317_854081;-;Twin-arginine translocation protein TatC	;;	;;	-0.361939	1		0.403108	0.635263		0.437032	0.544889			854031	854281					; _;;;	;			0.248819	0.836116		-0.426502	0.707228
624_0895	854119	854781	CDS	-			preprotein translocase subunit TatB	K03117	COG1826;;;;	U;;;;	Sec-independent protein secretion pathway components;;;;	854119_854781;-;Twin-arginine translocation protein TatB	;;	;;	-0.391046	0.954782		0.206199	0.761191		0.169373	0.789166			854731	854981					; _;;;	;			-0.79026	0.433446		-0.0205953	0.995268
624_0896	854785	855009	CDS	-			preprotein translocase subunit TatA	K03116	COG1826;;;;	U;;;;	Sec-independent protein secretion pathway components;;;;	854785_855009;-;Twin-arginine translocation protein TatA	;;	;;	-0.453478	0.044899		-0.149254	0.663274		-0.0771108	0.834795			854959	855209					; _;;;	;			-0.0223563	0.982949		-0.00600083	0.998334
624_0897	855742	856752	CDS	-			hypothetical protein		;;;;	;;;;	;;;;	855742_856752;-;hypothetical protein	;;	;;	0.563692	1		0.130675	0.966661		-0.398483	NA			856702	856952					; _;;;	;			NA	NA		0.32048	0.875762
624_0898	856755	858875	CDS	-			hypothetical protein		;;;;	;;;;	;;;;	856755_858746;-;hypothetical protein	;;	;;	0.280938	1		-0.497052	0.797161		-0.490589	NA			858825	859075					; _;;;	;			NA	NA		1.28163	0.224683
624_0899	858898	860025	CDS	-			hypothetical protein		;;;;	;;;;	;;;;	858898_860010;-;hypothetical protein	;;	;;	-0.169611	1		0.656742	0.707526		1.1127	NA			859975	860225					; _;;;	;			NA	NA		0.829204	0.468451
624_0900	860055	860249	CDS	-			hypothetical protein		;;;;	;;;;	;;;;	860055_860234;-;hypothetical protein	;;	;;	0.416845	1		0.303418	NA		0.341788	NA			860199	860449					; _;;;	;			NA	NA		0.020493	NA
624_0901	860431	861306	CDS	-	hslO	becomes active under oxidative stress%3B four conserved cysteines bind a zinc atom when they are in the reduced state and the enzyme is inactive%3B oxidative stress results in oxidized cysteines%2C release of zinc%2C and binding of Hsp33 to aggregation-prone proteins%3B forms dimers and higher order oligomers%3B Derived by automated computational analysis using gene prediction method: Protein Hom…	Hsp33-like chaperonin	K04083	COG1281;;;;	O;;;;	Disulfide bond chaperones of the HSP33 family;;;;	860431_861306;-;33 kDa chaperonin (Heat shock protein 33) (HSP33)	;;	;;	-0.120447	1		0.188565	0.812863		0.125056	0.867486			861256	861506					; _;;;	;			1.00269	0.455298		0.341458	0.765719
624_0902	861374	861790	CDS	-			heat-shock protein	K04762	COG1188;;;;	J;;;;	Ribosome-associated heat shock protein implicated in the recycling of the 50S subunit (S4 paralog);;;;	861374_861790;-;Ribosome-associated heat shock protein implicated in the recycling of the 50S subunit (S4 paralog)	;;	;;	-0.0509252	1		0.0337884	0.984525		-0.140315	0.881983			861740	861990					; _;;;	;			0.786071	0.497104		-0.514284	0.746927
624_0903	861803	862462	CDS	-			HAD family hydrolase	K07025	COG1011;;;;	R;;;;	Predicted hydrolase (HAD superfamily);;;;	861803_862462;-;FIG001957: putative hydrolase	;;	;;	-0.269477	1		0.485615	0.343846		0.406453	0.435782			862412	862662	26.1				; _;;;	;			2.74303	0.0710618		0.521111	0.615421
624_0904	862543	863091	CDS	+			ADP-ribose diphosphatase	K08312	COG0494;;;;	LR;;;;	NTP pyrophosphohydrolases including oxidative damage repair enzymes;;;;	862543_863091;+;ADP compounds hydrolase NudE (EC 3.6.1.-)	;;	;;	0.177642	1		-0.131703	0.94546		-0.188211	0.883442			862343	862593	26.2				CF65_01160;793705_794253;CDS;hypothetical protein;nudE	793705_794253;44	-2.05	CRP-repressed	-0.725776	0.518273		0.520718	0.685777
624_0905	863096	863977	CDS	-			histidine kinase		;;;;	;;;;	;;;;	863096_863977;-;Transcriptional regulator, AraC family	;;	;;	0.13883	1		0.213948	0.815853		-0.0110143	0.989033			863927	864177					; _;;;	;			0.754385	0.592639		0.51882	0.647955
624_0906	864047	864673	CDS	-			hypothetical protein		;;;;	;;;;	;;;;	864047_864673;-;membrane protein ykgB	;;	;;	-0.160032	1		-0.527233	0.0389235	Fur-activated	-0.376271	0.162946		Fur-activated	864623	864873					; _;;;	;			1.58278	0.262758		0.255949	0.83794
624_0907	865027	867048	CDS	+			hypothetical protein		;;;;	;;;;	;;;;	865042_867048;+;oligopeptide transporter	;;	;;	-0.0265468	1		-0.100389	0.822995		0.390223	0.0747525			864827	865077					; _;;;	;			0.46616	0.646495		1.41713	0.0349957	co-inf: up
624_0908	867110	867538	CDS	+			hypothetical protein		;;;;	;;;;	;;;;	867110_867538;+;hypothetical protein	;;	;;	0.268305	1		0.427939	0.418974		-0.103537	0.897978			866910	867160					; _;;;	;			1.90438	0.219895		-0.287111	0.765719
624_0909	867576	868385	CDS	+			3'(2')%2C5'-bisphosphate nucleotidase CysQ	K01082	COG1218;;;;	P;;;;	3'-Phosphoadenosine 5'-phosphosulfate (PAPS) 3'-phosphatase;;;;	867576_868385;+;3'(2'),5'-bisphosphate nucleotidase (EC 3.1.3.7)	;;	;;	0.524642	1		-0.0132324	0.996136		-0.240049	0.81163			867376	867626					; _;;;	;			1.25984	0.406815		-0.298356	0.819715
624_0910	868483	869967	CDS	+			glucose-6-phosphate dehydrogenase	K00036	COG0364;;;;	G;;;;	Glucose-6-phosphate 1-dehydrogenase;;;;	868408_869967;+;Glucose-6-phosphate 1-dehydrogenase (EC 1.1.1.49)	;;	;;	0.218966	1		0.389893	0.573849		0.366067	0.56687			868283	868533					; _;;;	;			0.29949	0.754367		-0.323647	0.79129
624_0911	870220	870918	CDS	+			6-phosphogluconolactonase	K01057	COG0363;;;;	G;;;;	6-phosphogluconolactonase/Glucosamine-6-phosphate isomerase/deaminase;;;;	870220_870918;+;6-phosphogluconolactonase (EC 3.1.1.31), eukaryotic type	;;	;;	0.152108	1		0.492948	0.566787		0.767687	0.20979			870020	870270					; _;;;	;			0.347457	0.769853		-0.325986	0.821726
624_0912	870931	871389	CDS	+			virulence factor		;;;;	;;;;	;;;;	870931_871389;+;Uncharacterized virulence-associated protein D	;;	;;	-0.166543	1		-0.445739	0.0927667		-0.213745	0.517469			870731	870981					; _;;;	;			-0.140561	0.921812		-0.93806	0.219468
624_0913	871945	873399	CDS	+		catalyzes the formation of D-ribulose 5-phosphate from 6-phospho-D-gluconate%3B Derived by automated computational analysis using gene prediction method: Protein Homology.	6-phosphogluconate dehydrogenase	K00033	COG0362;COG1023;;;	G;G;;;	6-phosphogluconate dehydrogenase;Predicted 6-phosphogluconate dehydrogenase;;;	871945_873399;+;6-phosphogluconate dehydrogenase, decarboxylating (EC 1.1.1.44)	;;	;;	0.123541	1		-0.321703	0.483473		-0.561609	0.0961036			871745	871995					; _;;;	;			0.210668	0.83848		-0.724527	0.224683
624_0914	874003	874104	ncRNA	+		D7S_0836.1;42;AS:i:0;	sRNA		;;;;	;;;;	;;;;	-1_-1;.;.	;;	;;	-0.701453	1		0.245487	0.878893		0.603372	0.519115			873903	874053					; _;;;	;			-0.921119	0.441368		-0.3544	0.821726
624_0915	874307	875254	CDS	+		responsible for the influx of magnesium ions%3B Derived by automated computational analysis using gene prediction method: Protein Homology.	magnesium transporter CorA	K03284	COG0598;;;;	P;;;;	Mg2+ and Co2+ transporters;;;;	874307_875254;+;Magnesium and cobalt transport protein CorA	;;	;;	-0.205009	1		0.0869275	0.968493		0.1016	0.946224			874107	874357					; _;;;	;			1.2606	0.260459		-0.0249013	0.996056
624_0916	875270	875830	CDS	+			hypothetical protein	K02221	COG0762;;;;	S;;;;	Predicted integral membrane protein;;;;	875270_875830;+;Integral membrane protein YggT, involved in response to extracytoplasmic stress (osmotic shock)	;;	;;	-0.555894	0.901983		-0.164187	0.890571		0.475431	0.451725			875070	875320					; _;;;	;			-0.40453	0.794274		-0.200419	0.875762
624_0917	875855	876148	CDS	+			hypothetical protein	K09131	COG1872;;;;	S;;;;	Uncharacterized conserved protein;;;;	875855_876148;+;COG1872	;;	;;	-0.578268	0.0435216	Fe-: down	-0.0628586	0.933112		0.640481	0.00658654	Fur-repressed	Fur-repressed	875655	875905					; _;;;	;			-1.68423	0.225725		0.773537	0.334043
624_0918	876265	876924	CDS	+			NAD(P)H nitroreductase		;;;;	;;;;	;;;;	876265_876924;+;Oxygen-insensitive NAD(P)H nitroreductase (EC 1.-.-.-) / Dihydropteridine reductase (EC 1.5.1.34)	;;	;;	-0.0862902	1		-0.0989653	0.94546		-0.193965	0.825518			876065	876315					; _;;;	;			-0.539225	0.675359		-0.446705	0.646156
624_0919	876989	878963	pseudogene	+		hypothetical protein%3B disrupted%3B Derived by automated computational analysis using gene prediction method: Protein Homology.	NA		;;;;	;;;;	;;;;	877167_877691;+;Phosphoglycerol transferase I (EC 2.7.8.20)	877734_878963;+;Phosphoglycerol transferase I (EC 2.7.8.20)	;;	-0.254641	1		0.247098	0.750034		-0.724891	0.0878331			876789	877039					; _;;;	;			-0.641055	0.535524		-0.447068	0.6221
624_0920	879118	879384	CDS	-			hypothetical protein		;;;;	;;;;	;;;;	879266_879409;-;hypothetical protein	;;	;;	-0.264413	1		-0.476843	0.795571		-0.1537	NA			879334	879584					; _;;;	;			0.834325	0.556031		-0.0163981	0.998334
624_0921	879663	880103	CDS	-			hypothetical protein		;;;;	;;;;	;;;;	-1_-1;.;.	;;	;;	0.0965579	1		-0.364767	0.57732		-0.326116	0.570869			880053	880303					; _;;;	;			0.0578788	0.968967		0.202097	0.890299
624_0922	880094	880591	CDS	-			hypothetical protein		;;;;	;;;;	;;;;	880180_880329;-;hypothetical protein	;;	;;	0.0341379	1		0.537805	0.112468		0.313314	0.438747			880541	880791					; _;;;	;			2.12861	0.168652		0.260372	0.858975
624_0923	880698	881435	CDS	-			laccase	K05810	COG1496;;;;	S;;;;	Uncharacterized conserved protein;;;;	880698_881435;-;COG1496: Uncharacterized conserved protein	;;	;;	0.503811	0.51692		0.169679	0.815316		-0.0678471	0.916844			881385	881635					; _;;;	;			-2.67204	0.0339682	perio: down	0.320794	0.827143
624_0924	881042	881091	ncRNA	+		D7S_0846.1;42;AS:i:0;	cis-antisense to D7S_0846		;;;;	;;;;	;;;;	880698_881435;-;COG1496: Uncharacterized conserved protein	;;	;;	0.304209	1		-0.128078	NA		-0.445956	NA			880942	881092					; _;;;	;			1.49985	0.325776		-0.0492552	NA
624_0925	881437	882411	CDS	-	rluD	responsible for synthesis of pseudouridine from uracil at positions 1911%2C 1915 and 1917 in 23S ribosomal RNA%3B Derived by automated computational analysis using gene prediction method: Protein Homology.	23S rRNA pseudouridylate synthase	K06180	COG0564;;;;	J;;;;	Pseudouridylate synthases, 23S RNA-specific;;;;	881437_882411;-;Ribosomal large subunit pseudouridine synthase D (EC 4.2.1.70)	;;	;;	0.119699	1		0.0927885	0.959039		0.32068	0.749655			882361	882611					; _;;;	;			0.581311	0.596208		-0.423726	0.750243
624_0926	881548	881563	ncRNA	+		D7S_0847.1;35;AS:i:0;XS:i:-6	cis-antisense to D7S_0847		;;;;	;;;;	;;;;	881437_882411;-;Ribosomal large subunit pseudouridine synthase D (EC 4.2.1.70)	;;	;;	0.154241	1		-0.137709	NA		0.224112	NA			881448	881598					; _;;;	;			-3.25602	0.00644858	perio: down	0.0691288	NA
624_0927	881748	881788	ncRNA	+		D7S_0847.2;42;AS:i:0;	cis-antisense to D7S_0847		;;;;	;;;;	;;;;	881437_882411;-;Ribosomal large subunit pseudouridine synthase D (EC 4.2.1.70)	;;	;;	0.116431	1		0.194396	NA		0.369002	NA			881648	881798					; _;;;	;			0.0926436	0.950323		0.0744188	NA
624_0928	882518	883306	CDS	+			outer membrane assembly protein BamD	K05807	COG4105;;;;	R;;;;	DNA uptake lipoprotein;;;;	882518_883306;+;Probable component of the lipoprotein assembly complex (forms a complex with YaeT, YfgL, and NlpB)	;;	;;	-0.0418277	1		-0.31305	0.179902		-0.240254	0.323209			882318	882568					; _;;;	;			1.77966	0.147829		-0.294802	0.668714
624_0929	883344	883919	CDS	-			5-formyltetrahydrofolate cyclo-ligase	K01934	COG0212;;;;	H;;;;	5-formyltetrahydrofolate cyclo-ligase;;;;	883344_883919;-;5-formyltetrahydrofolate cyclo-ligase (EC 6.3.3.2)	;;	;;	0.0927217	1		0.353302	0.732646		0.224332	0.825288			883869	884119					; _;;;	;			-0.426164	0.783432		0.126377	0.947353
624_0930	883926	884118	ncRNA	-		D7S_0849.1;42;AS:i:0;	sRNA, 6S RNA		;;;;	;;;;	;;;;	-1_-1;.;.	;;	;;	-0.0896154	1		-0.36682	0.737408		-0.364625	0.699291			884093	884218					; _;;;	;			2.15274	0.0460934	perio: up	1.28867	0.209062
624_0931	884213	884518	CDS	-			cell division protein ZapA	K09888	COG3027;;;;	S;;;;	Uncharacterized protein conserved in bacteria;;;;	884213_884518;-;Z-ring-associated protein ZapA	884512_885246;+;FIG001590: Putative conserved exported protein precursor	;;	-0.0696018	1		-0.00451762	0.996136		0.0695067	0.884781			884468	884718					; _;;;	;			1.1756	0.393424		-0.170986	0.891291
624_0932	884695	885246	CDS	+		the crystal structure of Haemophilus influenzae HI0817 showed that this protein forms dimers%3B function unknown%3B Derived by automated computational analysis using gene prediction method: Protein Homology.	hypothetical protein	K09895	COG3079;;;;	S;;;;	Uncharacterized protein conserved in bacteria;;;;	884512_885246;+;FIG001590: Putative conserved exported protein precursor	;;	;;	-0.249529	1		-0.192066	0.720893		0.182788	0.697068			884495	884745					; _;;;	;			-1.03066	0.307324		-0.0155669	0.998334
624_0933	885261	886562	CDS	+		exopeptidase able to cleave the peptide bond of the last amino acid if linked to a proline residue%3B substrate can be as short as a dipeptide%3B Derived by automated computational analysis using gene prediction method: Protein Homology.	prolyl aminopeptidase	K01262	COG0006;;;;	E;;;;	Xaa-Pro aminopeptidase;;;;	885261_886562;+;Xaa-Pro aminopeptidase (EC 3.4.11.9)	;;	;;	0.0908012	1		0.13777	0.907228		-0.0387084	0.96355			885061	885311					; _;;;	;			1.12265	0.303756		-0.106814	0.941036
624_0934	887057	887305	CDS	+	rpsP	binds to lower part of 30S body where it stabilizes two domains%3B required for efficient assembly of 30S%3B in Escherichia coli this protein has nuclease activity%3B Derived by automated computational analysis using gene prediction method: Protein Homology.	30S ribosomal protein S16	K02959	COG0228;;;;	J;;;;	Ribosomal protein S16;;;;	887057_887305;+;SSU ribosomal protein S16p	;;	;;	-0.0255032	1		0.537841	0.403316		0.343683	0.639258			886857	887107					; _;;;	;			1.01817	0.361013		-0.427958	0.61572
624_0935	887331	887858	CDS	+	rimM	Essential for efficient processing of 16S rRNA%3B Derived by automated computational analysis using gene prediction method: Protein Homology.	16S rRNA-processing protein RimM	K02860	COG0806;;;;	J;;;;	RimM protein, required for 16S rRNA processing;;;;	887331_887858;+;16S rRNA processing protein RimM	;;	;;	-0.21716	1		0.710228	0.344555		0.247271	0.820561			887131	887381					; _;;;	;			1.06249	0.342945		-0.0862655	0.958254
624_0936	887924	888673	CDS	+	trmD	methylates guanosine-37 in various tRNAs%3B uses S-adenosyl-L-methionine to transfer methyl group to tRNA%3B Derived by automated computational analysis using gene prediction method: Protein Homology.	tRNA (guanine-N1)-methyltransferase	K00554	COG0336;;;;	J;;;;	tRNA-(guanine-N1)-methyltransferase;;;;	887924_888673;+;tRNA (Guanine37-N1) -methyltransferase (EC 2.1.1.31)	;;	;;	-0.0851874	1		0.0685298	0.966661		0.0982647	0.925921			887724	887974					; _;;;	;			0.725044	0.424758		-0.350329	0.765719
624_0937	888699	889049	CDS	+			50S ribosomal protein L19	K02884	COG0335;;;;	J;;;;	Ribosomal protein L19;;;;	888699_889049;+;LSU ribosomal protein L19p	;;	;;	0.0508992	1		0.487576	0.154067		0.352387	0.34091			888499	888749					; _;;;	;			0.461921	0.66936		-0.262034	0.70215
624_0938	889159	889647	CDS	-			rod shape-determining protein MreD	K03571	COG2891;;;;	M;;;;	Cell shape-determining protein;;;;	889159_889647;-;Rod shape-determining protein MreD	;;	;;	-0.131897	1		0.00521793	0.996136		-0.0251369	0.96355			889597	889847					; _;;;	;			1.89381	0.222051		-0.201065	0.83794
624_0939	889647	890720	CDS	-			rod shape-determining protein MreC	K03570	COG1792;;;;	M;;;;	Cell shape-determining protein;;;;	889647_890720;-;Rod shape-determining protein MreC	;;	;;	0.0296221	1		0.573229	0.0714264		0.420574	0.209351			890670	890920					; _;;;	;			0.518911	0.629114		-0.194622	0.843614
624_0940	890790	891845	CDS	-		functions in MreBCD complex in some organisms%3B Derived by automated computational analysis using gene prediction method: Protein Homology.	rod shape-determining protein MreB	K03569	COG1077;;;;	D;;;;	Actin-like ATPase involved in cell morphogenesis;;;;	890790_891845;-;Rod shape-determining protein MreB	;;	;;	-0.241436	1		-0.509384	0.0965095		0.130355	0.808106			891795	892045					; _;;;	;			3.03487	0.0059999	perio: up	-0.872713	0.0544006
624_0941	892095	894500	CDS	+			ribonuclease R	K12573	COG0557;;;;	K;;;;	Exoribonuclease R;;;;	892095_894500;+;3'-to-5' exoribonuclease RNase R	894497_895234;+;23S rRNA (guanosine-2'-O-) -methyltransferase rlmB (EC 2.1.1.-)	;;	-0.255409	1		0.290031	0.600797		0.54739	0.148226			891895	892145					; _;;;	;			-0.600791	0.53089		-0.768977	0.18002
624_0942	894497	895234	CDS	+		Specifically methylates the ribose of guanosine 2251 in 23S rRNA%3B Derived by automated computational analysis using gene prediction method: Protein Homology.	23S rRNA methyltransferase	K03218	COG0566;;;;	J;;;;	rRNA methylases;;;;	892095_894500;+;3'-to-5' exoribonuclease RNase R	894497_895234;+;23S rRNA (guanosine-2'-O-) -methyltransferase rlmB (EC 2.1.1.-)	;;	0.0920194	1		0.0543576	0.959039		0.0827743	0.90034			894297	894547					; _;;;	;			0.407306	0.729153		-0.236284	0.81712
624_0943	895567	897009	CDS	+	glpT	catalyzes the uptake of glycerol-3-phosphate into the cell with the simultaneous export of inorganic phosphate from the cell%3B Derived by automated computational analysis using gene prediction method: Protein Homology.	glycerol-3-phosphate transporter	K02445	COG2271;;;;	G;;;;	Sugar phosphate permease;;;;	895567_897009;+;Glycerol-3-phosphate transporter	;;	;;	0.512784	1		0.195554	0.90922		-0.6405	0.447221			895367	895617					CF65_01378;931493_932935;CDS;glycerol-3-phosphate transporter, putative;glpT	931493_932935;44	9.09	CRP-activated	3.60414	0.00200075	perio: up	0.177888	0.903696
624_0944	897241	898323	CDS	+			phosphodiesterase	K01126	COG0584;;;;	C;;;;	Glycerophosphoryl diester phosphodiesterase;;;;	897241_898323;+;Glycerophosphoryl diester phosphodiesterase, periplasmic (EC 3.1.4.46)	;;	;;	0.186507	1		-0.660612	0.419769		-0.98211	0.133432			897041	897291					CF65_01379;933169_934251;CDS;glycerophosphoryl diester phosphodiesterase,putative';glpQ/hpd	933169_934251;44	5.38	CRP-activated	0.301693	0.792695		0.341214	0.773916
624_0945	898379	899497	CDS	-			DNA repair protein Smf	K04096	COG0758;;;;	LU;;;;	Predicted Rossmann fold nucleotide-binding protein involved in DNA uptake;;;;	898379_899497;-;Rossmann fold nucleotide-binding protein Smf possibly involved in DNA uptake	;;	;;	-0.444742	1		-0.540641	0.344555		-0.607475	0.233349			899447	899697					CF65_01383;934308_935426;CDS;DprA protein, putative;dprA/smf	934308_935426;42	2.24	CRP-activated	-2.93248	0.00386661	perio: down	3.13693	9.29624e-06	co-inf: up
624_0946	899715	900164	CDS	-	rplI	in Escherichia coli this protein is wrapped around the base of the L1 stalk%3B Derived by automated computational analysis using gene prediction method: Protein Homology.	50S ribosomal protein L9	K02939	COG0359;;;;	J;;;;	Ribosomal protein L9;;;;	899528_899725;-;hypothetical protein	899715_900164;-;LSU ribosomal protein L9p	;;	-1.33803	0.0880444		-0.732118	0.377424		1.06025	0.11209			900114	900364					; _;;;	;			1.68895	0.151654		0.70567	0.577891
624_0947	900180	900410	CDS	-	rpsR	binds as a heterodimer with protein S6 to the central domain of the 16S rRNA%3B helps stabilize the platform of the 30S subunit%3B Derived by automated computational analysis using gene prediction method: Protein Homology.	30S ribosomal protein S18	K02963	COG0238;;;;	J;;;;	Ribosomal protein S18;;;;	900180_900410;-;SSU ribosomal protein S18p @ SSU ribosomal protein S18p, zinc-independent	;;	;;	-0.378563	0.942868		-0.0666799	0.948438		0.115723	0.858686			900360	900610					; _;;;	;			0.207657	0.848016		0.0324922	0.986278
624_0948	900423	900749	CDS	-		binds single-stranded DNA at the primosome assembly site%3B Derived by automated computational analysis using gene prediction method: Protein Homology.	primosomal replication protein N	K02686	COG2965;;;;	L;;;;	Primosomal replication protein N;;;;	900423_900749;-;Primosomal replication protein N	900736_901113;-;SSU ribosomal protein S6p	;;	-0.276794	1		0.0699636	0.955597		0.134255	0.857341			900699	900949					; _;;;	;			0.350509	0.745993		-0.174684	0.888975
624_0949	900736	901113	CDS	-	rpsF	binds cooperatively with S18 to the S15-16S complex%2C allowing platform assembly to continue with S11 and S21%3B Derived by automated computational analysis using gene prediction method: Protein Homology.	30S ribosomal protein S6	K02990	COG0360;;;;	J;;;;	Ribosomal protein S6;;;;	900423_900749;-;Primosomal replication protein N	900736_901113;-;SSU ribosomal protein S6p	;;	-0.239776	1		0.100216	0.914998		0.491878	0.207421			901063	901313					; _;;;	;			0.803667	0.412148		0.0702915	0.960327
624_0950	901265	901888	CDS	-			LexA family transcriptional regulator	K01356	COG1974;;;;	KT;;;;	SOS-response transcriptional repressors (RecA-mediated autopeptidases);;;;	901265_901888;-;SOS-response repressor and protease LexA (EC 3.4.21.88)	;;	;;	-0.29548	1		0.0682914	0.966661		0.31221	0.733597			901838	902088					; _;;;	;			0.352053	0.785091		-0.479769	0.599903
624_0951	902096	904534	CDS	+		PlsB%3B catalyzes the formation of 1-acyl-sn-glycerol 3-phosphate by transfering the acyl moiety from acyl-CoA%3B Derived by automated computational analysis using gene prediction method: Protein Homology.	glycerol-3-phosphate O-acyltransferase	K00631	COG2937;;;;	I;;;;	Glycerol-3-phosphate O-acyltransferase;;;;	902096_904534;+;Glycerol-3-phosphate acyltransferase (EC 2.3.1.15)	;;	;;	0.164291	1		-1.05845	0.0088311	Fur-activated	-1.09918	0.0057504	Fur-activated	Fur-activated	901896	902146					; _;;;	;			1.51156	0.131586		-0.187573	0.875762
624_0952	904575	906419	CDS	-			multidrug ABC transporter ATP-binding protein	K18893	COG1132;;;;	V;;;;	ABC-type multidrug transport system, ATPase and permease components;;;;	904575_906419;-;Lipid A export ATP-binding/permease protein MsbA	;;	;;	-0.0632186	1		-0.232055	0.662955		0.0720896	0.908835			906369	906619					; _;;;	;			-0.176824	0.848892		-0.508104	0.419432
624_0953	906507	907424	CDS	-			AraC family transcriptional regulator	K18991	COG2207;;;;	K;;;;	AraC-type DNA-binding domain-containing proteins;;;;	906507_907424;-;transcriptional regulator MtrA	;;	;;	0.000129052	1		0.0101918	0.994697		0.0506666	0.91712			907374	907624					; _;;;	;			3.35923	0.00930982	perio: up	0.686745	0.289984
624_0954	907528	907869	CDS	+			hypothetical protein		;;;;	;;;;	;;;;	907528_907869;+;Possible carboxymuconolactone decarboxylase family protein (EC 4.1.1.44)	;;	;;	0.000778734	1		-0.37167	0.815853		0.0899423	NA			907328	907578					CF65_01395;943459_943800;CDS;hypothetical protein;	943459_943800;44	-4.19	CRP-repressed	0.502537	0.710456		-0.26842	0.882673
624_0955	907966	909009	CDS	-			glycosyl transferase	K12982	COG0859;;;;	M;;;;	ADP-heptose:LPS heptosyltransferase;;;;	907966_909009;-;ADP-heptose--lipooligosaccharide heptosyltransferase II (EC 2.4.1.-)	;;	;;	0.0315568	1		-0.0114982	0.99568		-0.064963	0.938346			908959	909209					; _;;;	;			1.04881	0.377617		0.184309	0.882673
624_0956	909098	909823	CDS	+		catalyzes the phosphorylation of 3-deoxy-D-manno-octulosonic acid at the 4-OH position%3B Derived by automated computational analysis using gene prediction method: Protein Homology.	3-deoxy-D-manno-octulosonic acid kinase	K11211	COG0515;;;;	RTKL;;;;	Serine/threonine protein kinase;;;;	909098_909823;+;3-deoxy-D-manno-octulosonic acid kinase (EC 2.7.1.-)	;;	;;	0.32511	1		0.069548	0.959039		0.0744742	0.927566			908898	909148					; _;;;	;			1.57516	0.23484		-0.331855	0.793362
624_0957	909872	910366	CDS	-	coaD	Catalyzes the conversion of ATP and pantetheine 4'-phosphate to diphosphate and 3'-dephospho-coA%3B Derived by automated computational analysis using gene prediction method: Protein Homology.	phosphopantetheine adenylyltransferase	K00954	COG0669;;;;	H;;;;	Phosphopantetheine adenylyltransferase;;;;	909872_910366;-;Phosphopantetheine adenylyltransferase (EC 2.7.7.3)	;;	;;	0.0893714	1		0.104766	0.918859		-0.0312521	0.96355			910316	910566					; _;;;	;			0.48976	0.667191		-0.360866	0.687319
624_0958	910367	911650	CDS	-		catalyzes the transfer of 2-keto-3-deoxy-D-manno-octulosonic acid to lipid A%3B Derived by automated computational analysis using gene prediction method: Protein Homology.	3-deoxy-D-manno-octulosonic acid transferase	K02527	COG1519;;;;	M;;;;	3-deoxy-D-manno-octulosonic-acid transferase;;;;	910367_911650;-;3-deoxy-D-manno-octulosonic-acid transferase (EC 2.-.-.-)	;;	;;	0.209799	1		-0.103932	0.914998		-0.224467	0.701425			911600	911850					; _;;;	;			1.14363	0.315593		0.118591	0.890069
624_0959	911749	912510	CDS	+			glycosyltransferase	K12984	COG0463;;;;	M;;;;	Glycosyltransferases involved in cell wall biogenesis;;;;	911749_912510;+;Lipopolysaccharide biosynthesis glycosyltransferase	;;	;;	0.161973	1		-0.221817	0.635263		-0.290208	0.408311			911549	911799					; _;;;	;			-0.552972	0.596918		-0.175029	0.881798
624_0960	912568	912864	CDS	-			virulence protein		;;;;	;;;;	;;;;	912568_912864;-;HigA protein (antitoxin to HigB)	;;	;;	0.810012	0.660941		-0.710263	0.36528		-0.660147	0.37573			912814	913064					; _;;;	;			2.16439	0.163284		0.0133706	0.998334
624_0961	912881	913156	CDS	-			Killer protein	K07334	COG3549;;;;	R;;;;	Plasmid maintenance system killer protein;;;;	912881_913156;-;HigB toxin protein	;;	;;	0.149585	1		-0.304621	0.599936		-0.31336	0.517469			913106	913356					; _;;;	;			1.23065	0.421719		-0.394	0.688972
624_0962	913273	914640	CDS	-	pssA	catalyzes de novo synthesis of phosphatidylserine from CDP-diacylglycerol and L-serine which leads eventually to the production of phosphatidylethanolamine%3B bounds to the ribosome%3B Derived by automated computational analysis using gene prediction method: Protein Homology.	phosphatidylserine synthase	K00998	COG1502;;;;	I;;;;	Phosphatidylserine/phosphatidylglycerophosphate/cardiolipin synthases and related enzymes;;;;	913273_914640;-;CDP-diacylglycerol--serine O-phosphatidyltransferase (EC 2.7.8.8)	;;	;;	1.36715	2.05601e-07	Fe-: up	0.850923	0.00368702	Fur-repressed	-0.60471	0.0572227		Fur-repressed	914590	914840					; _;;;	;			1.36978	0.280925		-0.203762	0.882332
624_0963	914826	915902	CDS	+			rRNA methyltransferase	K03214	COG0566;;;;	J;;;;	rRNA methylases;;;;	914826_915902;+;hypothetical tRNA/rRNA methyltransferase yfiF [EC:2.1.1.-]	;;	;;	0.00675042	1		0.297297	0.630972		0.221052	0.728636			914626	914876					; _;;;	;			-0.110723	0.929986		-0.558712	0.52276
624_0964	915969	916229	CDS	-			ferredoxin		;;;;	;;;;	;;;;	915969_916190;-;4Fe-4S ferredoxin, iron-sulfur binding	;;	;;	-0.456454	1		0.978404	0.105789		1.12697	NA			916179	916429					; _;;;	;			-0.392057	0.778061		2.46308	7.36607e-06	co-inf: up
624_0965	916297	916992	CDS	+			ribonuclease T	K01166	;;;;	;;;;	;;;;	916297_916992;+;Probable ribonuclease HI0526 precursor	;;	;;	-0.306601	1		0.20236	0.786763		0.421709	0.356636			916097	916347					; _;;;	;			-1.61067	0.0968931		-0.184351	0.882332
624_0966	917109	918272	CDS	+			phosphoglycerate kinase	K00927	COG0126;;;;	G;;;;	3-phosphoglycerate kinase;;;;	917109_918272;+;Phosphoglycerate kinase (EC 2.7.2.3)	;;	;;	0.154241	1		0.0873985	0.843582		0.00935169	0.979278			916909	917159					CF65_01437;964262_965425;CDS;phosphoglycerate kinase, putative;pgk	964262_965425;44	-2.1	CRP-repressed	-2.13438	0.0280405	perio: down	-0.28689	0.832204
624_0967	918337	919416	CDS	+		catalyzes the formation of glycerone phosphate and glyceraldehyde 3-phosphate from fructose 1%2C6%2C bisphosphate%3B Derived by automated computational analysis using gene prediction method: Protein Homology.	fructose-bisphosphate aldolase	K01624	COG0191;;;;	G;;;;	Fructose/tagatose bisphosphate aldolase;;;;	918337_919416;+;Fructose-bisphosphate aldolase class II (EC 4.1.2.13)	;;	;;	0.0571221	1		0.502052	0.0775782		0.266552	0.451725			918137	918387					; _;;;	;			0.46165	0.64695		-1.05116	0.00868049	co-inf: down
624_0968	919625	920767	CDS	+			RfaL protein	K02847	COG3307;;;;	M;;;;	Lipid A core - O-antigen ligase and related enzymes;;;;	919625_920767;+;O-antigen ligase	920760_921683;+;Lysophospholipase L2 (EC 3.1.1.5)	;;	-0.171348	1		-0.00962765	0.99568		0.0276207	0.96355			919425	919675					; _;;;	;			-0.388792	0.711749		-0.257886	0.79331
624_0969	920760	921683	CDS	+			hydrolase	K01048	COG2267;;;;	I;;;;	Lysophospholipase;;;;	919625_920767;+;O-antigen ligase	920760_921683;+;Lysophospholipase L2 (EC 3.1.1.5)	;;	-0.437936	0.406471		0.729868	0.00372405	Fur-repressed	0.230749	0.550902		Fur-repressed	920560	920810					; _;;;	;			1.14292	0.332051		-1.145	0.00779345	co-inf: down
624_0970	921721	922539	CDS	-			hypothetical protein	K07024	COG0561;;;;	R;;;;	Predicted hydrolases of the HAD superfamily;;;;	921721_922539;-;Cof protein, HD superfamily hydrolase	;;	;;	0.355223	0.385836		0.028885	0.966661		-0.265615	0.309977			922489	922739					; _;;;	;			-0.579647	0.62153		0.0184787	0.996056
624_0971	922758	923555	CDS	+			acetolactate synthase large subunit	K01652	COG0028;;;;	EH;;;;	Thiamine pyrophosphate-requiring enzymes [acetolactate synthase, pyruvate dehydrogenase (cytochrome), glyoxylate carboligase, phosphonopyruvate decarboxylase];;;;	922758_923555;+;Acetolactate synthase large subunit (EC 2.2.1.6)	923507_923692;+;Acetolactate synthase large subunit (EC 2.2.1.6)	;;	0.0702833	1		-0.0291976	0.99528		-0.0589484	NA			922558	922808					; _;;;	;			1.86096	0.139755		1.26621	0.188727
624_0972	924155	925339	CDS	-	tuf	EF-Tu%3B promotes GTP-dependent binding of aminoacyl-tRNA to the A-site of ribosomes during protein biosynthesis%3B when the tRNA anticodon matches the mRNA codon%2C GTP hydrolysis results%3B the inactive EF-Tu-GDP leaves the ribosome and release of GDP is promoted by elongation factor Ts%3B many prokaryotes have two copies of the gene encoding EF-Tu%3B Derived by automated computational analysis…	elongation factor Tu	K02358	COG0050;;;;	J;;;;	GTPases - translation elongation factors;;;;	924155_925339;-;Translation elongation factor Tu	;;	;;	-0.111852	1		0.0690973	0.973549		0.181878	0.899677			925289	925539					; _;;;	;			2.98793	0.0105271	perio: up	-0.441405	0.765914
624_0977	926072	926986	CDS	+			type I pantothenate kinase	K00867	COG1072;;;;	H;;;;	Panthothenate kinase;;;;	926072_926986;+;Pantothenate kinase (EC 2.7.1.33)	;;	;;	-0.0444099	1		-0.142507	0.828439		-0.0406497	0.948915			925872	926122					; _;;;	;			3.62768	0.0141125	perio: up	-0.0240743	0.995224
624_0978	927041	929461	CDS	-	gyrB	negatively supercoils closed circular double-stranded DNA%3B Derived by automated computational analysis using gene prediction method: Protein Homology.	DNA gyrase subunit B	K02470	COG0187;;;;	L;;;;	Type IIA topoisomerase (DNA gyrase/topo II, topoisomerase IV), B subunit;;;;	927041_929461;-;DNA gyrase subunit B (EC 5.99.1.3)	;;	;;	-0.0998789	1		0.120721	0.844266		0.227852	0.580003			929411	929661					; _;;;	;			-0.810512	0.36271		-0.0463681	0.98357
624_0979	929558	931447	CDS	-		functions in blocking illegitimate recombination%2C enhancing topoisomerase activity%2C initiating SOS signaling and clearing blocked replication forks%3B component of the RecF recombinational pathway%3B Derived by automated computational analysis using gene prediction method: Protein Homology.	ATP-dependent DNA helicase RecQ	K03654	COG0514;;;;	L;;;;	Superfamily II DNA helicase;;;;	929558_931447;-;ATP-dependent DNA helicase RecQ	931444_931758;-;Frataxin homolog CyaY, facilitates iron supply for heme A synthesis or Fe-S cluster assembly	;;	-0.483518	0.02285		0.594005	0.000570601	Fur-repressed	0.507505	0.00580431	Fur-repressed	Fur-repressed	931397	931647					; _;;;	;			0.261968	0.796766		-0.39756	0.632926
624_0980	931444	931758	CDS	-			iron donor protein CyaY	K06202	COG1965;;;;	P;;;;	Protein implicated in iron transport, frataxin homolog;;;;	929558_931447;-;ATP-dependent DNA helicase RecQ	931444_931758;-;Frataxin homolog CyaY, facilitates iron supply for heme A synthesis or Fe-S cluster assembly	;;	-0.31726	1		0.818525	0.0273939	Fur-repressed	1.18823	0.000331619	Fur-repressed	Fur-repressed	931708	931958					; _;;;	;			0.620713	0.637442		-0.0038829	0.998467
624_0981	932018	933268	CDS	+			diaminopimelate decarboxylase	K01586	COG0019;;;;	E;;;;	Diaminopimelate decarboxylase;;;;	932018_933268;+;Diaminopimelate decarboxylase (EC 4.1.1.20)	;;	;;	-0.120977	1		0.501673	0.33471		0.679639	0.115122			931818	932068					; _;;;	;			2.17318	0.0842333		-0.528757	0.468451
624_0982	933321	933926	CDS	-			hypothetical protein	K08996	COG3477;;;;	S;;;;	Predicted periplasmic/secreted protein;;;;	933321_933926;-;probable integral membrane protein Cj0014c	;;	;;	-0.062267	1		-0.939468	0.0161141	Fur-activated	-0.495918	0.296997		Fur-activated	933876	934126					; _;;;	;			-0.764647	0.496056		-0.0429981	0.974175
624_0983	934127	934687	CDS	+			DNA-3-methyladenine glycosidase	K01246	COG2818;;;;	L;;;;	3-methyladenine DNA glycosylase;;;;	934127_934687;+;DNA-3-methyladenine glycosylase (EC 3.2.2.20)	;;	;;	-0.144176	1		-0.416751	0.261896		-0.0426143	0.946224			933927	934177					; _;;;	;			0.884447	0.527832		-0.316427	0.765719
624_0984	934753	937095	CDS	+			LPS biosynthesis protein	K04744	COG1452;;;;	M;;;;	Organic solvent tolerance protein OstA;;;;	934753_937095;+;Outer membrane protein Imp, required for envelope biogenesis / Organic solvent tolerance protein precursor	;;	;;	-0.102107	1		0.100137	0.815316		0.108733	0.762629			934553	934803					; _;;;	;			-1.52155	0.128797		-0.019923	0.995268
624_0985	937185	937649	CDS	-			xanthine phosphoribosyltransferase	K00769	COG0503;;;;	F;;;;	Adenine/guanine phosphoribosyltransferases and related PRPP-binding proteins;;;;	937185_937724;-;Xanthine-guanine phosphoribosyltransferase (EC 2.4.2.22)	;;	;;	0.0278685	1		0.00673684	0.996136		-0.286637	0.517469			937599	937849					; _;;;	;			1.56052	0.177535		-1.10314	0.0252333	co-inf: down
624_0986	937764	939224	CDS	+		catalyzes the hydrolysis of Xaa-His dipeptides%3B Derived by automated computational analysis using gene prediction method: Protein Homology.	aminoacyl-histidine dipeptidase	K01270	COG2195;;;;	E;;;;	Di- and tripeptidases;;;;	937764_939224;+;Aminoacyl-histidine dipeptidase (Peptidase D) (EC 3.4.13.3)	;;	;;	0.353627	1		-0.108766	0.911772		-0.160228	0.812514			937564	937814					; _;;;	;			3.29726	0.00537321	perio: up	0.0838222	0.952171
624_0987	939304	940059	CDS	-			short-chain dehydrogenase	K07124	COG0300;;;;	R;;;;	Short-chain dehydrogenases of various substrate specificities;;;;	939304_940059;-;Short chain dehydrogenase	;;	;;	-0.0463376	1		0.00970443	0.99568		-0.108429	0.840697			940009	940259					; _;;;	;			-0.513184	0.689135		0.418779	0.504947
624_0988	940113	940664	CDS	-			molybdopterin-guanine dinucleotide biosynthesis protein MobB	K03753	COG1763;;;;	H;;;;	Molybdopterin-guanine dinucleotide biosynthesis protein;;;;	940113_940664;-;Molybdopterin-guanine dinucleotide biosynthesis protein MobB	;;	;;	-0.0171056	1		0.26103	0.747268		0.171417	0.823019			940614	940864					; _;;;	;			0.874495	0.569309		0.259553	0.843614
624_0989	940745	941182	CDS	-			hypothetical protein	K03803	COG3086;;;;	T;;;;	Positive regulator of sigma E activity;;;;	940745_941182;-;Sigma factor RpoE regulatory protein RseC	;;	;;	0.037086	1		-0.476139	0.694166		-0.499371	0.628543			941132	941382					; _;;;	;			0.201535	0.894969		-0.216283	0.882332
624_0990	941192	942148	CDS	-			transcriptional regulator	K03598	COG3026;;;;	T;;;;	Negative regulator of sigma E activity;;;;	941192_942148;-;Sigma factor RpoE negative regulatory protein RseB precursor	;;	;;	-0.106983	1		-0.137465	0.911671		-0.0178204	0.980628			942098	942348					; _;;;	;			-0.0184252	0.986663		0.0872479	0.951951
624_0991	942231	942815	CDS	-			transcriptional regulator	K03597	COG3073;;;;	T;;;;	Negative regulator of sigma E activity;;;;	942231_942815;-;Sigma factor RpoE negative regulatory protein RseA	;;	;;	1.444	0.0642531		-1.03237	0.164807		-2.36536	3.72054e-05	Fur-activated	Fur-activated	942765	943015					; _;;;	;			0.342419	0.789428		0.281181	0.863958
624_0992	942859	943434	CDS	-		Member of the extracytoplasmic function sigma factors which are active under specific conditions%3B binds with the catalytic core of RNA polymerase to produce the holoenzyme and directs bacterial core RNA polymerase to specific promoter elements to initiate transcription%3B this sigma factor is involved in heat shock and oxidative stress response%3B Derived by automated computational analysis usi…	RNA polymerase subunit sigma	K03088	COG1595;;;;	K;;;;	DNA-directed RNA polymerase specialized sigma subunit, sigma24 homolog;;;;	942859_943434;-;RNA polymerase sigma factor RpoE	;;	;;	-0.028294	1		-1.24965	0.187687		-0.242086	0.883442			943384	943634					; _;;;	;			1.83664	0.119389		-2.02982	6.33416e-05	co-inf: down
624_0993	943567	943821	CDS	-			hypothetical protein	K09159	COG2938;;;;	S;;;;	Uncharacterized conserved protein;;;;	943567_943821;-;YgfY COG2938	;;	;;	-0.249782	1		-0.185127	0.794073		-0.092049	0.892628			943771	944021					; _;;;	;			0.145805	0.924578		0.630587	0.536949
624_0994	943861	944190	CDS	-			multidrug transporter	K03297	COG2076;;;;	P;;;;	Membrane transporters of cations and cationic drugs;;;;	943861_944190;-;Ethidium bromide-methyl viologen resistance protein EmrE	;;	;;	-0.327946	1		-0.643552	0.217169		-0.619553	0.210011			944140	944390					; _;;;	;			-1.09413	0.480372		0.192239	0.915702
624_0995	944257	945972	CDS	-		catalyzes the formation of prolyl-tRNA(Pro) from proline and tRNA(Pro)%3B Derived by automated computational analysis using gene prediction method: Protein Homology.	proline--tRNA ligase	K01881	COG0442;;;;	J;;;;	Prolyl-tRNA synthetase;;;;	944257_945972;-;Prolyl-tRNA synthetase (EC 6.1.1.15), bacterial type	;;	;;	-0.176628	1		0.0759457	0.960467		0.0413136	0.96355			945922	946172					; _;;;	;			1.60165	0.116005		0.00196508	0.998467
624_0996	946122	947516	CDS	+		catalyzes the formation of selenocysteinyl-tRNA(Sec) from seryl-tRNA(Sec) and L-selenophosphate in selenoprotein biosynthesis%3B Derived by automated computational analysis using gene prediction method: Protein Homology.	L-seryl-tRNA(Sec) selenium transferase	K01042	COG1921;;;;	E;;;;	Selenocysteine synthase [seryl-tRNASer selenium transferase];;;;	946122_947516;+;L-seryl-tRNA(Sec) selenium transferase (EC 2.9.1.1)	947513_949372;+;Selenocysteine-specific translation elongation factor	;;	0.166831	1		0.490474	0.645785		0.343881	0.762629			945922	946172					CF65_00894;620016_621410;CDS;L-seryl-tRNA selenium transferase, putative;selA	620016_621410;44	-2.01	CRP-repressed	1.77112	0.107174		0.14831	0.948981
624_0997	947513	949372	CDS	+			translation elongation factor	K03833	COG3276;;;;	J;;;;	Selenocysteine-specific translation elongation factor;;;;	946122_947516;+;L-seryl-tRNA(Sec) selenium transferase (EC 2.9.1.1)	947513_949372;+;Selenocysteine-specific translation elongation factor	;;	0.362733	1		0.122527	0.94546		-0.312563	0.762629			947313	947563					; _;;;	;			0.37518	0.677193		1.51302	0.0526943
624_0998	948892	948923	ncRNA	-		D7S_0924.1;42;AS:i:0;	cis-antisense to D7S_0924		;;;;	;;;;	;;;;	947513_949372;+;Selenocysteine-specific translation elongation factor	;;	;;	-0.325351	1		0.0228015	0.996136		0.70337	NA			948898	949023					; _;;;	;			0.517156	0.710463		0.128126	NA
624_0999	949418	950320	CDS	+			hypothetical protein		;;;;	;;;;	;;;;	949418_950320;+;hypothetical protein	;;	;;	0.304285	1		0.159567	0.80703		-0.15019	0.785701			949218	949468					; _;;;	;			0.566706	0.668583		0.26425	0.83479
624_1000	950395	951525	CDS	+			hypothetical protein		;;;;	;;;;	;;;;	950395_951525;+;hypothetical protein	;;	;;	0.422481	1		0.0949962	0.971308		-0.119696	NA			950195	950445					; _;;;	;			-0.870768	0.575236		0.140105	0.951638
624_1001	951562	952062	pseudogene	+			type IV secretion protein Rhs		;;;;	;;;;	;;;;	951562_952467;+;hypothetical protein	;;	;;	0.129386	1		0.335933	0.865468		0.0377832	NA			951362	951612					; _;;;	;			NA	NA		-0.806672	0.582976
624_1002	952779	953576	CDS	+			hypothetical protein		;;;;	;;;;	;;;;	952779_953576;+;hypothetical protein	;;	;;	0.229902	1		-0.162467	0.795571		-0.200664	0.657326			952579	952829	27				; _;;;	;			0.309723	0.766591		-0.494029	0.64997
624_1003	953693	954334	pseudogene	+			type IV secretion protein Rhs		;;;;	;;;;	;;;;	953693_955033;+;hypothetical protein	;;	;;	0.383374	1		-0.0669672	0.985176		-0.14142	NA			953493	953743					; _;;;	;			0.416038	0.766051		0.349959	NA
624_1004	954335	955033	CDS	+			mannosyl-glycoprotein endo-beta-N-acetylglucosamidase		;;;;	;;;;	;;;;	953693_955033;+;hypothetical protein	;;	;;	0.203031	1		0.0424373	0.97887		-0.14755	NA			954135	954385					; _;;;	;			-3.21944	0.00200743	perio: down	-0.158931	0.936459
624_1005	955045	955710	CDS	+			hypothetical protein		;;;;	;;;;	;;;;	955045_955710;+;hypothetical protein	;;	;;	0.0494453	1		-0.31042	0.702277		-0.313949	0.637613			954845	955095					; _;;;	;			2.77834	0.0344251	perio: up	0.406226	0.790135
624_1006	955972	956534	pseudogene	+		type IV secretion protein Rhs%3B disrupted%3B Derived by automated computational analysis using gene prediction method: Protein Homology.	NA		;;;;	;;;;	;;;;	955840_956217;+;hypothetical protein	956268_957341;+;hypothetical protein	;;	0.221794	1		0.0402178	0.988644		-0.228344	NA			955772	956022					; _;;;	;			1.35343	0.362197		0.00193658	0.998467
624_1007	956544	957341	CDS	+			calcium-binding protein		;;;;	;;;;	;;;;	956268_957341;+;hypothetical protein	957338_957982;+;hypothetical protein	;;	-0.0784006	1		-0.278001	0.795571		-0.160504	0.876213			956344	956594					; _;;;	;			1.35236	0.347579		1.26453	0.0514108
624_1008	957338	957982	CDS	+			hypothetical protein		;;;;	;;;;	;;;;	956268_957341;+;hypothetical protein	957338_957982;+;hypothetical protein	;;	-0.0170175	1		-0.294614	0.477278		-0.091415	0.869955			957138	957388	28			abscess	; _;;;	;			1.13922	0.433788		0.116572	0.947353
624_1009	958584	960545	CDS	+			type VI secretion protein	K11907	COG0542;;;;	O;;;;	ATPases with chaperone activity, ATP-binding subunit;;;;	958584_960545;+;ClpB protein	960506_961177;+;ClpB protein	;;	0.118364	1		0.104212	0.853356		0.0605826	0.906112			958384	958634					; _;;;	;			0.182221	0.854362		-0.364165	0.687319
624_1010	960506	961177	CDS	+			type VI secretion protein		;;;;	;;;;	;;;;	958584_960545;+;ClpB protein	960506_961177;+;ClpB protein	;;	0.0891043	1		0.251118	0.791503		0.213138	0.79684			960306	960556					; _;;;	;			1.14644	0.358591		0.139909	0.934507
624_1011	961294	962712	CDS	+			hypothetical protein		;;;;	;;;;	;;;;	961294_962712;+;hypothetical protein	;;	;;	0.184999	1		0.101388	0.966063		-0.135625	0.925921			961094	961344					; _;;;	;			0.425754	0.765231		-0.592123	0.66254
624_1012	963210	965561	CDS	+			hypothetical protein		;;;;	;;;;	;;;;	963210_965561;+;hypothetical protein	;;	;;	0.16397	1		0.365557	0.391642		0.0737841	0.906112			963010	963260					; _;;;	;			0.313417	0.785597		1.2145	0.0155552	co-inf: up
624_1013	965571	966578	CDS	+			hypothetical protein		;;;;	;;;;	;;;;	965571_966578;+;hypothetical protein	;;	;;	0.112337	1		0.20212	0.822995		0.0265121	0.971359			965371	965621					; _;;;	;			0.251625	0.833238		0.186399	0.896385
624_1014	966642	966869	CDS	+			hypothetical protein		;;;;	;;;;	;;;;	966642_966869;+;hypothetical protein	;;	;;	0.448208	1		1.11171	0.403316		0.60637	NA			966442	966692					; _;;;	;			0.876673	0.533885		-0.0296964	0.996056
624_1015	967151	967732	CDS	-	mogA	forms a trimer%3B related to eukaryotic protein gephyrin%3B functions during molybdenum cofactor biosynthesis%3B Derived by automated computational analysis using gene prediction method: Protein Homology.	molybdenum cofactor biosynthesis protein MogA	K03831	COG0521;;;;	H;;;;	Molybdopterin biosynthesis enzymes;;;;	967151_967732;-;Molybdopterin biosynthesis molybdochelatase MogA	;;	;;	-0.0476861	1		-0.242965	0.705288		-0.177781	0.776512			967682	967932					CF65_00618;423124_423705;CDS;molybdenum biosynthesis mog protein, putative;mogA/mog	423124_423705;42	-4.24	CRP-repressed	0.312246	0.800933		0.455463	0.659229
624_1016	967791	967820	ncRNA	+		D7S_0939.1;42;AS:i:0;	sRNA		;;;;	;;;;	;;;;	-1_-1;.;.	;;	;;	-0.0688489	1		0.0141662	NA		0.0567903	NA			967691	967841					; _;;;	;			NA	NA		0.037115	NA
624_1017	967822	968751	CDS	-			phosphatidate cytidylyltransferase	K00981	COG0575;;;;	I;;;;	CDP-diglyceride synthetase;;;;	967822_968751;-;Phosphatidate cytidylyltransferase (EC 2.7.7.41)	;;	;;	0.325942	1		-0.399382	0.573849		-0.626283	0.216261			968701	968951					CF65_00616;422105_423034;CDS;phosphatidate cytidylyltransferase, putative;cdsA/ynbB	422105_423034;44	-2.94	CRP-repressed	0.802141	0.448898		0.919746	0.206622
624_1018	968751	969383	CDS	-			acyltransferase		;;;;	;;;;	;;;;	968751_969383;-;1-acyl-sn-glycerol-3-phosphate acyltransferase (EC 2.3.1.51)	;;	;;	0.00163032	1		-0.170278	0.762622		-0.413692	0.201902			969333	969583					CF65_00616;422105_423034;CDS;phosphatidate cytidylyltransferase, putative;cdsA/ynbB	421997_422629;22	-2.94	CRP-repressed	-0.287637	0.82399		0.102384	0.951638
624_1019	969394	970002	CDS	-			CDP-alcohol phosphatidyltransferase	K00995	COG0558;;;;	I;;;;	Phosphatidylglycerophosphate synthase;;;;	969394_970002;-;CDP-diacylglycerol--glycerol-3-phosphate 3-phosphatidyltransferase (EC 2.7.8.5)	;;	;;	-0.0097569	1		-0.828536	0.184008		-0.49423	0.505662			969952	970202					; _;;;	;			0.317869	0.829103		0.064603	0.974849
624_1020	970013	971881	CDS	-			citrate transporter		;;;;	;;;;	;;;;	970013_971881;-;Putative transport protein	;;	;;	0.118883	1		-0.607723	0.0875928		-0.627114	0.0659916			971831	972081					; _;;;	;			2.05494	0.0638562		0.0940062	0.931741
624_1021	971921	972520	CDS	-	rnhB	RNH2%3B RNase HII%3B binds manganese%3B endonuclease which specifically degrades the RNA of RNA-DNA hybrids%3B Derived by automated computational analysis using gene prediction method: Protein Homology.	ribonuclease HII	K03470	COG0164;;;;	L;;;;	Ribonuclease HII;;;;	971921_972520;-;Ribonuclease HII (EC 3.1.26.4)	972513_973697;-;Lipid-A-disaccharide synthase (EC 2.4.1.182)	;;	-0.24577	1		-0.135794	0.915847		-0.257945	0.762629			972470	972720					; _;;;	;			1.15292	0.305017		-0.15966	0.907469
624_1022	972513	973697	CDS	-	lpxB	catalyzes the formation of lipid A disaccharide from UDP-2%2C3-diacylglucosamine and 2%2C3-diacylglucosamine-1-phosphate%2C lipid A disaccharide is a precursor of lipid A that anchors LPS to the OM%3B Derived by automated computational analysis using gene prediction method: Protein Homology.	lipid-A-disaccharide synthase	K00748	COG0763;;;;	M;;;;	Lipid A disaccharide synthetase;;;;	971921_972520;-;Ribonuclease HII (EC 3.1.26.4)	972513_973697;-;Lipid-A-disaccharide synthase (EC 2.4.1.182)	;;	0.175747	1		0.161254	0.90694		-0.0409732	0.964123			973647	973897					; _;;;	;			1.38478	0.220776		0.434261	0.720286
624_1023	973782	974570	CDS	-		catalyzes the addition of (R)-3-hydroxytetradecanoyl to the glucosamine disaccharide in lipid A biosynthesis%3B Derived by automated computational analysis using gene prediction method: Protein Homology.	UDP-N-acetylglucosamine acyltransferase	K00677	COG1043;;;;	M;;;;	Acyl-[acyl carrier protein]--UDP-N-acetylglucosamine O-acyltransferase;;;;	973782_974570;-;Acyl-[acyl-carrier-protein]--UDP-N-acetylglucosamine O-acyltransferase (EC 2.3.1.129)	;;	;;	-0.0657305	1		-0.0383127	0.97559		0.0580284	0.946224			974520	974770					; _;;;	;			0.345567	0.76673		-0.105516	0.931252
624_1024	974591	975001	CDS	-			3-hydroxyacyl-ACP dehydratase	K02372	COG0764;;;;	I;;;;	3-hydroxymyristoyl/3-hydroxydecanoyl-(acyl carrier protein) dehydratases;;;;	974591_975001;-;3-hydroxyacyl-[acyl-carrier-protein] dehydratase, FabZ form (EC 4.2.1.59)	;;	;;	-0.289065	0.741076		-0.0960207	0.847521		0.206104	0.507727			974951	975201					; _;;;	;			-1.42885	0.242507		-0.479328	0.352156
624_1025	975138	976160	CDS	-	lpxD	adds the O-linked and N-linked 3(R)-hydroxy fatty acids to the glucosamine disaccharide during lipid A biosynthesis%3B Derived by automated computational analysis using gene prediction method: Protein Homology.	UDP-3-O-(3-hydroxymyristoyl) glucosamine N-acyltransferase	K02536	COG1044;;;;	M;;;;	UDP-3-O-[3-hydroxymyristoyl] glucosamine N-acyltransferase;;;;	975138_976160;-;UDP-3-O-[3-hydroxymyristoyl] glucosamine N-acyltransferase (EC 2.3.1.-)	;;	;;	0.112007	1		0.503035	0.15098		0.117503	0.838503			976110	976360					; _;;;	;			-1.10103	0.225115		-0.13936	0.884786
624_1026	976160	976735	CDS	-			hypothetical protein	K06142	COG2825;;;;	M;;;;	Outer membrane protein;;;;	976160_976735;-;Outer membrane chaperone Skp (OmpH) precursor @ Outer membrane protein H precursor	;;	;;	-0.275716	1		-0.0164656	0.988644		0.230682	0.602821			976685	976935					; _;;;	;			0.385923	0.727884		-0.556178	0.335755
624_1027	976840	979245	CDS	-		part of a complex with YfgL%2C YfiO%2C and NlpB involved in outer membrane protein biosynthesis%3B involved in the assembly of outer membrane proteins%3B Derived by automated computational analysis using gene prediction method: Protein Homology.	outer membrane protein assembly factor BamA	K07277	COG4775;;;;	M;;;;	Outer membrane protein/protective antigen OMA87;;;;	976840_979251;-;Outer membrane protein assembly factor YaeT precursor	;;	;;	0.0407493	1		-0.157975	0.805756		-0.108864	0.855258			979195	979445					; _;;;	;			-2.29516	0.0260235	perio: down	-0.164775	0.882332
624_1028	979270	980604	CDS	-		catalyzes the cleavage of RseA which activates the sigmaE-mediated stress response%3B Derived by automated computational analysis using gene prediction method: Protein Homology.	zinc metallopeptidase RseP	K11749	COG0750;;;;	M;;;;	Predicted membrane-associated Zn-dependent proteases 1;;;;	979270_980604;-;Intramembrane protease RasP/YluC, implicated in cell division based on FtsL cleavage	;;	;;	-0.177909	1		-0.588383	0.530485		-0.310568	0.784746			980554	980804					; _;;;	;			0.109839	0.916059		-0.0965137	0.966487
624_1029	980613	981482	CDS	-			phosphatidate cytidylyltransferase	K00981	COG0575;;;;	I;;;;	CDP-diglyceride synthetase;;;;	980613_981482;-;Phosphatidate cytidylyltransferase (EC 2.7.7.41)	;;	;;	-0.339927	1		-0.32993	0.641976		-0.0486154	0.957599			981432	981682					; _;;;	;			-0.401866	0.692976		-0.0201546	0.996056
624_1030	981497	982216	CDS	-			UDP pyrophosphate synthase	K00806	COG0020;;;;	I;;;;	Undecaprenyl pyrophosphate synthase;;;;	981497_982216;-;Undecaprenyl diphosphate synthase (EC 2.5.1.31)	;;	;;	-0.0233757	1		-0.0954835	0.890571		-0.0183643	0.970583			982166	982416					; _;;;	;			0.985049	0.37647		-0.140923	0.911496
624_1031	982238	983521	CDS	-		catalyzes the formation of 2-C-methyl-D-erythritol 4-phosphate from 1-deoxy-D-xylulose-5-phosphate%3B Derived by automated computational analysis using gene prediction method: Protein Homology.	1-deoxy-D-xylulose 5-phosphate reductoisomerase	K00099	COG0743;;;;	I;;;;	1-deoxy-D-xylulose 5-phosphate reductoisomerase;;;;	982238_983521;-;1-deoxy-D-xylulose 5-phosphate reductoisomerase (EC 1.1.1.267)	;;	;;	-0.177002	1		-0.099212	0.813236		-0.137602	0.656555			983471	983721					; _;;;	;			-1.51622	0.119985		0.65234	0.414476
624_1032	983550	984107	CDS	-			ribosome-recycling factor	K02838	COG0233;;;;	J;;;;	Ribosome recycling factor;;;;	983550_984107;-;Ribosome recycling factor	;;	;;	0.0885017	1		-0.375391	0.68607		-0.337206	0.688938			984057	984307					; _;;;	;			-0.49014	0.649862		-1.17933	0.0850627
624_1033	984332	985045	CDS	-			uridylate kinase	K09903	COG0528;;;;	F;;;;	Uridylate kinase;;;;	984332_985045;-;Uridine monophosphate kinase (EC 2.7.4.22)	;;	;;	0.0418303	1		-0.331869	0.539158		-0.349491	0.460194			984995	985245					; _;;;	;			-0.192754	0.851999		-0.634475	0.352492
624_1034	985202	986860	CDS	-			transporter	K07085	COG2985;;;;	R;;;;	Predicted permease;;;;	985202_986860;-;Mediator of hyperadherence YidE	;;	;;	-0.0152562	1		-1.10417	0.109896		-1.45446	0.0176406	Fur-activated	Fur-activated	986810	987060					CF65_00592;405676_407349;CDS;hypothetical protein;yidE	405691_407349;44	2.68	CRP-activated	2.49816	0.0133193	perio: up	-0.788367	0.171213
624_1035	986984	988801	CDS	+			ABC transporter ATP-binding protein	K02471	COG4178;;;;	R;;;;	ABC-type uncharacterized transport system, permease and ATPase components;;;;	986984_988801;+;ABC transporter ATP-binding protein	;;	;;	0.0234262	1		0.453517	0.165272		0.601141	0.0321279	Fur-repressed	Fur-repressed	986784	987034					; _;;;	;			2.03878	0.108336		-0.143356	0.885815
624_1036	989685	992141	CDS	-			TonB-dependent receptor	K16087	COG1629;;;;	P;;;;	Outer membrane receptor proteins, mostly Fe transport;;;;	989685_992141;-;Outer membrane receptor proteins, mostly Fe transport	;;	;;	1.43334	2.8116e-06	Fe-: up	3.41896	9.30262e-37	Fur-repressed	2.01529	1.38938e-13	Fur-repressed	Fur-repressed	992091	992341	29				; _;;;	;			-1.71082	0.0573944		0.405654	0.687319
624_1037	992476	993231	CDS	-		represses the glpD%2C glpFK%2C glpTQ%2C and glpACB operons involved in glycerol-3-phosphate metabolism%3B Derived by automated computational analysis using gene prediction method: Protein Homology.	transcriptional regulator	K02444	COG1349;;;;	KG;;;;	Transcriptional regulators of sugar metabolism;;;;	992476_993231;-;Glycerol-3-phosphate regulon repressor GlpR	;;	;;	-0.140692	1		-0.352662	0.465659		-0.169628	0.784982			993181	993431					; _;;;	;			2.17403	0.109644		-0.434972	0.641678
624_1038	993293	994168	CDS	-			GlpG protein	K02441	COG0705;;;;	R;;;;	Uncharacterized membrane protein (homolog of Drosophila rhomboid);;;;	993293_994168;-;GlpG protein (membrane protein of glp regulon)	;;	;;	0.00597891	1		-0.0381485	0.973549		-0.0941418	0.902755			994118	994368					; _;;;	;			0.824556	0.526127		0.0991878	0.952171
624_1039	994160	994525	CDS	+			hypothetical protein		;;;;	;;;;	;;;;	993293_994168;-;GlpG protein (membrane protein of glp regulon)	994211_994525;+;Uncharacterized protein PM1437	;;	0.0781128	1		0.437934	0.611288		0.133787	0.90034			993960	994210					; _;;;	;			1.30677	0.39014		-0.393986	0.810549
624_1040	994537	994863	CDS	-			thiosulfate sulfurtransferase	K02439	COG0607;;;;	P;;;;	Rhodanese-related sulfurtransferase;;;;	994537_994863;-;Thiosulfate sulfurtransferase GlpE (EC 2.8.1.1)	;;	;;	0.101173	1		0.201281	0.802028		0.0422615	0.960301			994813	995063					; _;;;	;			0.707433	0.648477		-0.14165	0.928166
624_1041	994875	995423	CDS	-			hypothetical protein		;;;;	;;;;	;;;;	994875_995528;-;FIG00903983: hypothetical protein	;;	;;	0.0366451	1		0.0707652	0.959039		0.173229	0.825518			995373	995623					; _;;;	;			1.48054	0.320529		0.923407	0.261376
624_1042	995549	997162	CDS	-			recombinase RmuC	K09760	COG1322;;;;	S;;;;	Uncharacterized protein conserved in bacteria;;;;	995549_997303;-;DNA recombination protein RmuC	;;	;;	0.0404275	1		-0.376066	0.639272		-0.113643	0.906112			997112	997362					CF65_00579;395405_397018;CDS;hypothetical protein;rmuC/yigN	395405_397018;44	-2.32	CRP-repressed	-3.23329	0.00320761	perio: down	0.0654166	0.97019
624_1043	997306	997845	CDS	+			hypothetical protein	K07479	COG0551;;;;	L;;;;	Zn-finger domain associated with topoisomerase type I;;;;	997306_997845;+;Similar to C-terminal Zn-finger domain of DNA topoisomerase I	;;	;;	0.0469308	1		-0.0364022	0.971691		-0.0229248	0.964123			997106	997356					; _;;;	;			-0.498403	0.663394		0.178671	0.896385
624_1044	997850	998401	CDS	+			tRNA threonylcarbamoyladenosine biosynthesis protein RimN	K07566	COG0009;;;;	J;;;;	Putative translation factor (SUA5);;;;	997850_998401;+;TsaC protein (YrdC domain) required for threonylcarbamoyladenosine t(6)A37 modification in tRNA	;;	;;	0.202644	1		0.135335	0.90694		-0.0119332	0.98796			997650	997900					; _;;;	;			0.131483	0.910374		-0.352867	0.81712
624_1045	998405	999205	CDS	+			shikimate dehydrogenase	K00014	COG0169;;;;	E;;;;	Shikimate 5-dehydrogenase;;;;	998405_999205;+;Shikimate 5-dehydrogenase I alpha (EC 1.1.1.25)	999200_1000081;-;Protein rarD	;;	0.0382321	1		-0.245368	0.589211		-0.454264	0.137733			998205	998455					; _;;;	;			0.0265874	0.983326		0.188147	0.887702
624_1046	999200	1000081	CDS	-			permease	K05786	COG2962;;;;	R;;;;	Predicted permeases;;;;	998405_999205;+;Shikimate 5-dehydrogenase I alpha (EC 1.1.1.25)	999200_1000081;-;Protein rarD	;;	-0.374042	1		-0.126468	0.932357		0.224856	0.810912			1000031	1000281					; _;;;	;			-2.01629	0.120595		-0.42045	0.688184
624_1047	1000114	1000299	CDS	-			LysR family transcriptional regulator	K02521	COG0583;;;;	K;;;;	Transcriptional regulator;;;;	1000114_1000299;-;HTH-type transcriptional regulator IlvY	;;	;;	-0.496902	1		0.234807	0.867807		1.02746	NA			1000249	1000499					; _;;;	;			0.456248	0.760027		0.606981	0.700272
624_1048	1000931	1001239	CDS	+			ketol-acid reductoisomerase	K00053	COG0059;;;;	EH;;;;	Ketol-acid reductoisomerase;;;;	1000931_1001239;+;Ketol-acid reductoisomerase (EC 1.1.1.86)	;;	;;	-0.390256	1		0.096865	0.955841		0.092715	NA			1000731	1000981					; _;;;	;			0.65629	0.626106		-0.115436	0.961071
624_1049	1001461	1001835	CDS	+			30S ribosomal protein S12	K02950	COG0048;;;;	J;;;;	Ribosomal protein S12;;;;	1001403_1001519;+;SSU ribosomal protein S12p (S23e)	1001698_1001835;+;SSU ribosomal protein S12p (S23e)	;;	0.276683	1		0.348033	0.737484		0.000130074	0.999744			1001261	1001511					; _;;;	;			1.43897	0.159642		-0.499958	0.48163
624_1050	1001988	1002458	CDS	+			30S ribosomal protein S7	K02992	COG0049;;;;	J;;;;	Ribosomal protein S7;;;;	1001988_1002458;+;SSU ribosomal protein S7p (S5e)	;;	;;	-0.0801024	1		0.23147	0.766927		0.269321	0.671738			1001788	1002038					; _;;;	;			2.32416	0.0289685	perio: up	-0.0207991	0.996056
624_1051	1002573	1004675	CDS	+	fusA	EF-G%3B promotes GTP-dependent translocation of the ribosome during translation%3B many organisms have multiple copies of this gene%3B Derived by automated computational analysis using gene prediction method: Protein Homology.	elongation factor G	K02355	COG0480;;;;	J;;;;	Translation elongation factors (GTPases);;;;	1002573_1004675;+;Translation elongation factor G	;;	;;	-0.246248	0.942868		0.842518	4.92958e-06	Fur-repressed	0.540134	0.00916242	Fur-repressed	Fur-repressed	1002373	1002623					; _;;;	;			3.50362	0.00108466	perio: up	-0.101978	0.951638
624_1052	1004739	1005923	CDS	+	tuf	EF-Tu%3B promotes GTP-dependent binding of aminoacyl-tRNA to the A-site of ribosomes during protein biosynthesis%3B when the tRNA anticodon matches the mRNA codon%2C GTP hydrolysis results%3B the inactive EF-Tu-GDP leaves the ribosome and release of GDP is promoted by elongation factor Ts%3B many prokaryotes have two copies of the gene encoding EF-Tu%3B Derived by automated computational analysis…	elongation factor Tu	K02358	COG0050;;;;	J;;;;	GTPases - translation elongation factors;;;;	1004739_1005923;+;Translation elongation factor Tu	;;	;;	-0.169396	1		0.80683	0.2788		0.237397	0.830708			1004539	1004789					; _;;;	;			2.55525	0.0128216	perio: up	-0.105322	0.958254
624_1053	1005993	1006934	CDS	-			sugar ABC transporter substrate-binding protein	K10439	COG1879;;;;	G;;;;	ABC-type sugar transport system, periplasmic component;;;;	1005993_1006934;-;Ribose ABC transport system, periplasmic ribose-binding protein RbsB (TC 3.A.1.2.1)	;;	;;	-0.0100212	1		-1.5223	0.0193913	Fur-activated	-1.67373	0.00720813	Fur-activated	Fur-activated	1006884	1007134					; _;;;	;			-0.119736	0.903041		0.312661	0.8176
624_1054	1007097	1008584	CDS	+			sugar ABC transporter ATP-binding protein	K10441	COG1129;;;;	G;;;;	ABC-type sugar transport system, ATPase component;;;;	1007097_1008584;+;Ribose ABC transport system, ATP-binding protein RbsA (TC 3.A.1.2.1)	;;	;;	0.0320973	1		-0.870812	0.264752		-1.15843	0.0846078			1006897	1007147					; _;;;	;			0.200769	0.839599		1.45651	0.0238549	co-inf: up
624_1055	1008600	1009628	CDS	+			ribose ABC transporter permease	K10440	COG1172;;;;	G;;;;	Ribose/xylose/arabinose/galactoside ABC-type transport systems, permease components;;;;	1008600_1009628;+;Ribose ABC transport system, permease protein RbsC (TC 3.A.1.2.1)	;;	;;	0.0293088	1		-0.46382	0.645234		-0.784623	0.263187			1008400	1008650					; _;;;	;			1.9633	0.17554		0.293731	0.819715
624_1056	1009634	1011091	CDS	+			xylulose kinase	K00880	COG1070;;;;	G;;;;	Sugar (pentulose and hexulose) kinases;;;;	1009634_1011091;+;L-xylulose/3-keto-L-gulonate kinase (EC 2.7.1.-)	;;	;;	0.12753	1		-0.515933	0.377805		-0.727192	0.123839			1009434	1009684					; _;;;	;			-0.695069	0.594588		0.42087	0.52583
624_1057	1011139	1013454	CDS	-			transcription accessory protein	K06959	COG2183;;;;	K;;;;	Transcriptional accessory protein;;;;	1011139_1013454;-;Transcription accessory protein (S1 RNA-binding domain)	;;	;;	0.110369	1		0.0592539	0.922968		-0.198057	0.516285			1013404	1013654					; _;;;	;			-0.83375	0.360245		0.366743	0.750236
624_1058	1013707	1014081	CDS	+			transposase		;;;;	;;;;	;;;;	1013707_1014081;+;hypothetical protein	1014078_1014380;+;Mobile element protein	;;	0	1		0	NA		0	NA			1013507	1013757					; _;;;	;			NA	NA		-0.0734764	NA
624_1059	1014114	1014883	pseudogene	+		integrase%3B disrupted%3B Derived by automated computational analysis using gene prediction method: Protein Homology.	NA		;;;;	;;;;	;;;;	1014078_1014380;+;Mobile element protein	1014374_1014883;+;Mobile element protein	;;	0.198637	1		-0.0881162	0.975863		0.107294	NA			1013914	1014164					; _;;;	;			0.397289	0.775246		-0.186224	NA
624_1060	1014932	1015819	CDS	-			LysR family transcriptional regulator		;;;;	;;;;	;;;;	1014932_1015819;-;RuBisCO operon transcriptional regulator	;;	;;	-0.127572	1		0.015136	0.988644		0.0572683	0.909504			1015769	1016019					; _;;;	;			0.666737	0.605799		0.218917	0.746927
624_1061	1015929	1017398	CDS	+			permease		;;;;	;;;;	;;;;	1015929_1017398;+;Sodium-dependent transporter	;;	;;	0.0651556	1		-0.157242	0.759293		-0.210946	0.574254			1015729	1015979					; _;;;	;			-0.514183	0.667542		-0.434864	0.586668
624_1062	1017410	1018009	CDS	+			phosphoglycerate kinase	K15634	COG0406;;;;	G;;;;	Fructose-2,6-bisphosphatase;;;;	1017410_1018009;+;Phosphoglycerate mutase (EC 5.4.2.1)	;;	;;	-0.0626038	1		0.185477	0.813236		0.121248	0.864476			1017210	1017460					; _;;;	;			-3.46164	0.000613109	perio: down	0.619444	0.558002
624_1063	1018404	1018595	CDS	-			hypothetical protein		;;;;	;;;;	;;;;	1018404_1018595;-;Transcription accessory protein (S1 RNA-binding domain)	;;	;;	0.0388282	1		0.301492	0.827213		0.124759	NA			1018545	1018795					CF65_00943;654468_654602;CDS;hypothetical protein;	654473_654664;44	-2.28	CRP-repressed	0.0578538	0.968593		0.108068	0.951973
624_1064	1018746	1019228	CDS	+			transcription elongation factor GreB	K04760	COG0782;;;;	K;;;;	Transcription elongation factor;;;;	1018746_1019228;+;Transcription elongation factor GreB	;;	;;	0.133058	1		0.0313278	0.978501		-0.0191249	0.977388			1018546	1018796					; _;;;	;			1.93317	0.0609255		-0.119137	0.948326
624_1065	1019311	1019502	CDS	-			hypothetical protein		;;;;	;;;;	;;;;	1019311_1019502;-;hypothetical protein	;;	;;	-0.356392	0.595197		-0.267917	0.432601		0.0564202	0.913005			1019452	1019702					; _;;;	;			0.498965	0.733519		-0.129152	0.914605
624_1066	1019517	1020116	CDS	-		Bacteria have multiple sigma factors which are active under specific conditions%3B the sigma factor binds with the catalytic core of RNA polymerase to produce the holoenzyme and directs bacterial core RNA polymerase to specific promoter elements to initiate transcription%3B Derived by automated computational analysis using gene prediction method: Protein Homology.	RNA polymerase subunit sigma	K03088	COG1595;;;;	K;;;;	DNA-directed RNA polymerase specialized sigma subunit, sigma24 homolog;;;;	1019517_1020104;-;DNA-directed RNA polymerase specialized sigma subunit, sigma24-like	;;	;;	-0.212702	0.712406		0.163199	0.475077		0.313351	0.0534723			1020066	1020316					; _;;;	;			-0.175821	0.86143		0.058053	0.958254
624_1067	1020290	1020571	CDS	-			hypothetical protein		;;;;	;;;;	;;;;	1020290_1020571;-;hypothetical protein	;;	;;	0.714471	0.267571		-0.4061	0.480005		-0.50999	0.286139			1020521	1020771					CF65_00949;656357_656638;CDS;hypothetical protein;	656357_656638;44	-4.94	CRP-repressed	4.12298	0.000479065	perio: up	0.758087	0.224683
624_1068	1020833	1021570	CDS	+			hypothetical protein	K09125	COG1738;;;;	S;;;;	Uncharacterized conserved protein;;;;	1020833_1021570;+;Putative preQ0 transporter	;;	;;	0.0379531	1		-0.677997	0.109854		-0.594842	0.160563			1020633	1020883					; _;;;	;			1.95176	0.208654		-0.864657	0.172863
624_1069	1021639	1022889	CDS	-			heme biosynthesis protein HemY	K02498	COG3071;;;;	H;;;;	Uncharacterized enzyme of heme biosynthesis;;;;	1021639_1022889;-;Uncharacterized protein EC-HemY, likely associated with heme metabolism based on gene clustering with hemC, hemD in Proteobacteria (unrelated to HemY-type PPO in GramPositives)	;;	;;	0.263776	1		-0.082956	0.955841		-0.0986981	0.916674			1022839	1023089					; _;;;	;			0.925066	0.404142		-0.204014	0.877762
624_1070	1022902	1024287	CDS	-			HemX protein	K02496	COG2959;;;;	H;;;;	Uncharacterized enzyme of heme biosynthesis;;;;	1022902_1024287;-;Uroporphyrinogen-III methyltransferase (EC 2.1.1.107)	;;	;;	0.171975	0.935985		0.0904728	0.759986		0.175869	0.34091			1024237	1024487					; _;;;	;			1.20816	0.292831		-0.183133	0.817863
624_1071	1024318	1025064	CDS	-			uroporphyrinogen-III synthase	K01719	COG1587;;;;	H;;;;	Uroporphyrinogen-III synthase;;;;	1024318_1025064;-;Uroporphyrinogen-III synthase (EC 4.2.1.75)	;;	;;	0.217896	1		0.184223	0.755338		0.215059	0.640721			1025014	1025264					; _;;;	;			1.0681	0.472256		-0.609841	0.224683
624_1072	1025078	1026004	CDS	-			porphobilinogen deaminase	K01749	COG0181;;;;	H;;;;	Porphobilinogen deaminase;;;;	1025078_1026004;-;Porphobilinogen deaminase (EC 2.5.1.61)	;;	;;	0.149248	1		-0.203067	0.740195		-0.251498	0.593886			1025954	1026204					; _;;;	;			-3.01347	0.00322673	perio: down	-0.401887	0.625009
624_1073	1026160	1028661	CDS	+			adenylate cyclase	K05851	COG3072;;;;	F;;;;	Adenylate cyclase;;;;	1026160_1028661;+;Adenylate cyclase (EC 4.6.1.1)	;;	;;	-0.109136	1		-0.206953	0.712359		-0.14724	0.792471			1025960	1026210					; _;;;	;			0.631332	0.526666		0.099811	0.931225
624_1074	1027385	1027445	ncRNA	-		D7S_1003.1;42;AS:i:0;	cis-antisense to D7S_1003		;;;;	;;;;	;;;;	1026160_1028661;+;Adenylate cyclase (EC 4.6.1.1)	;;	;;	-0.136594	1		0.000869983	NA		-0.418873	NA			1027420	1027545					; _;;;	;			NA	NA		1.74453	0.052109
624_1075	1028671	1029300	CDS	+			two-component system response regulator	K07685	COG2197;;;;	TK;;;;	Response regulator containing a CheY-like receiver domain and an HTH DNA-binding domain;;;;	1028671_1029300;+;Nitrate/nitrite response regulator protein	;;	;;	0.0908935	1		0.329371	0.272193		-0.109579	0.810912			1028471	1028721					; _;;;	;			0.222825	0.847141		0.666182	0.41721
624_1076	1029368	1031227	CDS	+			hypothetical protein	K07278	COG0729;;;;	M;;;;	Outer membrane protein;;;;	1029368_1031227;+;Uncharacterized protein YtfM precursor	;;	;;	0.0394336	1		0.192754	0.662199		0.174899	0.663746			1029168	1029418					CF65_00960;665405_667291;CDS;hypothetical protein;	665432_667291;44	-2.23	CRP-repressed	0.464329	0.675863		-0.498812	0.44918
624_1077	1031255	1035136	CDS	+			tubulin-binding protein	K09800	COG2911;;;;	S;;;;	Uncharacterized protein conserved in bacteria;;;;	1031255_1035136;+;Uncharacterized protein YtfN	;;	;;	-0.018167	1		0.00475766	0.996136		-0.0664178	0.881983			1031055	1031305					CF65_00961;667319_671197;CDS;hypothetical protein;	667319_671200;22	-2.23	CRP-repressed	0.293033	0.756057		0.554296	0.282838
624_1078	1035139	1036686	CDS	+			exopolyphosphatase	K01524	COG0248;;;;	FP;;;;	Exopolyphosphatase;;;;	1035139_1036686;+;Exopolyphosphatase (EC 3.6.1.11)	;;	;;	-0.0374142	1		-0.234161	0.804015		-0.328995	0.636873			1034939	1035189					; _;;;	;			-0.202788	0.841043		0.508897	0.625903
624_1079	1036751	1038367	CDS	-		PEP carboxykinase%3B PEP carboxylase%3B PEPCK%3B catalyzes the phosphorylation and decarboxylation of oxaloacetate to form phosphoenolpyruvate using ATP%3B Derived by automated computational analysis using gene prediction method: Protein Homology.	phosphoenolpyruvate carboxykinase	K01610	COG1866;;;;	C;;;;	Phosphoenolpyruvate carboxykinase (ATP);;;;	1036751_1038367;-;Phosphoenolpyruvate carboxykinase [ATP] (EC 4.1.1.49)	;;	;;	-0.0424068	1		-0.769438	0.0353753	Fur-activated	-0.867811	0.0115953	Fur-activated	Fur-activated	1038317	1038567					; _;;;	;			1.34804	0.193754		-0.278918	0.69925
624_1080	1038625	1039269	CDS	+			hypothetical protein		;;;;	;;;;	;;;;	1038625_1039269;+;converved hypothetical protein	;;	;;	-0.201777	1		0.0993836	0.887828		0.25258	0.517469			1038425	1038675					; _;;;	;			2.16162	0.124518		0.35352	0.6221
624_1081	1039408	1040209	pseudogene	+		NADH pyrophosphatase%3B disrupted%3B Derived by automated computational analysis using gene prediction method: Protein Homology.	NA	K03426	COG2816;;;;	L;;;;	NTP pyrophosphohydrolases containing a Zn-finger, probably nucleic-acid-binding;;;;	1039318_1040037;+;NADH pyrophosphatase (EC 3.6.1.22)	1040206_1041270;+;Uroporphyrinogen III decarboxylase (EC 4.1.1.37)	;;	-0.104495	1		0.587949	0.00774953	Fur-repressed	0.862798	1.84722e-05	Fur-repressed	Fur-repressed	1039208	1039458					; _;;;	;			-0.0254598	0.984187		-0.126209	0.888975
624_1082	1040206	1041270	CDS	+	hemE	catalyzes the formation of coproporphyrinogen from uroporphyrinogen III%3B Derived by automated computational analysis using gene prediction method: Protein Homology.	uroporphyrinogen decarboxylase	K01599	COG0407;;;;	H;;;;	Uroporphyrinogen-III decarboxylase;;;;	1040206_1041270;+;Uroporphyrinogen III decarboxylase (EC 4.1.1.37)	;;	;;	0.0988432	1		0.38849	0.283503		0.0721067	0.902755			1040006	1040256					; _;;;	;			2.14703	0.0784351		0.0694368	0.948326
624_1083	1041288	1041878	CDS	+			hypothetical protein	K09891	COG3068;;;;	S;;;;	Uncharacterized protein conserved in bacteria;;;;	1041288_1041878;+;FIG01200173: hypothetical protein	;;	;;	-0.0219163	1		0.394438	0.234657		0.021129	0.964123			1041088	1041338					; _;;;	;			1.11175	0.406795		-0.175679	0.877762
624_1084	1042045	1042317	CDS	+			DNA-binding protein	K05787	COG0776;;;;	L;;;;	Bacterial nucleoid DNA-binding protein;;;;	1042045_1042317;+;DNA-binding protein HU-alpha	;;	;;	0.264136	1		-0.414245	0.428015		-0.38099	0.454586			1041845	1042095					; _;;;	;			-0.257956	0.788435		-0.00111472	0.998467
624_1085	1042464	1043240	CDS	+			XRE family transcriptional regulator		;;;;	;;;;	;;;;	1042443_1043240;+;Transcriptional regulator of glmS gene, DeoR family	;;	;;	-0.329214	1		0.277055	0.66662		0.473628	0.284803			1042264	1042514					; _;;;	;			1.59919	0.130276		0.663764	0.322128
624_1086	1043294	1045126	CDS	+		Catalyzes the first step in hexosamine metabolism%2C converting fructose-6P into glucosamine-6P using glutamine as a nitrogen source%3B Derived by automated computational analysis using gene prediction method: Protein Homology.	glucosamine--fructose-6-phosphate aminotransferase	K00820	COG0449;;;;	M;;;;	Glucosamine 6-phosphate synthetase, contains amidotransferase and phosphosugar isomerase domains;;;;	1043294_1045126;+;Glucosamine--fructose-6-phosphate aminotransferase [isomerizing] (EC 2.6.1.16)	;;	;;	-0.192248	1		0.684321	0.304986		0.89013	0.118721			1043094	1043344					; _;;;	;			-0.0916227	0.929588		-0.00305787	0.998467
624_1087	1045278	1046342	CDS	-			alpha/beta hydrolase	K06889	COG1073;;;;	R;;;;	Hydrolases of the alpha/beta superfamily;;;;	1045278_1046342;-;FIG01220323: hypothetical protein	;;	;;	0.350559	1		0.1639	0.936694		0.0452592	0.970306			1046292	1046542					CF65_00976;681343_682338;CDS;hypothetical protein;	681343_682407;44	-5.04	CRP-repressed	-0.135238	0.897964		0.242648	0.884786
624_1088	1046442	1047332	CDS	+			LysR family transcriptional regulator		;;;;	;;;;	;;;;	1046442_1047332;+;Transcriptional regulator, LysR family	;;	;;	0.138787	1		0.222189	0.816162		0.120365	0.895674			1046242	1046492					CF65_00977;682507_683397;CDS;hypothetical protein;ptxR	682507_683397;44	10.05	CRP-activated	-4.55719	1.32023e-05	perio: down	0.94341	0.157654
[truncated: 1,452 more rows]

## Sheet: key
RAST annotation
[truncated: 8 more rows]

## Sheet: Fig 1
gene	gene log2 FC (low/high Fe)	gene FC (low/high Fe)	cellular process	process FC (low/high Fe)
[truncated: 65 more rows]

[truncated: 1 more sheets: Fig 4]
