# Supplementary material for: Microbial Community Composition Impacts Pathogen Iron Availability during Polymicrobial Infection
Source: PLoS Pathog. 2016 Dec 14;12(12):e1006084. doi: 10.1371/journal.ppat.1006084 (PMC5156373; doi:10.1371/journal.ppat.1006084)
Supplement: S4 Dataset — (XLSX) [file ppat.1006084.s009.xlsx]

## Sheet: Sheet1
S. gordonii gene annotation									Mono- vs. co-infection
locus tag	start	end	feature	strand	name	note	product	K number	log2FC	padj	co-infection
SGO_0001	166	1518	CDS	+	dnaA		chromosomal replication initiator protein DnaA	K02313	0.433893	0.827115
SGO_0002	1674	2810	CDS	+	dnaN		DNA polymerase III%2C beta subunit	K02338	-0.482563	0.804752
SGO_0003	2810	3013	CDS	+			Bacterial protein of unknown function (DUF951) superfamily		-0.494331	0.785592
SGO_0004	3023	3541	CDS	-			putative lipoprotein		-0.287753	0.892356
SGO_0005	3582	6176	CDS	-			membrane protein%2C putative		0.522629	0.778697
SGO_0006	6216	7838	CDS	-			ABC transporter%2C ATP-binding protein		-0.436149	0.827115
SGO_0007	8068	9090	CDS	+	trpS		tryptophanyl-tRNA synthetase	K01867	-1.21075	0.217671
SGO_0008	9195	10676	CDS	+			inosine-5'-monophosphate dehydrogenase	K00088	-0.022242	0.987227
SGO_0009	10780	11865	CDS	-	recF		DNA replication and repair protein RecF	K03629	0.0581714	NA
SGO_0010	11867	12259	CDS	-			conserved hypothetical protein		0.155598	NA
SGO_0011	12414	13661	CDS	+			proteinase%2C M16 family		-0.232683	0.92872
SGO_0012	13661	14956	CDS	+	mpp		peptidase%2C M16 family		-0.479973	0.803083
SGO_0013	15203	16033	CDS	+			conserved hypothetical protein		0.405733	0.864749
SGO_0014	16042	16581	CDS	+	pgsA		CDP-diacylglycerol--glycerol-3-phosphate 3-phosphatidyltransferase	K00995	0.520579	NA
SGO_0015	16585	17409	CDS	+			ABC transporter (ATP-binding protein)	K16786	0.683725	0.659246
SGO_0016	17394	18233	CDS	+	cbiO		ABC transporter%2C ATP-binding protein	K16787	0.423619	0.856952
SGO_0017	18226	19020	CDS	+			ABC-type putative cobalt transport system%2C permease	K16785	0.157617	NA
SGO_0018	19222	19836	CDS	+			conserved domain protein		-0.728603	0.683388
SGO_0019	19913	20785	CDS	-	sdhA		L-serine dehydratase%2C iron-sulfur-dependent%2C alpha subunit	K01752	-0.400662	0.867874
SGO_0020	20794	21465	CDS	-	sdhB		L-serine dehydratase%2C iron-sulfur-dependent%2C beta subunit	K01752	-2.6484	0.000184492	co-inf: down
SGO_0021	21791	22354	CDS	+			conserved domain protein		-1.33497	0.164411
SGO_0022	22565	23686	CDS	+	trmU		tRNA (5-methylaminomethyl-2-thiouridylate)-methyltransferase	K00566	-0.709536	0.668572
SGO_0023	23706	24320	CDS	+			membrane protein%2C putative	K05595	-0.364705	0.869911
SGO_0024	24391	24486	CDS	+			hypothetical protein		-0.0940752	NA
SGO_0025	24467	26386	CDS	+	gidA		glucose inhibited division protein A	K03495	-0.0724636	0.967052
SGO_0026	26728	28707	CDS	+			DHH subfamily 1 protein		-0.31202	0.875658
SGO_0027	28704	29156	CDS	+	rplI		ribosomal protein L9	K02939	0.511085	NA
SGO_0028	29183	30538	CDS	+	dnaC		replicative DNA helicase	K02314	1.14695	0.292597
SGO_0029	30540	30830	CDS	+			conserved hypothetical protein		-0.195263	0.92872
SGO_0030	30955	32142	CDS	+	aspB		aspartate transaminase	K00841	0.354569	0.867874
SGO_0031	32120	32902	CDS	+	recO		DNA repair protein RecO	K03584	-1.97911	0.0131072	co-inf: down
SGO_0032	32899	33900	CDS	+	plsX		fatty acid/phospholipid synthesis protein PlsX	K03621	0.203252	0.92872
SGO_0033	33897	34136	CDS	+	acpP		acyl carrier protein	K02078	0.0510447	NA
SGO_0034	34289	34996	CDS	+	purC		phosphoribosylaminoimidazole-succinocarboxamide synthase	K01923	0.275285	0.908234
SGO_0035	35015	38758	CDS	+			phosphoribosylformylglycinamidine synthase	K01952	0.294749	0.886131
SGO_0036	38842	40284	CDS	+	purF		amidophosphoribosyltransferase	K00764	0.792999	0.540712
SGO_0037	40327	41349	CDS	+	purM		phosphoribosylformylglycinamidine cyclo-ligase	K01933	-0.385489	0.864749
SGO_0038	41346	41897	CDS	+	purN		phosphoribosylglycinamide formyltransferase	K11175	-0.0309537	NA
SGO_0039	41910	42608	CDS	+			hypothetical protein		0.355974	0.867874
SGO_0040	42605	44152	CDS	+	purH		bifunctional purine biosynthesis protein PurH	K00602	0.540782	0.769715
SGO_0041	44149	44250	CDS	+			hypothetical protein		0.582653	NA
SGO_0042	44481	45197	CDS	-			transcription regulator%2C GntR family		0.640083	0.700567
SGO_0043	45352	47130	CDS	+			beta-galactosidase	K12308	1.73842	0.11149
SGO_0044	47127	47603	CDS	+			PTS system%2C IIB component	K02794	0.508457	NA
SGO_0045	47630	48544	CDS	+			PTS system%2C IIC component	K02795	1.25767	0.296936
SGO_0046	48531	49352	CDS	+			PTS system%2C IID component	K02796	1.34186	0.289471
SGO_0047	49364	49771	CDS	+			PTS system%2C IIA component	K02793	0.545742	0.803083
SGO_0048	49923	51086	CDS	+			tagatose-6-phosphate ketose/aldose isomerase	K02082	0.0275947	NA
SGO_0049	51312	52346	CDS	+	galM		aldose 1-epimerase	K01785	0.812722	NA
SGO_0050	52440	53453	CDS	-			conserved hypothetical protein		-0.95994	0.489423
SGO_0051	53446	54024	CDS	-			conserved hypothetical protein		1.17994	0.29799
SGO_0052	54011	54340	CDS	-			transcriptional regulator%2C PadR family	K10947	-1.22167	NA
SGO_0053	54550	54681	CDS	+			conserved hypothetical protein		-0.00363405	NA
SGO_0054	54712	56250	CDS	+	dltA		D-alanine-activating enzyme	K03367	0.350309	0.865843
SGO_0055	56247	57494	CDS	+	dltB		integral membrane protein	K03739	0.190169	0.92872
SGO_0056	57515	57754	CDS	+	dltC		D-alanyl carrier protein	K14188	-0.111977	0.949565
SGO_0057	57747	59015	CDS	+			dltD protein	K03740	0.580416	0.744112
SGO_0058	59125	59610	CDS	+			acetyltransferase%2C GNAT family		-1.03406	NA
SGO_0059	59937	60224	CDS	+	pXO1		conserved hypothetical protein		-0.628306	0.700567
SGO_0060	60303	63317	CDS	+			membrane protein%2C putative		-0.522215	0.774175
SGO_0061	63324	63779	CDS	+			conserved hypothetical protein		0.170072	0.936494
SGO_0062	63853	64101	CDS	+			conserved hypothetical protein		0.173747	NA
SGO_0063	64094	65347	CDS	+			conserved hypothetical protein		-1.32222	0.208316
SGO_0064	65367	69785	CDS	+			FtsK/SpoIIIE family protein	K03466	0.707267	0.612985
SGO_0065	69785	70882	CDS	+			hypothetical protein		-0.237498	0.923294
SGO_0066	70894	71199	CDS	+			D-3-phosphoglycerate dehydrogenase%2C putative		0.620889	NA
SGO_0067	71229	72653	CDS	+			protein with prophage function domain		-0.094575	0.957834
SGO_0068	72650	73183	CDS	+			lipoprotein%2C putative		0.00364081	0.998508
SGO_0069	73192	73746	CDS	+			hypothetical protein		0.404966	0.855249
SGO_0070	73756	74160	CDS	+			merozoite surface protein 1		0.425141	0.856952
SGO_0071	74387	74644	CDS	+			putative phage protein-like protein		-2.72629	0.000643117	co-inf: down
SGO_0072	74650	75537	CDS	+			membrane protein%2C putative		0.189437	NA
SGO_0073	75530	75847	CDS	+			conserved hypothetical protein		0.54057	NA
SGO_0074	76324	77568	CDS	+			hypothetical protein		-0.170017	NA
SGO_0075	77592	78344	CDS	+			hypothetical protein		-0.131892	NA
SGO_0076	78636	79043	CDS	+			conserved hypothetical protein		0.317232	NA
SGO_0077	79329	79541	CDS	+			hypothetical protein		0.0375018	NA
SGO_0078	81145	81807	CDS	+			hypothetical protein		1.21874	0.29799
SGO_0079	81809	82279	CDS	+			hypothetical protein		1.24649	NA
SGO_0080	82287	83987	CDS	+			hypothetical protein		0.8179	0.58097
SGO_0081	84002	84658	CDS	+			hypothetical protein		0.497856	0.803083
SGO_0082	84655	84969	CDS	+			conserved hypothetical protein		1.13342	0.353784
SGO_0083	85210	86037	CDS	-			hydrolase%2C HAD superfamily%2C Cof family		0.667041	0.704739
SGO_0084	85972	86073	CDS	+			hypothetical protein		-0.679545	NA
SGO_0085	86070	86816	CDS	-			putative transcriptional regulator (DeoR family)		-0.253182	0.913953
SGO_0086	86984	87391	CDS	-			lipoprotein%2C putative		0.162772	NA
SGO_0087	87704	88870	CDS	-			transporter%2C major facilitator family	K03449	0.0855481	0.965847
SGO_0088	88917	89438	CDS	-			transcription regulator%2C AcrR family		0.0148849	NA
SGO_0089	89598	90452	CDS	+			cation efflux system protein	K16264	0.419481	0.864749
SGO_0090	90480	91010	CDS	-			transcriptional regulator%2C TetR family		-6.28582	2.28577e-21	co-inf: down
SGO_0091	91144	93567	CDS	+			integral membrane protein	K01421	0.448746	0.865843
SGO_0092	93748	94485	CDS	+			conserved hypothetical protein		-0.914878	NA
SGO_0093	94466	95146	CDS	+			conserved hypothetical protein		-0.717632	NA
SGO_0094	95169	96431	CDS	+			lipoprotein%2C putative		-2.10745	0.00540569	co-inf: down
SGO_0095	96499	97452	CDS	-	mccF		microcin immunity protein MccF%2C putative		-0.454363	NA
SGO_0096	97516	98148	CDS	-			conserved hypothetical protein	K08723	0.265632	NA
SGO_0097	98442	98951	CDS	+			conserved hypothetical protein		-1.58199	NA
SGO_0098	99028	99486	CDS	+			ribonucleotide reductase-like protein		-0.409075	0.864749
SGO_0099	99545	101638	CDS	-	pulA-2		pullulanase%2C type I	K01200	0.174955	0.92872
SGO_0100	101873	102859	CDS	-			maltose operon transcription repressor	K02529	0.426894	0.827115
SGO_0101	102869	103672	CDS	-	malA		Maltodextrose utilization protein malA		0.994699	0.407631
SGO_0102	103727	104569	CDS	-			Maltodextrin transport system permease protein malD	K15772	-1.05634	0.361434
SGO_0103	104571	105866	CDS	-			Maltodextrin transport system permease protein malC	K15771	0.790689	0.554676
SGO_0104	106043	107308	CDS	-			Maltose/maltodextrin-binding protein precursor	K15770	0.679486	0.653838
SGO_0105	107633	109183	CDS	+	malQ		4-alpha-glucanotransferase	K00705	0.079559	0.965847
SGO_0106	109176	111437	CDS	+	glgP-2		maltodextrin phosphorylase	K00688	0.223667	0.921539
SGO_0107	111776	114952	CDS	+			LPXTG cell wall surface protein%2C collagen binding domain		0.576296	0.765799
SGO_0108	115064	116062	CDS	+	ruvB		Holliday junction DNA helicase RuvB	K03551	-0.477005	0.778697
SGO_0109	116067	116645	CDS	+			Bacterial protein of unknown function (DUF925) superfamily	K09962	-1.67739	0.0626454
SGO_0110	116893	117315	CDS	+			phosphotyrosine protein phosphatase	K01104	-0.765467	0.612985
SGO_0111	117318	117731	CDS	+			MORN motif family protein		-0.196147	0.92872
SGO_0112	117721	119535	CDS	+			putative acyltransferase		0.343031	0.867874
SGO_0113	119851	122502	CDS	+	acdH		alcohol-acetaldehyde dehydrogenase	K04072	0.44431	0.827513
SGO_0114	122898	123440	CDS	+			conserved hypothetical protein		0.0650964	NA
SGO_0115	123654	123815	CDS	-	sthB		Bacteriocin		0.814015	NA
SGO_0116	123957	124130	CDS	-	sthA		Bacteriocin		0.279199	NA
SGO_0117	124235	124402	CDS	+			hypothetical protein		-1.16515	NA
SGO_0118	124700	125401	CDS	+			N-acetylmannosamine-6-phosphate epimerase%2C putative	K01788	0.566381	0.786583
SGO_0119	125440	125892	CDS	+			conserved hypothetical protein subfamily		1.67339	NA
SGO_0120	125910	127262	CDS	+			Bacterial extracellular solute-binding protein domain protein	K02027	3.33774	0.000302812	co-inf: up
SGO_0121	127327	128211	CDS	+			ABC transporter%2C permease protein SP1689	K02025	2.70914	0.00340124	co-inf: up
SGO_0122	128211	129044	CDS	+			ABC transporter%2C permease protein SP1688	K02026	1.27388	0.35116
SGO_0123	129086	130189	CDS	+			oxidoreductase%2C Gfo/Idh/MocA family SP1325		3.02801	0.000973345	co-inf: up
SGO_0124	130252	131169	CDS	+			N-acetylneuraminate lyase	K01639	2.41417	0.0121412	co-inf: up
SGO_0125	131203	132087	CDS	+	xylR		glucokinase		1.6366	0.165597
SGO_0126	132133	132462	CDS	+			BlpT protein%2C fusion		0.426472	NA
SGO_0127	132523	133377	CDS	-			phosphosugar-binding transcriptional regulator%2C RpiR family		0.553478	NA
SGO_0128	133619	133942	CDS	+			conserved hypothetical protein		-2.00199	0.00650543	co-inf: down
SGO_0129	133932	135887	CDS	+	atpI		v-type sodium ATP synthase%2C chain I	K02123	1.14718	0.258155
SGO_0130	136020	136499	CDS	+	atpK		v-type sodium ATP synthase%2C chain K	K02124	0.38838	0.864749
SGO_0131	136510	137100	CDS	+			v-type sodium ATP synthase%2C chain E	K02121	1.01489	0.409465
SGO_0132	137111	138124	CDS	+			ATP synthase (C/AC39) subunit	K02119	1.21268	0.283917
SGO_0133	138111	138431	CDS	+			ATP synthase (F/14-kDa) subunit	K02122	1.29151	NA
SGO_0134	138439	139134	CDS	+			acetyltransferase%2C GNAT family		1.1316	0.29799
SGO_0135	139299	141089	CDS	+			v-type sodium ATP synthase%2C subunit A	K02117	0.92232	0.39521
SGO_0136	141076	142470	CDS	+			v-type sodium ATP synthase%2C chain B	K02118	0.831916	0.489423
SGO_0137	142467	143090	CDS	+			V-type ATPase%2C D subunit	K02120	-1.61881	0.0369511	co-inf: down
SGO_0138	143553	144689	CDS	+			LysM domain protein		-1.94749	0.0190732	co-inf: down
SGO_0139	144806	146290	CDS	+	thrC		threonine synthase	K01733	2.47091	0.0117512	co-inf: up
SGO_0140	146397	147674	CDS	+			Multi antimicrobial extrusion family transporter%2C putative		-0.972312	NA
SGO_0141	147671	148285	CDS	+			hydrolase%2C haloacid dehalogenase-like family		-1.40282	NA
SGO_0142	148333	148818	CDS	-			hypothetical protein		-0.254146	NA
SGO_0144	149058	152636	CDS	+			conserved hypothetical protein		-0.299609	0.892356
SGO_0145	152698	155340	CDS	+	polI		DNA polymerase I	K02335	0.63764	0.698365
SGO_0146	155696	156133	CDS	+			CoA-binding domain protein	K06929	0.220124	NA
SGO_0147	156135	156632	CDS	+			putative kinase		0.649651	0.704739
SGO_0148	156795	157409	CDS	+			conserved hypothetical protein		-0.514611	0.778697
SGO_0149	157657	157977	CDS	+			hypothetical protein		-0.303744	NA
SGO_0150	158080	159546	CDS	+	fucA1		alpha-L-fucosidase	K01206	-1.28889	0.1557
SGO_0151	159650	160477	CDS	-			Protein of unknown function (DUF975) superfamily		-0.489507	0.860854
SGO_0152	160617	161759	CDS	+	tgt		queuine tRNA-ribosyltransferase	K00773	-0.623239	NA
SGO_0153	161850	162383	CDS	+			cytidine/deoxycytidylate deaminase family protein	K11991	-0.169399	0.933643
SGO_0154	163004	164353	CDS	+	pgi		glucose-6-phosphate isomerase	K01810	0.269004	0.906126
SGO_0155	164536	165444	CDS	+			hypothetical protein		-0.437366	0.864749
SGO_0156	165466	166272	CDS	+			conserved hypothetical protein		0.0505386	NA
SGO_0157	166681	167631	CDS	+			hypothetical protein		0.0889905	NA
SGO_0158	167743	168441	CDS	+			2%2C3%2C4%2C5-tetrahydropyridine-2-carboxylate N-succinyltransferase%2C putative	K00674	0.220286	0.92872
SGO_0159	168531	169664	CDS	+			hippurate hydrolase	K05823	-0.153807	0.938468
SGO_0160	169685	170218	CDS	+			5-formyltetrahydrofolate cyclo-ligase family protein	K01934	-1.14689	NA
SGO_0161	170199	170882	CDS	+			conserved hypothetical protein		-0.212853	NA
SGO_0162	171195	173153	CDS	+	abpB		amylase-binding protein B		0.711084	0.700567
SGO_0163	173267	174175	CDS	-	galU		UTP-glucose-1-phosphate uridylyltransferase	K00963	0.732823	0.649057
SGO_0164	174205	175221	CDS	-			Glycerol-3-phosphate dehydrogenase [NAD(P)+] (NAD(P)H-dependent glycerol-3-phosphate dehydrogenase)		1.25757	0.230897
SGO_0165	175414	177123	CDS	+			ABC transporter%2C permease/ATP-binding protein SP2075	K18891	-1.90944	0.0152612	co-inf: down
SGO_0166	177125	178894	CDS	+			ABC transporter%2C permease/ATP-binding protein SP2073	K18892	-0.544183	0.774175
SGO_0167	179073	179762	CDS	+			glutamine amidotransferase	K07010	-0.1625	NA
SGO_0168	180021	180470	CDS	+			hydrolase%2C NUDIX family	K03574	-0.294357	NA
SGO_0169	180555	180998	CDS	+	dut		dUTP diphosphatase	K01520	1.20347	0.419503
SGO_0170	181008	181475	CDS	+			conserved hypothetical protein		0.331172	NA
SGO_0171	181433	182833	CDS	+	radA		DNA repair protein RadA	K04485	-0.377874	0.867874
SGO_0172	182946	183656	CDS	+			conserved hypothetical protein TIGR00266		0.309167	NA
SGO_0173	183792	184286	CDS	+			Carbonic anhydrase	K01673	-0.0813151	0.967052
SGO_0174	184436	185893	CDS	+	gltX		glutamyl-tRNA synthetase	K09698	0.212991	0.92872
SGO_0175	186069	187268	CDS	+	argG		argininosuccinate synthase	K01940	1.04282	NA
SGO_0176	187283	188668	CDS	+	argH		argininosuccinate lyase	K01755	0.014123	0.993262
SGO_0177	188724	188819	CDS	+			hypothetical protein		-0.0199168	NA
SGO_0178	188816	189175	CDS	+	rnpA		ribonuclease P protein component	K03536	0.445935	NA
SGO_0179	189159	189974	CDS	+			Membrane protein oxaA 1 precursor	K03217	0.109875	0.954418
SGO_0180	189990	190952	CDS	+	jag		conserved hypothetical protein	K06346	-0.0168397	0.991212
SGO_0181	191078	192076	CDS	+			lipoprotein%2C putative		0.252664	NA
SGO_0182	192091	192723	CDS	+	sapR		sakacin A production response regulator		1.19341	NA
SGO_0183	192863	192997	CDS	+	rpmH		ribosomal protein L34	K02914	1.03786	0.453184
SGO_0184	193139	194548	CDS	-			urease cluster protein		-1.2277	0.289471
SGO_0185	194550	194768	CDS	-			transcription regulator-like protein yozG	K07727	-0.862341	NA
SGO_0186	194777	195253	CDS	-			hypothetical protein		-0.531405	NA
SGO_0187	195416	195508	CDS	+			hypothetical protein		-0.681347	NA
SGO_0188	195505	196275	CDS	+			hydrolase%2C TatD family	K03424	0.865116	0.500913
SGO_0189	196247	196837	CDS	+			primase-related protein	K05985	-0.99275	0.391137
SGO_0190	196849	197703	CDS	+			conserved hypothetical protein		0.916027	0.505587
SGO_0191	197740	199155	CDS	+			hypothetical protein		0.535641	0.774175
SGO_0192	199167	199502	CDS	+			hypothetical protein		0.732013	NA
SGO_0193	199499	200371	CDS	+	ksgA		dimethyladenosine transferase	K02528	1.31153	0.206359
SGO_0194	200429	200836	CDS	+			conserved hypothetical protein		-0.629011	NA
SGO_0195	200849	200934	tRNA	-			tRNA-Leu	K14228
SGO_0196	201110	202027	CDS	-			protease%2C putative	K07052	0.754142	0.668572
SGO_0197	202373	203251	CDS	+			predicted ribosome small subunit-dependent GTPase A	K06949	0.347096	NA
SGO_0198	203268	203927	CDS	+	rpe		ribulose-phosphate 3-epimerase	K01783	0.413576	0.850838
SGO_0199	203866	204552	CDS	+			thiamine pyrophosphokinase	K00949	0.79843	NA
SGO_0200	204554	205810	CDS	+			competence-induced protein Ccs50	K09760	0.49364	0.785592
SGO_0201	205800	206741	CDS	+			cmp-binding-factor 1	K03698	-0.22797	0.920891
SGO_0202	206837	207652	CDS	+			pur operon repressor	K09685	-0.634019	NA
SGO_0203	207667	208206	CDS	+			hypothetical protein		-0.529305	NA
SGO_0204	208451	208864	CDS	+	rpsL		ribosomal protein S12	K02950	-0.209131	0.92872
SGO_0205	208884	209354	CDS	+	rpsG		ribosomal protein S7	K02992	-0.198263	0.92872
SGO_0206	209769	211850	CDS	+	fusA		translation elongation factor G	K02355	0.178327	0.92872
SGO_0207	212083	213093	CDS	+	gap		glyceraldehyde-3-phosphate dehydrogenase%2C type I	K00134	0.330139	0.873348
SGO_0208	213339	218087	CDS	+			LPXTG cell wall surface protein%2C glycosyl hydrolase family		0.442633	0.820316
SGO_0209	218406	219605	CDS	+	pgk		phosphoglycerate kinase	K00927	0.534296	0.774175
SGO_0210	219788	224515	CDS	+	sspA		streptococcal surface protein A		-0.865606	NA
SGO_0211	224934	229433	CDS	+	sspB		streptococcal surface protein B		0.347485	0.867874
SGO_0212	229679	230329	CDS	+			putative peptidoglycan hydrolase and general stress protein		0.169249	0.932485
SGO_0213	230481	231011	CDS	+			conserved hypothetical protein		0.63378	NA
SGO_0214	231300	231665	CDS	+			transcription regulator%2C MerR family	K03713	0.298121	0.903683
SGO_0215	231695	233041	CDS	+	glnA		glutamine synthetase%2C type I	K01915	-0.100786	0.951879
SGO_0216	233095	233499	CDS	+			Histone acetyltransferase HPA2		1.6675	NA
SGO_0217	233734	235068	CDS	+			proton-dependent manganese transporter group C beta 2	K03322	-0.680995	0.689816
SGO_0218	235277	236728	pseudogene	+		transposase%2C IS5 family%2C authentic frameshift%3B this gene contains a frame shift which is not the result of sequencing error			0.0992034	0.959676
SGO_0219	236756	238438	CDS	-			metallo-beta-lactamase superfamily protein 1	K12574	0.934089	0.391137
SGO_0220	238442	238672	CDS	-			Protein of unknown function (DUF1447) superfamily		0.870649	0.508496
SGO_0221	238949	239641	CDS	+			glycoprotein endopeptidase	K01409	-2.06675	0.010435	co-inf: down
SGO_0222	239590	240090	CDS	+			ribosomal-protein-alanine N-acetyltransferase	K03789	-0.541486	NA
SGO_0223	240080	241090	CDS	+			glycoproteinase family protein	K01409	-0.153306	0.938543
SGO_0224	241100	241795	CDS	+			transport protein-like protein		0.556634	NA
SGO_0225	241785	242117	CDS	+			integral membrane protein		-0.319069	NA
SGO_0226	242226	242972	CDS	+			methyltransferase		-0.117634	NA
SGO_0227	243271	243939	CDS	+			lipoprotein%2C putative		0.184733	0.932565
SGO_0228	244040	244780	CDS	+			transcription regulator%2C MerR family		0.0892752	NA
SGO_0229	244836	246011	CDS	-			conserved hypothetical protein TIGR00275	K07007	-0.580504	NA
SGO_0230	246230	246772	CDS	+			Protein of unknown function%2C DUF536 family		0.619104	0.704739
SGO_0231	246828	248588	CDS	+			glycerophosphoryl diester phosphodiesterase family protein	K01126	-0.305999	0.906126
SGO_0232	248630	248989	CDS	-			conserved hypothetical protein TIGR00103	K09747	-0.00282464	NA
SGO_0233	249121	249528	CDS	+			lipoprotein%2C putative		0.280823	NA
SGO_0234	249561	251840	CDS	-	pepX		X-Pro dipeptidyl-peptidase	K01281	-0.312086	0.889909
SGO_0235	251944	252795	CDS	+			glycerol uptake facilitator protein-like protein	K02440	-0.0676111	0.96756
SGO_0236	252936	254216	CDS	+			membrane protein%2C putative		-0.246335	NA
SGO_0237	254344	255081	CDS	+	ccpA		CcpA protein (proteinase)		0.221899	0.92872
SGO_0238	255078	256013	CDS	+			beta-lactamase-like or putative esterase		0.0389332	0.980164
SGO_0239	256144	257022	CDS	+	mvk		mevalonate kinase	K00869	1.50183	0.222256
SGO_0240	257004	257951	CDS	+	mvaD		diphosphomevalonate decarboxylase	K01597	-0.792938	0.65463
SGO_0241	257941	258960	CDS	+			phosphomevalonate kinase	K00938	0.0836375	0.967052
SGO_0242	258944	259948	CDS	+			FMN-dependent dehydrogenase family protein	K01823	0.746398	0.657893
SGO_0243	259985	261259	CDS	-			hydroxymethylglutaryl-CoA reductase%2C degradative	K00054	0.284275	0.903185
SGO_0244	261256	262434	CDS	-			hydroxymethylglutaryl-CoA synthase	K01641	0.162061	0.936494
SGO_0245	262622	263077	CDS	-			conserved hypothetical protein		-0.240799	NA
SGO_0246	263082	263840	CDS	-			membrane spanning protein		-0.60747	0.742849
SGO_0247	263978	266293	CDS	-	pfl		formate acetyltransferase	K00656	-1.29831	0.125857
SGO_0248	266543	267607	CDS	+			DNA-damage-inducible protein P	K02346	0.630131	NA
SGO_0249	267819	268145	CDS	+			hypothetical protein		-0.740099	NA
SGO_0250	268464	268940	CDS	+			hypothetical protein		1.30162	0.413638
SGO_0251	268892	269641	CDS	+			CAAX amino terminal protease family		-0.801662	NA
SGO_0252	269717	270355	CDS	+			possible TetR-type transcriptional regulator	K03577	0.322765	0.892356
SGO_0253	270660	271604	CDS	-			conserved hypothetical protein		-0.212284	NA
SGO_0254	271661	274027	CDS	-			helicase%2C RecD/TraA family	K03581	-1.32223	0.224399
SGO_0255	274122	274724	CDS	-			Signal peptidase I	K03100	-0.297374	NA
SGO_0256	274728	275618	CDS	-	rnhC		ribonuclease HIII	K03471	-0.7534	NA
SGO_0257	275610	275726	CDS	+			hypothetical protein		-0.547618	NA
SGO_0258	275768	276073	CDS	+			conserved hypothetical protein		-0.0747899	NA
SGO_0259	276070	276621	CDS	+	cvpA		CvpA family protein		1.19646	0.238865
SGO_0260	276677	279010	CDS	+			DNA mismatch binding protein MutS2	K07456	-0.602986	0.737939
SGO_0261	279021	279665	CDS	+			acetyltransferase%2C GNAT family		0.533294	0.774175
SGO_0262	279766	281184	CDS	+			dipeptidase	K08659	-1.54601	0.0844906
SGO_0263	281269	281583	CDS	+	trx-1		thioredoxin	K03671	0.534281	0.778697
SGO_0264	281745	282263	CDS	-			conserved hypothetical protein		-0.252826	NA
SGO_0265	282372	283118	CDS	+	nac		transcriptional regulator%2C LysR family		-0.18692	NA
SGO_0266	283218	283625	CDS	+			conserved hypothetical protein		-0.126298	NA
SGO_0267	283883	285322	CDS	+			amino acid permease family protein		0.39041	0.865843
SGO_0268	285466	286305	CDS	+			mechanosensitive transport protein	K03442	0.160786	NA
SGO_0269	286342	286956	CDS	+			hypothetical protein		0.166195	NA
SGO_0270	287036	288250	CDS	-	gltP		sodium:dicarboxylate symporter family protein	K07862	-0.197631	0.935072
SGO_0271	288632	289534	CDS	+			conserved hypothetical protein		-1.29926	NA
SGO_0272	289599	289967	CDS	+			conserved hypothetical protein		0.7546	0.64208
SGO_0273	290379	291383	CDS	+			zinc-binding oxidoreductase		-0.779795	NA
SGO_0274	291400	292044	CDS	+			transcriptional regulator%2C TetR family		0.194885	NA
SGO_0275	292331	292816	CDS	-			transcriptional regulator%2C MarR family		0.568477	0.774175
SGO_0276	292848	294194	CDS	-	gdhA		glutamate dehydrogenase (NADP)	K00262	-0.458481	0.817168
SGO_0277	294430	295368	CDS	+	pyrA		Dihydroorotate dehydrogenase	K00226	0.310238	NA
SGO_0278	295532	296467	CDS	+	msrA		Peptide methionine sulfoxide reductase msrA/msrB	K12267	-0.0297677	0.981884
SGO_0279	296552	297238	CDS	+			lipoprotein%2C putative		0.274586	NA
SGO_0280	297405	298601	CDS	+	trzA		ethylammeline chlorohydrolase	K12960	0.810132	0.516969
SGO_0281	298883	300772	CDS	+			PTS system%2C beta-glucoside-specific IIABC component	K02755	0.329756	0.892813
SGO_0282	300929	302191	CDS	+			cell wall polysaccharide biosynthesis protein	K07282	-0.664199	0.700567
SGO_0283	302294	302521	CDS	+			hypothetical protein		-0.291713	NA
SGO_0284	302843	303715	CDS	-			transcriptional regulator		-0.760795	NA
SGO_0285	303826	305262	CDS	+	pbg		phospho beta-glucosidase	K01223	3.45303	0.000185476	co-inf: up
SGO_0286	305385	307055	CDS	+			DNA mismatch repair protein MutS%2C putative		-0.986602	NA
SGO_0287	307052	307879	CDS	+			haloacid dehalogenase-like hydrolase%2C putative		0.0331511	NA
SGO_0288	307932	308516	CDS	+			GDSL-like lipase/acylhydrolase		-1.96551	NA
SGO_0289	308665	309060	CDS	+			COPAB ATPases metal-fist type repressor		0.174582	0.938714
SGO_0290	309079	309450	CDS	+			copper -translocating P-type ATPase		-0.14193	0.945472
SGO_0291	309461	311683	CDS	+			copper-translocating P-type ATPase	K17686	0.09407	0.965847
SGO_0292	312135	313910	CDS	+	spxB		pyruvate oxidase	K00158	0.275367	0.908701
SGO_0293	314064	314411	CDS	+			glyoxalase family protein superfamily		-0.74725	NA
SGO_0294	314953	316527	CDS	+			ABC transporter%2C putative	K06147	0.514452	NA
SGO_0295	316618	316785	CDS	+			hypothetical protein		-0.45296	NA
SGO_0296	316778	317038	CDS	+			integral membrane protein		0.0493243	NA
SGO_0297	317247	318686	CDS	+			6-phospho-beta-glucosidase	K01223	1.1036	0.467693
SGO_0298	319070	319750	CDS	+			two-component response regulator%2C putative		0.215212	0.92872
SGO_0299	319751	320626	CDS	+			putative histidine kinase		-0.229347	0.92872
SGO_0300	320833	321555	CDS	-			membrane protein%2C putative		-0.469733	NA
SGO_0301	321548	322480	CDS	-			ABC transporter ATP-binding protein-like protein	K01990	-1.26384	NA
SGO_0302	322628	323323	CDS	-			membrane protein%2C putative		-0.566927	NA
SGO_0303	323336	324244	CDS	-			ABC transporter ATP-binding protein-like protein	K01990	-3.01477	0.000368827	co-inf: down
SGO_0304	324387	325079	CDS	-			membrane protein%2C putative		0.0234554	0.987268
SGO_0305	325117	325875	CDS	-			membrane protein%2C putative		0.149321	NA
SGO_0306	325892	326800	CDS	-			ABC transporter ATP-binding protein-like protein	K01990	-0.39773	NA
SGO_0307	327021	328700	CDS	-	pabB		chorismate binding enzyme	K03342	1.30588	0.172478
SGO_0308	328713	328805	CDS	+			hypothetical protein		-0.806488	NA
SGO_0309	328887	329258	CDS	+			insulin activator factor		-3.42109	1.22278e-05	co-inf: down
SGO_0310	329538	331790	CDS	+	metE		5-methyltetrahydropteroyltriglutamate--homocysteine S-methyltransferase	K00549	-1.22075	0.242391
SGO_0311	331928	332782	CDS	+	metF		5%2C10-methylenetetrahydrofolate reductase	K00297	1.05328	NA
SGO_0312	333239	335623	CDS	+	xfp		D-xylulose 5-phosphate/D-fructose 6-phosphate phosphoketolase	K01621	0.12274	0.946375
SGO_0313	335846	336688	CDS	+			HAD superfamily hydrolase		1.67148	0.229572
SGO_0314	336700	337296	CDS	+			phosphoglycerate mutase family protein	K15634	2.7567	0.0160695	co-inf: up
SGO_0315	337293	337904	CDS	+			phosphoglycerate mutase family protein	K15634	0.247946	NA
SGO_0316	338351	342835	CDS	+			LPXTG cell wall surface protein%2C serine protease%2C subtilase family		-0.468486	0.855249
SGO_0317	342920	347404	CDS	+			LPXTG cell wall surface protein%2C serine protease%2C subtilase family		0.674122	0.75041
SGO_0318	347496	347912	CDS	-			hypothetical protein		1.27112	NA
SGO_0319	347893	348792	CDS	-			conserved hypothetical protein		-2.2588	NA
SGO_0320	348789	349832	CDS	-			Dolichol-phosphate mannosyltransferase		-1.5539	NA
SGO_0321	350062	350676	CDS	-			polypeptide deformylase	K01462	0.521096	0.774175
SGO_0322	350832	351974	CDS	+			membrane protein%2C putative		0.353484	0.869911
SGO_0323	351976	352704	CDS	+			pseudouridine synthase rRNA-specific	K06183	0.152968	NA
SGO_0324	353178	354959	CDS	+			conserved hypothetical protein		1.48592	0.206359
SGO_0325	354961	355860	CDS	+			probable membrane protein%2C putative		0.979182	0.516969
SGO_0326	355870	357699	CDS	+			probable membrane protein%2C putative		-0.263138	0.921539
SGO_0327	357720	359120	CDS	+			Lipopolysaccharide N-acetylglucosaminyltransferase		2.26528	0.0339272	co-inf: up
SGO_0328	359120	360565	CDS	+			transmembrane protein%2C putative		2.45641	0.0162229	co-inf: up
SGO_0329	360558	362333	CDS	+			hypothetical protein		2.57687	0.0117512	co-inf: up
SGO_0330	362296	363054	CDS	+			conserved hypothetical protein		1.3277	0.289471
SGO_0331	363073	363744	CDS	+			conserved hypothetical protein		1.57868	0.129697
SGO_0332	363761	365146	CDS	+			conserved hypothetical protein		0.625248	0.75852
SGO_0333	365374	365643	CDS	+	rpsO		ribosomal protein S15	K02956	0.182623	0.92872
SGO_0334	366257	367183	CDS	-			cinnamoyl ester hydrolase%2C putative		0.148431	NA
SGO_0335	367472	367885	CDS	+			conserved hypothetical protein		-1.67272	NA
SGO_0336	368075	368296	CDS	+			conserved hypothetical protein		0.280994	NA
SGO_0337	368312	368626	CDS	+	trx-2		thioredoxin	K03671	-0.21755	NA
SGO_0338	368726	369394	CDS	-			aquaporin Z%2C water channel protein	K06188	1.32772	0.206359
SGO_0339	369505	370296	CDS	-			conserved hypothetical protein		-0.298667	0.906126
SGO_0340	370590	371180	CDS	+			conserved hypothetical protein	K06893	-0.419398	NA
SGO_0341	371472	372116	CDS	-			lipoprotein%2C putative		2.3619	0.0214726	co-inf: up
SGO_0342	372282	374078	CDS	-	pepF-2		oligoendopeptidase		-0.0605693	0.967739
SGO_0343	374193	375554	CDS	-			transporter%2C major facilitator family		-0.226689	NA
SGO_0344	376196	378382	CDS	+	pnpA		polyribonucleotide nucleotidyltransferase	K00962	0.484961	0.815927
SGO_0345	378469	379086	CDS	+	cysE		serine O-acetyltransferase	K00640	-0.537582	0.809962
SGO_0346	379135	379335	CDS	+			conserved hypothetical protein		0.0611386	NA
SGO_0347	379349	380113	CDS	+			purine nucleoside phosphorylase		1.59729	0.0975294
SGO_0348	380122	380643	CDS	+			reductase	K00287	0.208407	NA
SGO_0349	380661	382004	CDS	+	cysS		cysteinyl-tRNA synthetase	K01883	0.339069	0.88868
SGO_0350	381997	382401	CDS	+			cysteinyl-tRNA synthetase	K11145	1.21929	NA
SGO_0351	382388	383263	CDS	+			leucine-rich protein		-0.854943	0.489423
SGO_0352	383372	384502	CDS	+			ABC transporter%2C ATP-binding protein SP1580	K10112	-0.119961	0.946375
SGO_0353	384885	386732	CDS	+			transport protein		-0.130885	0.946375
SGO_0354	386800	387762	CDS	-			membrane spanning protein		-1.86984	0.0371727	co-inf: down
SGO_0355	387910	388641	CDS	+			RNA methyltransferase%2C TrmH family%2C group 3	K03218	0.0643445	0.970878
SGO_0356	388641	389285	CDS	+			hypothetical protein		0.0214848	NA
SGO_0357	389427	390290	CDS	+	degV		DegV family fatty acid binding protein		-0.551865	0.774175
SGO_0358	390486	390932	CDS	+	rplM		ribosomal protein L13	K02871	-0.435863	0.827115
SGO_0359	390952	391344	CDS	+	rpsI		ribosomal protein S9	K02996	0.265872	0.920891
SGO_0360	391476	392630	CDS	-			site-specific recombinase%2C phage integrase family		0.614493	NA
SGO_0361	392682	393200	CDS	-			immunity repressor protein		0.157232	NA
SGO_0362	393348	393629	CDS	+			conserved hypothetical protein		0.47631	NA
SGO_0363	393638	394477	CDS	+			gp49 bacteriophage-like protein		-1.10187	NA
SGO_0364	394836	395168	CDS	+			conserved hypothetical protein		-0.177872	NA
SGO_0365	395149	395343	CDS	+			hypothetical protein		-0.23	NA
SGO_0366	396635	397249	CDS	+	cadD		cadmium resistance protein		-0.333382	NA
SGO_0367	397261	397599	CDS	+	cadX		cadmium efflux protein%2C putative		0.636293	NA
SGO_0368	398290	400185	CDS	+	merA		mercury(II) reductase	K00520	-1.01307	0.407631
SGO_0369	400345	401666	pseudogene	+		transposase%2C ISL3 family%2C authentic frameshift%3B this gene contains a frame shift which is not the result of sequencing error			-0.207526	0.92872
SGO_0370	402256	403134	CDS	-			malolactic fermentation system transcriptional activator		0.0466723	NA
SGO_0371	403260	403610	CDS	-			putative transcriptional regulator		-0.637917	NA
SGO_0372	403981	405606	CDS	+			malate oxidoreductase	K00027	5.03625	3.63877e-12	co-inf: up
SGO_0373	405683	406630	CDS	+			malate permease	K07088	-0.589841	NA
SGO_0374	407897	408631	CDS	+			Response regulator of the LytR/AlgR family	K07707	-0.00712287	NA
SGO_0375	408662	409981	pseudogene	+		histidine kinase%3B identified by match to protein family HMM PF02518%3B possible frameshift			-0.342726	NA
SGO_0376	410256	410936	CDS	+			ABC transporter ATP-binding protein	K01990	-1.42566	NA
SGO_0377	411043	411648	CDS	+			hypothetical protein	K01992	-1.29325	NA
SGO_0378	412000	412203	CDS	-			conserved hypothetical protein		0.204741	0.92872
SGO_0379	412385	413014	CDS	-			Protein of unknown function (DUF421) family		0.512554	NA
SGO_0380	413014	413466	CDS	-			conserved hypothetical protein		-0.978367	NA
SGO_0381	413751	414299	CDS	+			putative membrane protein		0.287191	NA
SGO_0382	414395	414787	pseudogene	+		Ribosomal-protein-alanine acetyltransferase%2C authentic frameshift%3B this gene contains a frame shift which is not the result of sequencing error			0.629926	NA
SGO_0383	415141	416391	CDS	+			proton/sodium- glutamate symport protein	K03309	-0.713998	NA
SGO_0384	416406	417344	CDS	+			putative carboxylate-amine/thiol ligase		-0.0192176	NA
SGO_0385	417623	421849	CDS	+			exo-beta-D-fructosidase	K03332	-0.420537	0.820316
SGO_0386	421998	422834	CDS	-			Multidrug-efflux transporter 2 regulator		-0.144524	NA
SGO_0387	422921	423955	CDS	+			conserved hypothetical protein		1.28836	NA
SGO_0388	424014	427271	CDS	-			LPXTG cell wall surface protein%2C zinc carboxypeptidase family		1.01118	0.454149
SGO_0389	427586	427852	CDS	+			possible phosphoserine phosphatase	K07166	0.523612	NA
SGO_0390	427863	429200	CDS	+			glycerol-3-phosphate dehydrogenase (NAD(P)+)	K09157	-0.193534	0.92872
SGO_0391	429295	429945	CDS	+			phosphoglycerate mutase	K15634	-0.457404	NA
SGO_0392	430010	430696	CDS	+			phosphoglycerate mutase	K15634	-0.17057	0.932565
SGO_0393	430758	431498	CDS	+			D-alanyl-D-alanine carboxypeptidase	K07260	0.562643	0.769034
SGO_0394	431617	432201	CDS	+			membrane protein%2C putative		1.20623	0.289471
SGO_0395	432198	432413	CDS	+			transcriptional regulator%2C Cro/CI family	K07729	0.797401	NA
SGO_0396	432516	432839	CDS	+			Transcriptional regulator%2C PadR family		0.385449	0.866365
SGO_0397	432839	433411	CDS	+			conserved hypothetical protein		1.63928	0.102954
SGO_0398	433435	434292	CDS	+			ABC transporter ATP-binding protein	K01990	1.26847	0.219901
SGO_0399	434285	435013	CDS	+			membrane protein%2C putative	K01992	0.908966	0.468721
SGO_0400	435177	436211	CDS	+	hrcA		heat-inducible transcription repressor HrcA	K03705	-0.351532	0.864749
SGO_0401	436247	436780	CDS	+	grpE		co-chaperone GrpE	K03687	-0.318027	0.869911
SGO_0402	437031	438854	CDS	+	dnaK		DnaK chaperone protein	K04043	-0.670096	0.628665
SGO_0403	439070	439702	CDS	+	thiJ-2		4-methyl-5(beta-hydroxyethyl)-thiazole monophosphate synthesis protein	K03152	-0.175067	0.92872
SGO_0404	439999	441144	CDS	+	dnaJ		DnaJ chaparone protein	K03686	0.487331	0.778697
SGO_0405	441373	444945	CDS	+			Beta-N-acetylhexosaminidase precursor	K12373	-0.960639	0.462439
SGO_0406	445106	445579	CDS	-			MutT/nudix family protein		0.377519	NA
SGO_0407	445679	446428	CDS	+	truA		tRNA pseudouridine synthase A	K06173	1.81165	0.0682029
SGO_0408	446803	452745	CDS	+	zmpB		zinc metalloproteinase B	K08643	0.499294	0.778697
SGO_0409	453129	453890	CDS	+			pyridoxine kinase	K00868	-1.02227	NA
SGO_0410	453880	454362	CDS	+			integral membrane protein		-0.361028	NA
SGO_0411	454375	454938	CDS	+			conserved hypothetical protein TIGR01440		-0.162765	NA
SGO_0412	455027	456310	CDS	+	tig		trigger factor	K03545	1.35715	0.17805
SGO_0413	456471	457058	CDS	+			DNA-directed RNA polymerase delta chain	K03048	0.331499	0.879471
SGO_0414	457209	457895	CDS	+			conserved hypothetical protein		0.492782	NA
SGO_0415	458246	460762	CDS	+	secA		preprotein translocase%2C SecA subunit	K03070	0.322907	0.868548
SGO_0416	460785	461816	CDS	+			phospho-2-dehydro-3-deoxyheptonate aldolase	K01626	0.682595	0.625979
SGO_0417	461860	462294	CDS	+	acpS		holo-(acyl-carrier-protein) synthase	K00997	0.794015	0.530097
SGO_0418	462284	463390	CDS	+	alr		alanine racemase	K01775	0.00320982	0.998508
SGO_0419	463463	465478	CDS	+	recG		ATP-dependent DNA helicase RecG	K03655	-1.20714	0.190948
SGO_0420	465516	465638	CDS	+			hypothetical protein		-0.281671	NA
SGO_0421	465900	467942	CDS	+			Phosphotransferase system mannitol/fructose-specific IIA domain%2C putative		1.39519	0.292597
SGO_0422	467935	468216	CDS	+			PTS system%2C Lactose specific IIB subunit subfamily	K02822	1.53107	NA
SGO_0423	468242	469528	CDS	+			Putative sugar-specific permease	K03475	2.40476	0.0160695	co-inf: up
SGO_0424	469528	470214	CDS	+	trpA-1		tryptophan synthase%2C alpha subunit	K01695	0.745618	0.702412
SGO_0425	470394	471356	CDS	-	ansB		asparaginase	K01424	-0.878161	NA
SGO_0426	471420	472811	CDS	+			Cof family protein		-0.0639427	0.96756
SGO_0427	472849	473301	CDS	-			universal stress protein family		-0.341842	0.875658
SGO_0428	473531	473653	CDS	+			hypothetical protein		0.0906962	NA
SGO_0429	473692	474906	CDS	+			aspartate transaminase	K14260	-0.700131	0.677438
SGO_0430	475283	477943	CDS	+			LPXTG cell wall surface protein		-1.02436	0.400877
SGO_0431	478229	479017	CDS	+			GTP-sensing transcriptional pleiotropic repressor codY	K03706	-0.179597	0.935072
SGO_0432	479017	479574	CDS	+	entB		isochorismatase family protein		0.853198	0.516969
SGO_0433	479571	479696	CDS	-			hypothetical protein		-1.05343	NA
SGO_0434	479974	481710	CDS	+	aspS-2		aspartyl-tRNA synthetase	K01876	-0.930987	NA
SGO_0435	481914	482216	CDS	+	gatC		glutamyl-tRNA(Gln) amidotransferase%2C C subunit	K02435	-0.521819	NA
SGO_0436	482216	483682	CDS	+	gatA		glutamyl-tRNA(Gln) amidotransferase%2C A subunit	K02433	0.108122	0.951879
SGO_0437	483682	485115	CDS	+	gatB		glutamyl-tRNA(Gln) amidotransferase%2C B subunit	K02434	-0.0835374	0.965847
SGO_0438	485184	485984	CDS	+			hypothetical protein		0.0171152	NA
SGO_0439	486077	486370	CDS	+			conserved hypothetical protein		0.364195	NA
SGO_0440	486602	487648	CDS	+			L-iditol 2-dehydrogenase BH3949	K00004	0.877858	0.471638
SGO_0441	487747	488658	CDS	+			membrane protein		0.260432	NA
SGO_0442	488718	489344	CDS	-			immunoreactive protein Se23.5-like protein		0.316047	NA
SGO_0443	489713	490195	CDS	+			hypothetical protein		-0.0860786	NA
SGO_0444	490406	490915	CDS	+			HAD superfamily (subfamily IIIA) phosphatase%2C TIGR01668	K07015	1.29276	0.271783
SGO_0445	490918	492024	CDS	+			GTP-binding protein	K06948	0.466173	0.811358
SGO_0446	492132	492443	CDS	+			conserved hypothetical protein TIGR00253	K07574	0.263178	0.913953
SGO_0447	492472	493104	CDS	+	nadD		nicotinate (nicotinamide) nucleotide adenylyltransferase	K00969	0.534697	0.778697
SGO_0448	493101	493700	CDS	+			conserved hypothetical protein TIGR00488		1.30765	0.185049
SGO_0449	493697	494200	CDS	+			isochorismatase family protein		0.696921	0.652518
SGO_0450	494210	494575	CDS	+			iojap-related protein	K09710	0.960857	0.406029
SGO_0451	494651	495385	CDS	+			methyltransferase		-1.33863	0.204564
SGO_0452	495387	496478	CDS	+			conserved hypothetical protein		-0.0904978	0.965847
SGO_0453	496549	497379	CDS	+			lipoprotein%2C putative		-0.0626471	0.967739
SGO_0454	497609	498325	CDS	+			conserved hypothetical protein TIGR01033		0.174459	0.93193
SGO_0455	498446	499555	CDS	+			lipoprotein%2C putative		0.338018	NA
SGO_0456	499666	500799	CDS	+	ILL5		amino acid aminohydrolase		-0.235155	NA
SGO_0457	500988	501845	CDS	+			ABC transporter%2C substrate-binding protein SP0148	K02030	-0.456865	NA
SGO_0458	501879	502742	CDS	+	hlpA		lipoprotein	K02073	0.109801	NA
SGO_0459	502866	504239	CDS	+			succinyl-diaminopimelate desuccinylase	K01439	-0.737549	0.657893
SGO_0460	504232	505296	CDS	+			ABC transporter%2C ATP-binding protein SP0151	K02071	0.270876	NA
SGO_0461	505298	505990	CDS	+			ABC transporter%2C permease protein%2C putative	K02072	-0.861762	NA
SGO_0462	506027	506254	CDS	+			hypothetical protein		0.0547136	NA
SGO_0463	506199	507875	CDS	+	cydD		putative ABC transporter (ATP-binding protein)	K06148	-0.571129	0.774175
SGO_0464	507865	509535	CDS	+	cydC		putative ABC transporter (ATP-binding protein)	K06148	0.106456	NA
SGO_0465	509532	510128	CDS	+			conserved hypothetical protein	K16926	-1.75688	0.0792272
SGO_0466	510125	510805	CDS	+			membrane protein%2C putative	K16785	-2.66753	0.00190297	co-inf: down
SGO_0467	510766	512193	CDS	+			ATP binding protein of ABC transporter	K16786	-0.681951	NA
SGO_0468	512381	513226	CDS	+			conserved hypothetical protein	K09134	0.260203	NA
SGO_0469	513250	513810	CDS	+			integral membrane protein	K16924	0.201248	0.92872
SGO_0470	513949	514116	CDS	+			hypothetical protein		1.64386	NA
SGO_0471	514113	514325	CDS	+			DNA-binding protein	K07729	0.752713	NA
SGO_0472	514608	515105	CDS	+			hypothetical protein		2.44929	0.0110172	co-inf: up
SGO_0473	515222	515620	CDS	+			hypothetical protein		1.80597	0.0765944
SGO_0474	515617	516294	CDS	+			abortive infection protein	K07052	1.56694	0.145066
SGO_0475	516304	516792	CDS	+			conserved hypothetical protein		0.888087	0.583749
SGO_0476	516920	517906	CDS	+			rhodanese family protein	K07146	0.982354	0.353784
SGO_0477	518148	519092	CDS	-			cell wall binding protein		1.51659	0.159824
SGO_0478	519464	520405	CDS	-			cell wall binding protein		1.71154	0.108274
SGO_0479	520893	521696	CDS	+			transcriptional regulator%2C AraC family		0.242935	NA
SGO_0480	521753	522166	CDS	+			conserved hypothetical protein		0.00669618	NA
SGO_0481	522176	522535	CDS	+			conserved hypothetical protein		0.432317	NA
SGO_0482	522962	523582	CDS	+			ThiJ/PfpI family protein		-0.809723	NA
SGO_0483	523732	524640	CDS	+			conserved hypothetical protein		-0.810122	0.508496
SGO_0484	524793	526025	CDS	-			sensor histidine kinase		0.258885	0.921539
SGO_0485	526015	526701	CDS	-			DNA-binding response regulator		-0.0428978	NA
SGO_0486	526705	527331	CDS	-			GTP pyrophosphokinase family protein		-0.624965	NA
SGO_0487	527547	528308	CDS	+			phosphorylase%2C Pnp/Udp family		0.463198	0.811358
SGO_0488	528319	530004	CDS	+			ABC transporter%2C ATP-binding protein SP0483	K16786	2.775	0.00169572	co-inf: up
SGO_0489	529991	530827	CDS	+			cobalt transport family protein	K16785	0.40271	0.866365
SGO_0490	530847	531707	CDS	+			CAAX amino terminal protease family		0.240474	0.921539
SGO_0491	531784	532497	CDS	-	gidB		methyltransferase GidB	K03501	0.421573	0.866365
SGO_0492	532576	533865	CDS	-			macrolide-efflux protein		-0.577454	NA
SGO_0493	533878	534480	CDS	-			transcriptional regulator%2C TetR family%2C putative		-1.1315	NA
SGO_0494	534696	535265	CDS	+	lemA		LemA-like protein	K03744	0.0708769	0.967052
SGO_0495	535267	536160	CDS	+	htpx		heat shock protein	K03799	0.258985	0.913953
SGO_0496	536544	537437	CDS	+	rgg		transcriptional regulator Rgg		-1.23455	0.318254
SGO_0497	537504	542234	CDS	+	gtfG		glucosyltransferase G	K00689	-1.01019	0.353784
SGO_0498	542385	543620	CDS	-	dsg		putative permease		-0.664203	NA
SGO_0499	543638	543760	CDS	+			hypothetical protein		NA	NA
SGO_0500	543960	544829	CDS	-	rggD		putative transcriptional regulator RggD		-0.0120236	NA
SGO_0501	544928	545458	CDS	+			Uncharacterized ACR%2C COG1399	K07040	0.486807	NA
SGO_0502	545561	547042	CDS	+	floL		flotillin-like protein	K07192	-0.491997	0.778697
SGO_0503	547178	548602	CDS	+	gnd		6-phosphogluconate dehydrogenase%2C decarboxylating	K00033	-1.26116	0.181073
SGO_0504	548615	549304	CDS	+			DNA-binding response regulator		0.310217	0.883013
SGO_0505	549664	551856	CDS	+			PTS system%2C IIBC component	K02777	-0.204621	0.92872
SGO_0506	551874	552689	CDS	+	rgfB		RgfB	K06896	0.870736	0.459283
SGO_0507	552832	553248	CDS	-			protein of unknown function/lipoprotein%2C putative		0.295195	NA
SGO_0508	553427	553900	CDS	+	nrdR		transcriptional regulator%2C NrdR family	K07738	1.2962	0.223042
SGO_0509	553901	555055	CDS	+			Replication initiation and membrane attachment protein (DnaB) superfamily	K03346	0.834239	0.507817
SGO_0510	555056	555955	CDS	+	dnaI		primosomal protein DnaI	K11144	-0.350322	0.865843
SGO_0511	555952	556668	CDS	+			NADPH-flavin oxidoreductase -like protein		0.233804	0.923294
SGO_0512	556711	558021	CDS	+			GTP-binding protein engA	K03977	0.824269	0.489423
SGO_0513	558348	561437	CDS	+			Snf2 family protein		-0.0361748	0.980164
SGO_0514	561552	562139	CDS	+			conserved hypothetical protein		-0.123958	0.94765
SGO_0515	562296	563627	CDS	+	murC		UDP-N-acetylmuramate--alanine ligase	K01924	-0.032717	0.981884
SGO_0516	563640	564149	CDS	+			acetyltransferase%2C GNAT family		0.273375	0.913953
SGO_0517	564153	564653	CDS	+			acetyltransferase%2C GNAT family		-0.463766	0.815927
SGO_0518	564729	566360	CDS	+			aminodeoxychorismate lyase-like protein	K07082	-0.187638	0.932565
SGO_0519	566458	566940	CDS	+	greA		transcription elongation factor greA	K03624	-2.35015	0.00268776	co-inf: down
SGO_0520	566988	567092	CDS	+			hypothetical protein		-0.403627	NA
SGO_0521	567641	568573	CDS	-			Membrane protein oxaA 2 precursor	K03217	-0.466767	0.809962
SGO_0522	568650	568928	CDS	-			Acylphosphatase	K01512	0.198473	NA
SGO_0523	568997	569737	CDS	+			spoU rRNA Methylase family protein	K03437	0.668249	0.693397
SGO_0524	569782	570273	CDS	+			HD domain protein	K06950	0.193876	0.92872
SGO_0525	570291	570977	CDS	+			membrane protein	K06890	1.25774	0.177094
SGO_0526	571447	573162	CDS	+	ilvB		acetolactate synthase%2C large subunit%2C biosynthetic type	K01652	0.175814	0.935072
SGO_0527	573155	573631	CDS	+	ilvN		acetolactate synthase%2C small subunit	K01653	-0.802355	0.653838
SGO_0528	573723	574745	CDS	+	ilvC		ketol-acid reductoisomerase	K00053	-1.35034	0.1557
SGO_0529	574932	576182	CDS	+	ilvA		threonine dehydratase	K01754	1.19982	0.283917
SGO_0530	576332	577144	CDS	-			Cof family protein		0.207344	NA
SGO_0531	577305	577907	CDS	+			membrane protein%2C putative		-0.236061	NA
SGO_0532	578013	579437	CDS	+			xanthine/uracil permease family protein	K06901	-0.499287	0.804752
SGO_0533	579484	579966	CDS	+			conserved hypothetical protein TIGR00150	K06925	0.0271777	NA
SGO_0534	579984	580490	CDS	+			acetyltransferase%2C GNAT family		0.348236	NA
SGO_0535	580497	581708	CDS	+			putative transcriptional regulator LytR		-0.259006	0.913953
SGO_0536	581756	582058	CDS	-			conserved hypothetical protein		-0.142551	NA
SGO_0537	582069	582590	CDS	-			HIT family protein	K02503	-0.728813	NA
SGO_0538	582624	583355	CDS	+			ABC transporter%2C ATP-binding protein SP0522	K01990	0.0715853	0.96756
SGO_0539	583352	584407	CDS	+			ABC transporter%2C permease protein	K01992	0.417213	0.843268
SGO_0540	584448	585242	CDS	+			conserved hypothetical protein		0.239136	0.920891
SGO_0541	585239	585877	CDS	+			methyltransferase%2C putative	K03439	0.569538	0.774175
SGO_0542	585986	586474	CDS	+			conserved hypothetical protein	K09748	-0.317424	0.892356
SGO_0543	586520	587761	CDS	+	nusA		transcription termination factor NusA	K02600	-0.385013	0.861657
SGO_0544	587772	588068	CDS	+			Protein of unknown function (DUF448) superfamily	K07742	-1.91892	NA
SGO_0545	588061	588360	CDS	+			ribosomal protein L7A family		0.418337	NA
SGO_0546	588378	591239	CDS	+	infB		Translation initiation factor IF-2	K02519	-0.410663	0.827115
SGO_0547	591425	591772	CDS	+	rbfA		ribosome-binding factor A	K02834	-0.3555	NA
SGO_0548	591917	593548	CDS	+			Na/Pi-cotransporter family protein	K03324	-0.00112162	0.998508
SGO_0549	593710	594861	CDS	+	nagA		N-acetylglucosamine-6-phosphate deacetylase	K01443	0.551117	0.739801
SGO_0550	594836	594982	CDS	+			hypothetical protein		0.520899	NA
SGO_0551	595013	595210	CDS	+			hypothetical protein		0.132158	NA
SGO_0552	595290	596135	CDS	+			oxidoreductase%2C aldo/keto reductase family		0.815862	0.582368
SGO_0553	596136	596588	CDS	+			acetyltransferase		0.588147	0.758942
SGO_0554	596725	599712	CDS	+	hsdR		type I site-specific deoxyribonuclease	K01153	0.237417	0.920591
SGO_0555	599723	600574	CDS	+			hypothetical protein		0.863343	NA
SGO_0556	600516	602996	CDS	+			DNA helicase-like protein%2C putative		0.323233	0.878037
SGO_0557	603001	604209	CDS	+			HsdS specificity protein of type I restriction-modification system	K01154	1.28847	0.289471
SGO_0558	604233	604997	CDS	+			hypothetical protein		1.67207	0.105534
SGO_0559	605068	605946	CDS	+			hypothetical protein		-6.08857	5.19841e-24	co-inf: down
SGO_0560	605957	607564	CDS	+	hsdM		type I restriction-modification system%2C M subunit	K03427	1.03851	0.359414
SGO_0561	607694	608032	CDS	+			conserved hypothetical protein		1.21342	NA
SGO_0562	608025	609110	CDS	+			Helix-turn-helix domain protein		2.0802	0.0698581
SGO_0563	609295	609480	CDS	+			hypothetical protein		1.06295	NA
SGO_0564	609493	609858	CDS	+			conserved hypothetical protein		1.87528	0.105534
SGO_0565	610155	611177	CDS	-	adhA		alcohol dehydrogenase	K13953	1.36265	0.268179
SGO_0566	611500	616041	CDS	+	sgc		serine protease challisin	K01361	0.125659	0.946375
SGO_0567	616290	616382	CDS	+			hypothetical protein		0.306835	0.889162
SGO_0568	616401	617318	CDS	+	glyQ		glycyl-tRNA synthetase%2C alpha subunit	K01878	-0.445349	NA
SGO_0569	617321	619360	CDS	+	glyS		glycyl-tRNA synthetase%2C beta subunit	K01879	2.21174	0.0486128	co-inf: up
SGO_0570	619383	619640	CDS	+			conserved hypothetical protein		-0.163275	NA
SGO_0571	619855	620394	CDS	-			conserved hypothetical protein		1.4651	NA
SGO_0572	620440	620655	CDS	-			transcription regulator		0.622181	NA
SGO_0573	620840	621790	CDS	+	mraW		S-adenosyl-methyltransferase MraW	K03438	0.0658763	0.96756
SGO_0574	621799	622119	CDS	+	FtsL		cell division protein FtsL		0.22865	NA
SGO_0575	622123	624378	CDS	+	pbp2X		penicillin-binding protein 2X	K12556	0.276068	0.906935
SGO_0576	624380	625363	CDS	+	mraY		phospho-N-acetylmuramoyl-pentapeptide-transferase	K01000	0.432191	0.827115
SGO_0577	625463	626806	CDS	+			ATP-dependent RNA helicase	K18692	-0.575041	0.775506
SGO_0578	626976	627785	CDS	+			amino acid ABC transporter permease protein	K02029	-0.742462	NA
SGO_0579	627785	628528	CDS	+			amino acid ABC transporter ATP binding protein	K02028	-0.763197	NA
SGO_0580	628634	628858	CDS	+			conserved hypothetical protein		2.09225	0.0779526
SGO_0581	628922	629836	CDS	+	trxB		thioredoxin-disulfide reductase	K00384	0.1752	0.92872
SGO_0582	630049	631509	CDS	+			nicotinate phosphoribosyltransferase%2C putative	K00763	0.300326	0.889909
SGO_0583	631506	632330	CDS	+	nadE		NAD+ synthetase	K01916	-0.185918	0.92872
SGO_0584	632378	632938	CDS	+			acetyltransferase%2C GNAT family		0.294124	0.902016
SGO_0585	633017	634351	CDS	+	pepC		aminopeptidase C	K01372	0.552196	0.774175
SGO_0586	634463	636601	CDS	-	pbp1a		penicillin-binding protein 1A	K05366	-0.0812203	0.965847
SGO_0587	636594	637196	CDS	-	recU		Recombination protein U	K03700	0.516274	NA
SGO_0588	637262	637789	CDS	+			conserved hypothetical protein		3.70852	0.000185476	co-inf: up
SGO_0589	637859	638209	CDS	+			methylase		1.41731	0.222256
SGO_0590	638750	639916	CDS	+			Methyltransferase	K07444	-0.160614	0.934438
SGO_0591	639919	641325	CDS	+			conserved hypothetical protein	K20073	-0.830971	0.489423
SGO_0592	641386	641868	CDS	-	luxS		autoinducer-2 production protein LuxS	K07173	0.888507	NA
SGO_0593	642100	643707	CDS	+			HD/KH domain protein	K18682	0.160007	0.935072
SGO_0594	643822	644448	CDS	+	gmk		Guanylate kinase (GMP kinase)	K00942	0.275858	0.906126
SGO_0595	644476	644787	CDS	+			DNA-directed RNA polymerase%2C omega subunit	K03060	0.221919	0.923294
SGO_0596	644908	647289	CDS	+	priA		primosomal protein N''	K04066	0.249172	0.913953
SGO_0597	647302	648237	CDS	+	fmt		methionyl-tRNA formyltransferase	K00604	-0.28029	0.906126
SGO_0598	648227	649540	CDS	+	sun		sun protein	K03500	-0.128442	0.947368
SGO_0599	649561	650301	CDS	+			phosphoprotein phosphatase	K20074	0.279001	0.906126
SGO_0600	650298	652151	CDS	+			serine/threonine protein kinase	K12132	0.72186	0.630967
SGO_0601	652325	653023	CDS	+			conserved hypothetical protein		1.0809	0.386542
SGO_0602	653068	654021	CDS	+			histidine kinase	K11617	-1.94895	0.0086905	co-inf: down
SGO_0603	654011	654655	CDS	+			response regulator	K11618	0.207386	NA
SGO_0604	654743	656146	CDS	+			hydrolase%2C haloacid dehalogenase family/peptidyl-prolyl cis-trans isomerase%2C cyclophilin type	K0376	-0.198176	0.92872
SGO_0605	656143	656529	CDS	+			general stress protein GSP13	K07570	-0.374842	0.867874
SGO_0606	656566	657495	CDS	-	cysK		cysteine synthase A	K01738	-0.163483	NA
SGO_0607	657593	658240	CDS	-			conserved hypothetical protein TIGR00257		-0.388006	NA
SGO_0608	658281	659582	CDS	+	comFA		competence ComFA-like protein	K02240	0.421518	NA
SGO_0609	659579	660244	CDS	+	comFC		competence protein ComFC	K02242	0.216488	NA
SGO_0610	660330	660872	CDS	+			ribosomal subunit interface protein	K05808	0.932692	0.442539
SGO_0611	661162	662671	rRNA	+	rrsA		16S ribosomal RNA	K01977
SGO_0612	662763	662835	tRNA	+			tRNA-Ala	K14218
SGO_0613	662956	665855	rRNA	+	rrlA		23S ribosomal RNA	K01980
SGO_0614	665936	666051	rRNA	+	rrfA		5S ribosomal RNA	K01985
SGO_0615	666182	666254	tRNA	+			tRNA-Val	K14237
SGO_0616	666257	666329	tRNA	+			tRNA-Asp	K14221
SGO_0617	666357	666429	tRNA	+			tRNA-Lys	K14229
SGO_0618	666435	666516	tRNA	+			tRNA-Leu	K14228
SGO_0619	666527	666599	tRNA	+			tRNA-Thr	K14234
SGO_0620	666620	666691	tRNA	+			tRNA-Gly	K14225
SGO_0621	666697	666782	tRNA	+			tRNA-Leu	K14228
SGO_0622	666796	666869	tRNA	+			tRNA-Arg	K14219
SGO_0623	666898	666971	tRNA	+			tRNA-Pro	K14232
SGO_0624	667072	667389	CDS	-			conserved hypothetical protein		-0.140744	NA
SGO_0625	667505	668038	CDS	-			Protein of unknown function (DUF402) family	K07586	0.310704	0.888714
SGO_0626	668128	668904	CDS	-	recX		Regulatory protein recX	K03565	0.0279566	NA
SGO_0627	668843	668947	CDS	-			hypothetical protein		NA	NA
SGO_0628	668931	669731	CDS	-	ymdC		3''-aminoglycoside phosphotransferase-like protein (kanamycin kinase)	K00897	-0.47685	NA
SGO_0629	669769	671133	CDS	+	rumA-1		23S rRNA (uracil-5-)-methyltransferase RumA		1.72864	0.034618	co-inf: up
SGO_0630	671333	672037	CDS	-			Glycerol uptake facilitator protein	K02440	-1.04916	0.389268
SGO_0631	672105	673931	CDS	-			alpha-glycerophosphate oxidase	K00105	1.0718	0.3091
SGO_0632	674000	675508	CDS	-	glpK		glycerol kinase	K00864	0.720142	0.65908
SGO_0633	675666	677093	CDS	-			conserved hypothetical protein		-0.399363	NA
SGO_0634	677347	677577	CDS	+			conserved hypothetical protein		0.504902	NA
SGO_0635	677580	678941	CDS	+			conserved hypothetical protein	K09155	1.3156	0.164298
SGO_0636	678959	679222	CDS	+			conserved hypothetical protein		0.158988	NA
SGO_0637	679561	680109	CDS	+			acetyltransferase%2C GNAT family		-1.75913	NA
SGO_0638	680184	681485	CDS	+			membrane protein%2C putative		-0.337929	NA
SGO_0639	681485	684133	CDS	+	valS		valyl-tRNA synthetase	K01873	1.30591	0.361434
SGO_0640	684212	685471	CDS	+			modification methylase	K00590	0.299004	0.903658
SGO_0641	685476	687926	CDS	+			ATPase%2C histidine kinase-%2C DNA gyrase B-%2C and HSP90-like domain protein protein		0.377584	0.864749
SGO_0642	687913	689673	CDS	+			hypothetical protein		-0.05351	0.970878
SGO_0643	689697	690917	CDS	+			cytosine-specific methyltransferase	K00558	0.47818	0.803083
SGO_0644	690988	692571	CDS	+			conserved hypothetical protein		-0.132985	0.946375
SGO_0645	692644	692937	CDS	-			conserved hypothetical protein		-2.32801	0.00222852	co-inf: down
SGO_0646	692915	693289	CDS	-			conserved hypothetical protein		0.159851	NA
SGO_0647	693286	694701	CDS	-			ImpB/MucB/SamB family protein	K03502	-0.304976	0.888714
SGO_0648	694705	695382	CDS	-			putative transcriptional repressor		-0.170488	0.93193
SGO_0649	695525	696013	CDS	+			hypothetical protein		0.856784	0.540712
SGO_0650	696095	696634	CDS	+			methyltransferase%2C putative	K08316	-0.177341	NA
SGO_0651	696624	697118	CDS	+	coaD		pantetheine-phosphate adenylyltransferase	K00954	-0.993242	NA
SGO_0652	697105	698148	CDS	+			conserved hypothetical protein	K07177	-0.658335	NA
SGO_0653	698320	698856	CDS	+			conserved hypothetical protein of unknown function (DUF1027)		0.0982506	NA
SGO_0654	698866	699954	CDS	+			radical SAM enzyme%2C Cfr family	K06941	1.04837	0.371704
SGO_0655	699941	700480	CDS	+			VanZF domain protein		-0.291451	0.906126
SGO_0656	700846	702027	CDS	+	trpB-2		tryptophan synthase%2C beta subunit	K01696	-1.16497	0.330507
SGO_0657	702430	703788	CDS	+	trpE		anthranilate synthase component I	K01657	3.01541	0.0010394	co-inf: up
SGO_0658	703785	704348	CDS	+			anthranilate synthase component II	K01658	-1.20506	NA
SGO_0659	704359	705363	CDS	+	trpD		anthranilate phosphoribosyltransferase	K00766	-3.49741	1.69245e-05	co-inf: down
SGO_0660	705360	706127	CDS	+	trpC		indole-3-glycerol phosphate synthase	K01609	2.20218	0.036963	co-inf: up
SGO_0661	706114	706701	CDS	+	trpF		N-(5'phosphoribosyl)anthranilate isomerase	K01817	0.138174	NA
SGO_0662	706691	707914	CDS	+	trpB-1		tryptophan synthase%2C beta subunit	K01696	-1.45846	NA
SGO_0663	707907	708686	CDS	+	trpA-2		tryptophan synthase%2C alpha subunit	K01695	3.24307	0.000361883	co-inf: up
SGO_0664	708655	709317	CDS	-			type 4 prepilin peptidase	K02236	-3.32921	5.08325e-06	co-inf: down
SGO_0665	709486	710001	CDS	+			non-heme iron-containing ferritin	K04047	1.64832	0.0312449	co-inf: up
SGO_0666	710143	710403	CDS	+			Bacterial protein of unknown function (DUF910) family		0.124851	0.949565
SGO_0667	710391	710777	CDS	+			rhodanese family protein		-0.380696	0.867874
SGO_0668	710943	711668	CDS	-	rsuA		Ribosomal small subunit pseudouridine synthase A	K06183	-1.33198	0.222494
SGO_0669	711850	713697	CDS	+	typA		GTP-binding protein TypA	K06207	-0.465796	0.803083
SGO_0670	713721	713999	CDS	+			conserved hypothetical protein		1.58279	0.150883
SGO_0671	714244	715596	CDS	+	murD		UDP-N-acetylmuramoylalanine--D-glutamate ligase	K01925	-0.341378	0.876075
SGO_0672	715598	716668	CDS	+	murG		undecaprenyl-PP-MurNAc-pentapeptide-UDPGlcNAc GlcNAc transferase	K02563	4.54978	4.10278e-06	co-inf: up
SGO_0673	716665	717858	CDS	+	DivIB		cell division protein DivIB	K03589	0.655992	0.700567
SGO_0674	717958	719358	CDS	+	ftsA		cell division protein FtsA	K03590	0.66981	0.682179
SGO_0675	719375	720634	CDS	+	ftsZ		cell division protein FtsZ	K03531	0.304192	0.875743
SGO_0676	720637	721308	CDS	+			conserved hypothetical protein TIGR00044	K06997	-0.33653	0.867874
SGO_0677	721318	721887	CDS	+			ylmF protein	K09772	0.502419	0.809962
SGO_0678	721889	722155	CDS	+			cell division protein	K02221	0.289485	NA
SGO_0679	722119	722946	CDS	+			S4 domain		0.0997333	0.954418
SGO_0680	722956	723696	CDS	+			cell division protein DivIVA	K04074	0.343293	0.867874
SGO_0681	723962	726754	CDS	+	ileS		isoleucyl-tRNA synthetase	K01870	-0.445916	0.833813
SGO_0682	726892	727308	CDS	-			transcription regulator		-1.23435	NA
SGO_0683	727325	727808	pseudogene	+		acetyltransferase%2C authentic frameshift%3B this gene contains a frame shift which is not the result of sequencing error			-0.152308	NA
SGO_0684	727846	728145	CDS	-			conserved hypothetical protein		0.127942	0.946375
SGO_0685	728244	728696	CDS	-			MutT/nudix family protein	K03574	2.92784	0.00371762	co-inf: up
SGO_0686	728855	729745	CDS	+			Transcriptional regulator%2C DeoR family		0.444847	0.827115
SGO_0687	729805	730410	CDS	+			conserved hypothetical protein		-0.436706	NA
SGO_0688	730461	732722	CDS	-			ATP dependent Clp protease%2C ATP-binding subunit%2C ClpE	K03697	-0.0863031	0.965847
SGO_0689	732976	733206	CDS	+			conserved hypothetical protein		-0.1967	0.92872
SGO_0690	733340	734194	CDS	+	folD		methenyltetrahydrofolate cyclohydrolase	K01491	-0.459417	0.851742
SGO_0691	734191	734964	CDS	+			conserved hypothetical protein		2.10857	0.0682029
SGO_0692	735072	735914	CDS	+			putative carbohydrate kinase		3.32825	0.00032546	co-inf: up
SGO_0693	736071	737411	CDS	+	xseA		exodeoxyribonuclease VII%2C large subunit	K03601	0.720784	0.652518
SGO_0694	737389	737601	CDS	+	xseB		exodeoxyribonuclease VII%2C small subunit	K03602	0.0854709	NA
SGO_0695	737598	738473	CDS	+			geranyltranstransferase	K13789	0.562331	0.774175
SGO_0696	738466	739281	CDS	+			hemolysin-like protein	K06442	0.637022	0.704739
SGO_0697	739274	739705	CDS	+			transcription regulator	K03402	0.684852	NA
SGO_0698	739713	741371	CDS	+	recN		DNA repair protein RecN	K03631	0.408642	0.836889
SGO_0699	741409	742137	CDS	+			Serine/threonine protein phosphatase	K07313	0.775771	0.604197
SGO_0700	742201	743034	CDS	+			DegV family protein		-0.374668	0.864749
SGO_0701	743179	743454	CDS	+	hup		DNA-binding histone-like protein HU	K03530	0.235321	0.923294
SGO_0702	743307	743543	CDS	-			conserved hypothetical protein		0.378282	NA
SGO_0703	743752	744222	CDS	+			Ferric transport regulator protein	K09825	0.264085	0.906126
SGO_0704	744384	745076	CDS	+	gpmA		2%2C3-bisphosphoglycerate-dependent phosphoglycerate mutase	K01834	0.104196	0.951879
SGO_0705	745168	745401	CDS	+			Protein of unknown function (DUF1250) superfamily		-0.693783	NA
SGO_0706	745486	746484	CDS	+			phoH-like protein	K06217	0.161921	0.936494
SGO_0707	746873	751804	CDS	+			LPXTG cell wall surface protein		0.0852726	0.964522
SGO_0708	752015	753127	CDS	-	ald		alanine dehydrogenase	K00259	-0.154208	0.938468
SGO_0709	753320	753889	CDS	+			acetyltransferase%2C GNAT family		-0.493238	NA
SGO_0710	753940	754012	tRNA	+			tRNA-Thr	K14234
SGO_0711	754238	754735	CDS	+			conserved hypothetical protein TIGR00043	K07042	0.0288182	NA
SGO_0712	754716	755114	CDS	+	dgkA		Diacylglycerol kinase (DAGK) (Diglyceride kinase)(DGK)	K00887	0.690816	0.700567
SGO_0713	755181	756080	CDS	+	sgg		GTP-binding protein Era	K03595	0.402601	0.864749
SGO_0714	756107	756889	CDS	+			conserved hypothetical protein		2.14442	0.0241964	co-inf: up
SGO_0715	757038	757862	CDS	+	mutM		formamidopyrimidine-DNA glycosylase	K10563	0.910233	0.534931
SGO_0716	757868	758464	CDS	+	coaE		dephospho-CoA kinase	K00859	0.454466	NA
SGO_0717	758514	759680	CDS	+			Multi-drug resistance efflux pump		0.414247	0.863697
SGO_0718	759862	760095	CDS	+	secG		preprotein translocase%2C SecG subunit	K03075	0.296284	0.892356
SGO_0719	760181	762529	CDS	+	rnr		ribonuclease R	K12573	0.189901	0.92872
SGO_0720	762492	762959	CDS	+	smpB		SsrA-binding protein	K03664	-1.47561	0.128449
SGO_0721	763211	764941	CDS	+			abpB-like dipeptidase lipoprotein		1.12673	0.400454
SGO_0722	765120	765980	CDS	+	tehB		tellurite resistance protein TehB	K16868	0.438198	NA
SGO_0723	766208	766366	CDS	+			hypothetical protein		-0.272582	NA
SGO_0724	766290	767915	CDS	+			dipeptidase		-0.182623	0.92872
SGO_0725	767908	768720	CDS	+			conserved hypothetical protein		-0.459469	0.827115
SGO_0726	768890	769450	CDS	-			putative transcriptional regulator TetR/AcrR family		-2.42155	0.00251712	co-inf: down
SGO_0727	769413	769511	CDS	+			hypothetical protein		-0.0701742	NA
SGO_0728	769592	770293	CDS	+			ABC transporter%2C ATP-binding protein SP1653	K02003	-0.975295	NA
SGO_0729	770295	773018	CDS	+			ABC transporter permease protein	K02004	-0.262247	0.906935
SGO_0730	773112	773960	CDS	+			Ser/Thr protein phosphatase family		-1.1854	0.258155
SGO_0731	774017	774466	CDS	+			RRF2 family protein		-0.211822	NA
SGO_0732	774706	774834	CDS	+			hypothetical protein		-1.37013	NA
SGO_0733	774812	775528	pseudogene	+		glyoxalase family protein%2C authentic frameshift%3B this gene contains a frame shift which is not the result of sequencing error			-1.97443	0.0369511	co-inf: down
SGO_0734	775796	776068	CDS	+			PspC domain protein		-0.412033	0.844187
SGO_0735	776180	776587	pseudogene	+		IPP isomerase type 1 family protein%2C authentic frameshift%3B this gene contains a frame shift which is not the result of sequencing error%3B identified by match to protein family HMM PF00293			-0.344692	0.888714
SGO_0736	776701	777636	CDS	+	hprK		HPr(Ser) kinase/phosphatase	K06023	-2.57666	0.00126705	co-inf: down
SGO_0737	777629	778438	CDS	+	lgt		prolipoprotein diacylglyceryl transferase	K13292	-0.582204	0.737939
SGO_0738	778431	778814	CDS	+			Bacterial protein of unknown function (DUF948) family		-0.181676	0.92872
SGO_0739	778836	779279	CDS	+			conserved hypothetical protein		0.364429	0.867874
SGO_0740	779369	780169	CDS	+			lipoprotein%2C putative		-0.177986	0.931465
SGO_0741	780212	780499	CDS	-			conserved hypothetical protein		-0.292893	0.906126
SGO_0742	780694	781623	CDS	+			peptidase%2C U32 family		-0.160614	0.938468
SGO_0743	781820	783106	CDS	+			peptidase%2C U32 family	K08303	-0.675187	0.677438
SGO_0744	783142	783465	CDS	-			conserved hypothetical protein		-0.0356901	NA
SGO_0745	783620	783832	CDS	+			conserved hypothetical protein		0.394962	NA
SGO_0746	783845	784399	CDS	-	bioY-1		biotin synthase	K03523	5.2952	3.63877e-12	co-inf: up
SGO_0747	784830	785969	CDS	+			putative methionine synthase		-0.624902	NA
SGO_0748	785990	786721	CDS	+			conserved hypothetical protein		-4.09412	2.49345e-09	co-inf: down
SGO_0749	787043	788392	CDS	-			glutathione reductase	K00383	-0.228172	0.92872
SGO_0750	788595	789779	CDS	+			efflux transporter%2C RND family%2C MFP subunit subfamily	K02005	0.0779355	0.967052
SGO_0751	789763	790458	CDS	+			ABC transporter%2C ATP-binding protein SP0786	K02003	0.181523	0.92872
SGO_0752	790459	791733	CDS	+			ABC transporter%2C ATP-binding protein	K02004	-0.788086	0.545422
SGO_0753	791823	793313	CDS	-	lysS		lysyl-tRNA synthetase	K04567	-0.234488	0.921539
SGO_0754	793405	794046	CDS	-			phosphoglycerate mutase family protein	K15634	-0.259727	NA
SGO_0755	794076	794552	CDS	-			regulatory protein		-0.138967	NA
SGO_0756	794552	795394	CDS	-			integral membrane protein	K08974	-0.983268	NA
SGO_0757	795535	796281	CDS	-			peptidase%2C U32 family	K07273	-1.51056	0.121528
SGO_0758	796449	796925	CDS	-			glutathione peroxidase	K00432	-0.510928	NA
SGO_0759	797062	798273	CDS	+			cell division protein FtsW	K03588	-1.53706	0.0792272
SGO_0760	798325	801171	CDS	+	ppc		phosphoenolpyruvate carboxylase	K01595	0.0341649	0.981351
SGO_0761	801466	802662	CDS	+	tuf		translation elongation factor Tu	K02358	-0.547117	0.728429
SGO_0762	802936	803694	CDS	+	tpiA		triosephosphate isomerase	K01803	-0.924135	0.391137
SGO_0763	804097	805377	CDS	+	murA-1		UDP-N-acetylglucosamine 1-carboxyvinyltransferase	K00790	-0.326684	0.875658
SGO_0764	805364	805558	CDS	+			conserved hypothetical protein		-0.769064	0.668572
SGO_0765	805603	806442	CDS	+	endA		DNA-entry nuclease	K15051	-0.666282	0.704133
SGO_0766	806658	807359	CDS	-			esterase of alpha/beta hydrolase superfamily%2C putative		-0.0235135	0.988705
SGO_0767	807340	808209	CDS	-			transport protein	K02016	0.206501	0.92872
SGO_0768	808199	808393	CDS	+			hypothetical protein		-0.376196	NA
SGO_0769	808513	809268	CDS	-			iron compound ABC transporter%2C ATP-binding protein	K02013	0.0894096	0.965847
SGO_0770	809270	810316	CDS	-			FecCD transport family	K02015	0.0641078	0.970878
SGO_0771	810767	811849	CDS	-	pepq		proline dipeptidase	K01271	0.652248	0.68203
SGO_0772	811832	811954	CDS	+			hypothetical protein		0.140723	NA
SGO_0773	812014	813018	CDS	+	ccpA		catabolite control protein A	K02529	0.882408	0.507817
SGO_0774	813196	814161	CDS	+			glycosyl transferase%2C group 1 family protein	K13677	-0.667565	0.682179
SGO_0775	814163	815476	CDS	+			glycosyl transferase%2C group 1	K19002	0.567311	0.735238
SGO_0776	815512	815874	CDS	+			hypothetical protein		0.50247	0.811358
SGO_0777	816208	816579	CDS	+			hypothetical protein		-0.0862776	NA
SGO_0778	816671	818614	CDS	+	thrS		threonyl-tRNA synthetase	K01868	-1.03996	0.347212
SGO_0779	818820	819521	CDS	+			response regulator	K07668	0.325091	0.875743
SGO_0780	819514	820875	CDS	+			histidine kinase	K07652	0.703891	0.630967
SGO_0781	820868	821671	CDS	+	vicX		Zn-dependent hydrolase (beta-lactamase superfamily)		0.827973	0.534931
SGO_0782	821706	822062	CDS	+			Protein of unknown function (DUF454) family	K09790	0.212461	0.92872
SGO_0783	822305	823003	CDS	+	rnc		Ribonuclease III (RNase III)	K03685	-0.849166	0.554676
SGO_0784	822994	826527	CDS	+	smc		chromosome segregation protein SMC	K03529	0.0604454	0.96756
SGO_0785	826529	827326	CDS	+			Cof family protein		0.125616	NA
SGO_0786	827323	828132	CDS	+			Cof family protein		0.12729	0.94765
SGO_0787	828151	829740	CDS	+	ftsY		cell division protein FtsY	K03110	-0.064229	0.96756
SGO_0788	829785	831245	CDS	-	zwf		glucose-6-phosphate 1-dehydrogenase	K00036	-5.93039	2.5952e-17	co-inf: down
SGO_0789	831376	832191	CDS	-			ABC transporter%2C substrate-binding protein	K08986	-0.882598	0.630967
SGO_0790	832188	833093	CDS	-			predicted permease family	K07089	-0.180029	NA
SGO_0791	833090	833227	CDS	-			conserved hypothetical protein		0.20824	NA
SGO_0792	833398	835530	CDS	+			conserved hypothetical protein	K06959	0.00233698	0.998508
SGO_0793	835517	835957	CDS	+			conserved hypothetical protein	K03095	-0.111598	NA
SGO_0794	836125	837786	CDS	+			metallo-beta-lactamase family protein	K12574	0.527954	0.774175
SGO_0795	837837	838628	CDS	+			tributyrin esterase	K03930	-0.106377	NA
SGO_0796	838765	839478	CDS	+			conserved hypothetical protein		0.138034	0.946375
SGO_0797	839965	841581	CDS	+			RocB protein%2C putative		-0.00165586	0.998508
SGO_0798	841697	842440	CDS	+			ABC transporter%2C ATP-binding protein SP1381	K01990	0.313401	0.888714
SGO_0799	842430	844058	CDS	+			membrane protein%2C putative	K01992	-0.127845	0.946375
SGO_0800	844079	845020	CDS	-			polysaccharide deacetylase family protein		-0.155121	NA
SGO_0801	845140	846426	CDS	+	hom		homoserine dehydrogenase	K00003	0.514767	0.778697
SGO_0802	846428	847294	CDS	+	thrB		homoserine kinase	K00872	0.58809	0.762426
SGO_0803	847385	848308	CDS	+			hypothetical protein		0.175429	0.92872
SGO_0804	848405	849313	CDS	+	murB		UDP-N-acetylenolpyruvoylglucosamine reductase	K00075	-0.104049	NA
SGO_0805	849526	850683	CDS	+	potA		spermidine/putrescine ABC transporter%2C ATP-binding subunit	K11072	-2.55341	0.000524944	co-inf: down
SGO_0806	850664	851470	CDS	+	potB		spermidine/putrescine ABC transporter%2C permease protein	K11071	-1.77499	0.0305032	co-inf: down
SGO_0807	851467	852240	CDS	+	potC		spermidine/putrescine ABC transporter%2C permease protein	K11070	1.05287	0.413638
SGO_0808	852237	853307	CDS	+	potD		spermidine/putrescine ABC transporter	K11069	-0.829769	0.511694
SGO_0809	853341	853748	CDS	-			conserved hypothetical protein		0.508133	NA
SGO_0810	854039	856660	CDS	-	ppdK		pyruvate%2C phosphate dikinase	K01006	1.63756	0.14689
SGO_0811	856895	857533	CDS	+			CBS domain protein		0.15912	NA
SGO_0812	857536	858348	CDS	+			conserved hypothetical protein	K09773	0.11647	0.948144
SGO_0813	858404	860314	CDS	+			fructose-bisphosphatase	K04041	0.267506	0.906126
SGO_0814	860414	861556	CDS	+			aminotransferase%2C class-V	K04487	-2.46964	0.00166743	co-inf: down
SGO_0815	861560	862774	CDS	+	thiI		thiamine biosynthesis protein ThiI	K03151	-4.46169	1.91276e-06	co-inf: down
SGO_0816	862796	863317	CDS	+			conserved hypothetical protein		-0.684852	NA
SGO_0817	863420	864013	CDS	+			hypothetical protein		-3.07727	6.45114e-05	co-inf: down
SGO_0818	864233	864547	CDS	+	rplU		ribosomal protein L21	K02888	0.0764238	0.967052
SGO_0819	864563	864907	CDS	+			ribosomal protein	K07584	-0.0710897	0.967052
SGO_0820	864925	865218	CDS	+	rpmA		ribosomal protein L27	K02899	0.337695	0.867874
SGO_0821	865384	865689	CDS	+			rhodanese family protein		-0.784018	NA
SGO_0822	865749	866276	CDS	-			lipoprotein%2C putative		-0.872497	NA
SGO_0823	866506	867318	CDS	-			Cof family protein		-0.478825	NA
SGO_0824	867441	869264	CDS	+	lepA		GTP-binding protein LepA	K03596	0.533895	0.769715
SGO_0825	869308	869943	CDS	+			lipoprotein%2C putative		0.100976	0.951879
SGO_0826	870034	870528	CDS	+			conserved hypothetical protein	K06940	0.497283	NA
SGO_0827	870726	871559	CDS	+			Transcriptional regulator%2C AraC family	K13653	-0.573579	NA
SGO_0828	871613	872539	CDS	+			conserved hypothetical protein		0.0825432	NA
SGO_0829	872745	873434	CDS	+			hydrolase%2C haloacid dehalogenase-like family	K07025	0.277335	NA
SGO_0830	873477	875312	CDS	+	uvrC		excinuclease ABC%2C C subunit	K03703	-0.651789	0.700567
SGO_0831	875466	875705	CDS	-			hypothetical protein		-0.203044	NA
SGO_0832	875683	876027	CDS	+			hypothetical protein		-0.0680287	0.967739
SGO_0833	876285	877130	CDS	+			phosphoesterase-related gene		0.223654	NA
SGO_0834	877137	878801	CDS	+			hypothetical protein		-0.765223	0.628665
SGO_0835	878916	879521	CDS	+			nitroreductase		1.25318	0.249257
SGO_0836	879568	880971	CDS	+	pepV		dipeptidase PepV	K01274	0.827458	0.512039
SGO_0837	881024	881608	CDS	+			uracil-DNA glycosylase		0.141396	NA
SGO_0838	881621	882109	CDS	+			YbaK / prolyl-tRNA synthetases associated domain%2C putative	K19055	0.551599	NA
SGO_0839	882164	882487	CDS	+			TfoX N-terminal domain superfamily		0.824882	NA
SGO_0840	882649	883098	CDS	+			Transcriptional regulator%2C MarR family		0.577233	0.774175
SGO_0841	883275	884267	CDS	+			oxidoreductase		0.165293	0.935072
SGO_0842	884254	884550	CDS	+			rhodanese family protein		-1.41563	0.108274
SGO_0843	884661	885410	CDS	+			carboxypeptidase	K07260	1.60569	0.1557
SGO_0844	885471	885761	CDS	+			conserved hypothetical protein		0.742965	NA
SGO_0845	885851	886723	CDS	-			cell wall binding protein		-0.225015	NA
SGO_0846	887524	889527	CDS	+			possible cell wall protein		-1.40788	NA
SGO_0847	889751	891178	CDS	+			SCP-like extracellular protein		0.627583	0.774175
SGO_0848	891332	891616	CDS	-	rpmE		ribosomal protein L31	K02909	-0.330546	0.892356
SGO_0849	891673	892617	CDS	-			DHH subfamily 1 protein	K06881	-0.673209	0.730542
SGO_0850	892734	893177	CDS	+			flavodoxin		0.304716	0.892356
SGO_0851	893328	894494	CDS	+			putative permease		0.879428	0.489423
SGO_0852	894502	895719	CDS	+			TPR domain protein		-0.352414	0.870306
SGO_0853	895840	896559	CDS	+	budA		alpha-acetolactate decarboxylase	K01575	-0.851402	NA
SGO_0854	896889	904412	CDS	+	cshA		surface-associated protein CshA		0.472564	0.778697
SGO_0855	904490	906142	CDS	-	fbpA		fibronectin-binding protein A		-1.15846	0.233152
SGO_0856	906706	907710	CDS	+			ABC transporter%2C substrate binding protein	K01989	-1.4173	NA
SGO_0857	907777	908643	CDS	+			ABC transporter%2C permease protein	K05832	-0.715604	NA
SGO_0858	908640	909398	CDS	+			ABC transporter%2C ATP-binding protein	K05833	-0.500141	NA
SGO_0859	910329	911378	CDS	+	pheS		phenylalanyl-tRNA synthetase%2C alpha subunit	K01889	-3.17	1.82548e-06	co-inf: down
SGO_0860	911424	911933	CDS	+			acetyltransferase%2C GNAT family		-0.390882	NA
SGO_0861	911992	914589	CDS	+	pheT		phenylalanyl-tRNA synthetase%2C beta subunit	K01890	-1.93663	0.00974679	co-inf: down
SGO_0862	914703	915416	CDS	+			hypothetical protein		0.916343	NA
SGO_0863	915568	915960	CDS	+			conserved hypothetical protein		0.173941	NA
SGO_0864	916129	917455	pseudogene	-		transposase%2C ISL3 family%3B identified by similarity to GB:AAO47334.1			-2.36805	NA
SGO_0865	917845	918030	CDS	+			hypothetical protein		NA	NA
SGO_0866	918032	918601	pseudogene	+		putative membrane protein%2C authentic frameshift%3B this gene contains a frame shift which is not the result of sequencing error			-1.02319	NA
SGO_0867	918604	918813	CDS	+			transcriptional regulator%2C Cro/CI family		1.13531	0.583749
SGO_0868	918816	919004	CDS	+			conserved hypothetical protein		-1.9323	NA
SGO_0869	919140	919379	CDS	+			conserved hypothetical protein		-0.146267	NA
SGO_0870	919886	920176	CDS	-			conserved hypothetical protein		-0.217231	NA
SGO_0871	920249	920575	pseudogene	-		transposase%2C ISL3 family%2C truncation%3B identified by similarity to GB:AAO47334.1			0.0245053	NA
SGO_0872	920741	920971	CDS	+			Hypothetical cytosolic protein		-0.181817	NA
SGO_0873	920999	921430	CDS	+			Hypothetical cytosolic protein		1.2546	0.413037
SGO_0874	921583	922041	CDS	+			lipoprotein%2C putative		1.68137	0.110967
SGO_0875	922309	923034	CDS	-			conserved hypothetical protein		-1.21598	NA
SGO_0876	923144	923752	CDS	+			conserved hypothetical protein		0.56089	NA
SGO_0877	923821	924882	CDS	+			permease domain protein	K02004	0.38803	0.864489
SGO_0878	924883	925548	CDS	+			ABC transporter%2C ATP-binding protein	K02003	0.187665	NA
SGO_0879	926008	926187	CDS	+			hypothetical protein		-0.318054	NA
SGO_0880	928289	928468	CDS	+			hypothetical protein		-1.35688	NA
SGO_0881	928362	928718	CDS	+			hypothetical protein		0.523819	NA
SGO_0882	928723	929586	CDS	+	rggC		putative transcriptional regulator RggC		-0.53606	0.757641
SGO_0883	929665	930846	CDS	+			transporter%2C probable SP1116		-1.15531	NA
SGO_0884	930865	931122	CDS	-			hypothetical protein		0.548032	NA
SGO_0885	931141	931926	CDS	-			cobyric acid synthase	K07009	-0.174599	NA
SGO_0886	931926	933269	CDS	-			Mur ligase family protein	K01928	0.761114	0.617692
SGO_0887	933436	934218	CDS	+			conserved hypothetical protein TIGR00159	K18672	0.0747027	0.967052
SGO_0888	934215	934961	CDS	+			conserved hypothetical protein		0.639477	0.704739
SGO_0889	934998	936350	CDS	+	glmM		phosphoglucosamine mutase	K03431	0.211159	0.923294
SGO_0890	936521	938413	CDS	+			LPXTG cell wall surface protein%2C collagen binding domain		0.369507	0.869258
SGO_0891	938444	938551	CDS	-			hypothetical protein		-0.114406	NA
SGO_0892	938590	938721	CDS	+			conserved hypothetical protein		0.00961498	NA
SGO_0893	938797	940107	CDS	+			GTP-binding protein	K03979	1.04736	0.350695
SGO_0894	940119	940274	CDS	+			conserved hypothetical protein		-0.162757	0.938468
SGO_0895	940401	940973	CDS	+			conserved domain protein		0.554983	NA
SGO_0896	940979	941593	CDS	+			conserved hypothetical protein		0.628071	NA
SGO_0897	941606	942226	CDS	+			Peptidase E	K05995	0.633009	NA
SGO_0898	942341	942751	CDS	+			transcriptional regulator%2C Cro/CI family%2C putative		0.455141	NA
SGO_0899	942762	943862	CDS	+			putative hydrolase or acyltransferase		-0.444298	NA
SGO_0900	943880	944500	CDS	+			conserved domain protein	K07170	-0.018189	NA
SGO_0901	944500	946170	CDS	+			DNA-directed DNA polymerase III	K02343	-0.194305	0.92872
SGO_0902	946209	946394	CDS	+			conserved hypothetical protein		-0.354712	0.883013
SGO_0903	946453	947388	CDS	-	birA		BirA bifunctional protein	K03524	-0.619742	0.722461
SGO_0904	947405	948406	CDS	-	purR		galactose operon repressor GalR	K02529	0.0356311	NA
SGO_0905	948572	949228	CDS	+			lipoprotein%2C putative		0.780837	NA
SGO_0906	949680	951248	CDS	+	leuA		2-isopropylmalate synthase	K01649	0.353128	0.867874
SGO_0907	951261	952298	CDS	+	leuB		3-isopropylmalate dehydrogenase	K00052	1.01622	0.36414
SGO_0908	952295	952561	CDS	+			predicted membrane protein of unknown function (DUF1294)		0.190962	NA
SGO_0909	952563	953945	CDS	+	leuC		3-isopropylmalate dehydratase%2C large subunit	K01703	1.16985	0.283917
SGO_0910	953955	954545	CDS	+	leuD		3-isopropylmalate dehydratase%2C small subunit	K01704	0.693643	0.683388
SGO_0911	954645	955424	CDS	+			conserved hypothetical protein		0.938934	0.440967
SGO_0912	955668	956105	CDS	+			SlyA-like protein		-0.12749	NA
SGO_0913	956109	956872	pseudogene	+		possible membrane protein%3B identified by match to protein family HMM PF07366			0.965416	0.510964
SGO_0915	956887	957615	CDS	+	proV		ABC-type proline/glycine betaine transporter	K05847	-0.0576785	NA
SGO_0916	957608	959128	CDS	+	proWX		ABC transporter membrane-spanning permease	K05845	0.458016	0.815927
SGO_0917	959466	960068	CDS	+			membrane protein%2C putative	K16923	1.57759	0.103671
SGO_0918	960125	960859	CDS	+			Cobalt transport protein superfamily	K16785	1.03495	0.385308
SGO_0919	960835	961671	CDS	+			abc transporter%2C ATP-binding protein	K16786	0.566277	0.785592
SGO_0920	961658	962458	CDS	+			cobalt ABC transporter%2C ATP-binding protein	K16787	-1.5761	0.108274
SGO_0921	962540	962680	CDS	-			hypothetical protein		NA	NA
SGO_0922	962592	962702	CDS	-			hypothetical protein		NA	NA
SGO_0923	962683	962856	CDS	-		near IS element with potential frameshift	HsdD protein		-0.60408	NA
SGO_0924	962832	963059	CDS	-			HsdD protein		-0.099833	NA
SGO_0925	963072	963329	CDS	-			plasmid replication protein-like protein		-1.62418	NA
SGO_0926	963322	963720	CDS	-			putative DNA replicative RepB-like protein		-0.958925	NA
SGO_0927	963694	964017	pseudogene	-		transposase%2C IS6 family%2C truncation			0.191033	NA
SGO_0928	964067	964561	pseudogene	+	pnuC	PnuC transporter%2C authentic frame shift%3B this gene contains a frame shift which is not the result of sequencing error%3B identified by match to protein family HMM PF04973%3B match to protein family HMM TIGR01528			-0.634046	NA
SGO_0929	965049	965621	CDS	-			transcriptional regulator%2C TetR family domain protein		2.49562	NA
SGO_0930	965643	966533	CDS	+			cation efflux system protein	K16264	-3.43438	1.04351e-05	co-inf: down
SGO_0931	966569	967441	pseudogene	-		galactose operon repressor%2C authentic frameshift%3B this gene contains a frame shift which is not the result of sequencing error			3.31212	0.000643208	co-inf: up
SGO_0932	967706	968884	CDS	+	galK		galactokinase	K00849	0.327539	0.875658
SGO_0933	969104	970585	CDS	+	galT		galactose-1-phosphate uridylyltransferase	K00965	0.980214	0.443331
SGO_0934	970631	971632	CDS	+	galE-2		UDP-glucose 4-epimerase	K01784	0.601644	0.75041
SGO_0935	971819	972409	CDS	+			CDP-diglyceride synthetase		4.62922	3.77966e-10	co-inf: up
SGO_0936	972424	974919	CDS	+			phosphoenolpyruvate synthase%2C putative	K01007	-1.71802	0.032113	co-inf: down
SGO_0937	974906	975538	CDS	+			phosphatidylserine synthase	K17103	-2.54712	0.00132861	co-inf: down
SGO_0938	975531	976403	CDS	+			Phosphatidylserine decarboxylase proenzyme 2	K01613	0.309945	NA
SGO_0939	976565	977287	CDS	+			4-hydroxybenzoate octaprenyltransferase related protein	K03179	-0.121607	NA
SGO_0940	977287	979770	CDS	+	ppsA		phosphoenolpyruvate synthase	K01007	-0.617844	0.712112
SGO_0941	979757	980830	CDS	+			conserved hypothetical protein		-2.2778	0.00371762	co-inf: down
SGO_0942	981033	988826	CDS	+	zmpC		zinc metalloproteinase C		0.36083	0.875658
SGO_0943	988955	989536	CDS	+			conserved hypothetical protein		-1.35086	NA
SGO_0944	989529	990209	CDS	+			ABC transporter%2C ATP-binding protein	K02003	0.659954	NA
SGO_0945	990213	991358	CDS	+			ABC transporter permease protein		0.00405516	NA
SGO_0946	991446	992483	CDS	+			Deblocking aminopeptidase		0.381923	NA
SGO_0947	992500	993432	CDS	+			probable hydrolase		-0.275486	0.91104
SGO_0948	993598	994995	CDS	+	pgdA		peptidoglycan N-acetylglucosamine deacetylase A		-1.80804	0.0281142	co-inf: down
SGO_0949	995089	996204	CDS	-	deaD		DEAD RNA helicase		0.0902422	0.965847
SGO_0950	996170	997150	CDS	-			oxidoreductase		0.0928093	NA
SGO_0951	997253	997885	CDS	+	udk		uridine kinase	K00876	-0.0226772	NA
SGO_0952	997927	998598	CDS	+			integral membrane protein		-0.899303	NA
SGO_0953	998818	999198	CDS	+			endoribonuclease L-PSP%2C putative	K09022	0.502376	NA
SGO_0954	999223	1000113	CDS	+			ATP-binding protein	K06958	0.722516	0.664641
SGO_0955	1000110	1001084	CDS	+			transporter		0.706291	0.68203
SGO_0956	1001081	1001992	CDS	+			conserved hypothetical protein	K09762	0.432615	0.841114
SGO_0957	1002179	1002793	CDS	+			conserved hypothetical protein		-0.630471	0.700567
SGO_0958	1002805	1003671	CDS	+			conserved hypothetical protein		-0.20765	0.92872
SGO_0959	1003752	1004384	CDS	+			copper homeostasis protein CutC	K06201	-0.250975	0.920591
SGO_0960	1004429	1005100	CDS	+			Protein of unknown function (DUF419) family		-0.521001	0.803083
SGO_0961	1005191	1006930	CDS	+			ABC transporter%2C permease/ATP-binding protein	K18889	-1.19435	0.286627
SGO_0962	1006932	1008674	CDS	+			ABC transporter%2C permease/ATP-binding protein	K18890	0.109854	0.951879
SGO_0963	1008686	1010092	CDS	-			putative transcriptional regulator%2C GntR family		1.12071	0.341843
SGO_0964	1010070	1010930	CDS	+	pdxK		pyridoxal kinase-like protein	K00868	-0.278087	0.913953
SGO_0965	1010923	1011453	CDS	+			integral membrane protein		-2.40412	0.000643208	co-inf: down
SGO_0966	1011694	1018230	CDS	+	hsa		streptococcal hemagglutinin		0.906942	0.407631
SGO_0967	1018570	1019784	pseudogene	+		glycosyl transferase%2C family 8 SP1767%2C authentic frameshift%3B this gene contains a frame shift which is not the result of sequencing error%3B identified by match to protein family HMM PF01501			0.959348	0.487016
SGO_0968	1019760	1020617	CDS	+			glycosyl transferase%2C family 8 SP1767		0.194875	0.92872
SGO_0969	1020634	1021638	CDS	+	nss		nucleotide sugar synthetase-like protein		0.165074	0.936494
SGO_0970	1021670	1022893	CDS	+	secY2		preprotein translocase%2C SecY subunit	K03076	-0.202599	0.92872
SGO_0971	1022902	1024482	CDS	+	asp1		accessory secretory protein	K12268	0.3918	0.864749
SGO_0972	1024472	1026001	CDS	+	asp2		accessory sescretory protein	K12269	1.0747	0.406029
SGO_0973	1026037	1026477	CDS	+	asp3		accessory secretory protein	K12270	0.0972449	NA
SGO_0974	1026470	1028779	pseudogene	+	secA2				-0.0234564	0.987227
SGO_0975	1028864	1030384	CDS	+	gtaA		glycosyl transferase%2C group 1 SP1758	K00712	-0.695042	0.628665
SGO_0976	1030368	1031720	CDS	+			conserved hypothetical protein		-2.56971	0.00043167	co-inf: down
SGO_0977	1031713	1031895	CDS	+			conserved hypothetical protein		0.424472	NA
SGO_0978	1031897	1032118	CDS	+			conserved hypothetical protein		0.346326	NA
SGO_0979	1032189	1033034	CDS	-			degV family protein		0.181205	NA
SGO_0980	1033161	1033730	CDS	+			transcriptional regulator%2C TetR family domain protein		-0.0670976	NA
SGO_0981	1033746	1034213	CDS	+			comE operon protein 2 family	K01493	0.591746	NA
SGO_0982	1034289	1035143	CDS	-			amino acid ABC transporter%2C amino acid-binding protein	K02030	0.281725	NA
SGO_0983	1035155	1035913	CDS	-			amino acid ABC transporter%2C ATP-binding protein SP0709	K02028	-0.553331	NA
SGO_0984	1035915	1036592	CDS	-			amino acid ABC transporter%2C permease protein SP0710	K02029	-0.811177	NA
SGO_0985	1036552	1037232	CDS	-			amino acid ABC transporter%2C permease protein SP0711	K02029	1.03372	NA
SGO_0986	1037567	1038055	CDS	+			hypothetical protein		1.30729	NA
SGO_0987	1038378	1039568	CDS	+	metK		S-adenosylmethionine synthetase	K00789	-0.496365	0.803083
SGO_0988	1039628	1040554	CDS	+			probable transcription regulator-like protein lin0464%2C putative		0.0321677	0.981884
SGO_0989	1040638	1041003	CDS	+			hypothetical protein		-0.041025	NA
SGO_0990	1041232	1042479	CDS	+			transporter%2C major facilitator family		2.62674	0.00113911	co-inf: up
SGO_0991	1042575	1042745	CDS	-			conserved hypothetical protein		0.607664	0.717779
SGO_0992	1042827	1043711	CDS	+	miaA		tRNA delta(2)-isopentenylpyrophosphate transferase	K00791	0.407453	0.855249
SGO_0993	1043743	1044981	CDS	+			GTP-binding protein HflX	K03665	-0.0855573	0.965847
SGO_0994	1044974	1045597	CDS	+			conserved hypothetical protein		-1.24349	0.238865
SGO_0995	1045608	1046537	CDS	+			metallo-beta-lactamase superfamily protein	K00784	0.888039	0.52214
SGO_0996	1046642	1047397	CDS	+			oxidoreductase%2C short-chain dehydrogenase/reductase family	K07124	1.15631	NA
SGO_0997	1047437	1048141	CDS	+			conserved hypothetical protein		0.947057	NA
SGO_0998	1048197	1049249	CDS	+			membrane protein%2C putative		0.863752	NA
SGO_0999	1049286	1049876	CDS	+			predicted hydrolase	K07023	0.0421569	NA
SGO_1000	1049907	1052201	CDS	+	recJ		single-stranded-DNA-specific exonuclease RecJ	K07462	-0.777018	0.539216
SGO_1001	1052287	1052799	CDS	+	apt		adenine phosphoribosyltransferase	K00759	0.473642	0.803083
SGO_1002	1052899	1053840	CDS	+	metA		homoserine O-succinyltransferase	K00651	0.470581	0.788095
SGO_1003	1053849	1054529	CDS	+			DNA replication protein DnaD	K02086	0.633083	0.698365
SGO_1004	1054597	1055385	CDS	+			glutathione S-transferase family protein	K11209	0.112917	NA
SGO_1005	1055527	1056216	CDS	+			Bcl-2 family protein	K06967	0.729982	0.677438
SGO_1006	1056203	1057000	CDS	+			conserved hypothetical protein TIGR00486		0.293189	0.906126
SGO_1007	1057012	1058106	CDS	+			oxidoreductase%2C DadA family protein SP1608		0.1283	0.946375
SGO_1008	1058108	1058578	CDS	+			Phosphohydrolase (MutT/nudix family protein)	K03574	0.163434	NA
SGO_1009	1058910	1059779	CDS	+	rfbA-1		glucose-1-phosphate thymidylyltransferase	K00973	0.896718	0.45046
SGO_1010	1059784	1060377	CDS	+	rmlC		dTDP-4-keto-6-deoxyglucose-3%2C5-epimerase	K01790	0.628964	0.743756
SGO_1011	1060546	1061592	CDS	+	rfbB-1		dTDP-glucose 4%2C6-dehydratase	K01710	0.88558	0.489423
SGO_1012	1061633	1062652	CDS	+	galE-1		UDP-glucose 4-epimerase	K01784	0.929469	0.413638
SGO_1013	1062936	1063646	CDS	+			Glycosyltransferase involved in cell wall biogenesis		-0.00303784	NA
SGO_1014	1063615	1063983	CDS	+			conserved hypothetical protein	K09153	0.0830947	NA
SGO_1015	1063985	1065241	CDS	+			membrane protein%2C putative		0.118866	0.949565
SGO_1016	1065241	1066023	CDS	+			putative glycosyltransferase		0.974559	NA
SGO_1017	1066033	1067508	CDS	+			membrane protein%2C putative		-0.158757	0.936494
SGO_1018	1067675	1069423	CDS	+			membrane protein%2C putative		-0.168735	NA
SGO_1019	1069480	1070406	CDS	+			glycosyl transferase		-0.774604	0.662933
SGO_1020	1070475	1071326	CDS	+	rfbD		dTDP-4-dehydrorhamnose reductase	K00067	-0.383864	0.864749
SGO_1021	1071519	1072667	CDS	+	rgpA		rhamnosyltransferase%2C putative	K12996	-0.437016	0.827115
SGO_1022	1072664	1073605	CDS	+			rhamnosyltransferase	K12997	-0.216589	0.92872
SGO_1023	1073605	1074411	CDS	+			putative polysaccharide ABC transporter%2C permease protein	K01992	-0.153935	0.938468
SGO_1024	1074411	1075634	CDS	+			putative polysaccharide ABC transporter	K01990	0.339949	0.869911
SGO_1025	1075647	1076996	CDS	+	rgp		glycosyltransferase		3.30645	0.000438874	co-inf: up
SGO_1026	1076998	1078746	CDS	+			rhamnosyltransferase	K07272	0.808607	0.516911
SGO_1027	1078743	1081211	CDS	+			membrane protein%2C putative		0.621265	0.698365
SGO_1028	1081361	1081849	CDS	+			conserved hypothetical protein		-0.597151	0.707782
SGO_1029	1081846	1082043	CDS	-			ferredoxin	K05337	-0.807042	0.595168
SGO_1030	1082089	1082538	CDS	+			conserved hypothetical protein		0.795247	0.540712
SGO_1031	1082548	1083225	CDS	+	cmk		cytidylate kinase	K00945	0.10377	0.951879
SGO_1032	1083497	1084027	CDS	+	infC		translation initiation factor IF-3	K02520	-0.0899673	0.965847
SGO_1033	1084062	1084262	CDS	+	rpmI		ribosomal protein L35	K02916	1.85509	NA
SGO_1034	1084313	1084672	CDS	+	rplT		ribosomal protein L20	K02887	0.242175	0.920591
SGO_1035	1084806	1085186	CDS	+	gloA		lactoylglutathione lyase	K01759	-0.356812	0.869911
SGO_1036	1085256	1085996	CDS	-			amino acid ABC transporter%2C ATP-binding protein SP1242	K02028	-0.202634	0.92872
SGO_1037	1085996	1087453	CDS	-			glutamine ABC transporter permease and substrate binding protein	K02029	-0.344752	0.867874
SGO_1038	1087834	1089822	CDS	+	uvrB		excinuclease ABC%2C B subunit	K03702	-0.674189	0.700567
SGO_1039	1089930	1090706	CDS	+			hypothetical protein		-0.189219	NA
SGO_1040	1090738	1091235	CDS	+			acetyltransferase%2C GNAT family		0.299474	NA
SGO_1041	1091271	1091816	CDS	+			conserved hypothetical protein		0.310774	NA
SGO_1042	1091791	1091916	CDS	-			hypothetical protein		-0.164942	NA
SGO_1043	1092344	1092787	CDS	+			hypothetical protein		0.306966	NA
SGO_1044	1092811	1093278	CDS	+			MutT/nudix family protein	K03574	-0.209158	NA
SGO_1045	1093319	1093831	CDS	-			transcription regulator BH1216	K07105	0.24002	0.92872
SGO_1046	1093870	1094397	CDS	-			conserved hypothetical protein	K16788	-0.60901	NA
SGO_1047	1094558	1095832	CDS	+			conserved hypothetical protein		-0.062225	NA
SGO_1048	1095844	1096650	CDS	+			hydrolase%2C alpha/beta hydrolase fold family		-0.494005	0.811358
SGO_1049	1096654	1097532	CDS	+			tRNA pseudouridine synthase B	K03177	-0.0883956	NA
SGO_1050	1097555	1098472	CDS	+	ribF		riboflavin biosynthesis protein RibF	K11753	0.271068	NA
SGO_1051	1098562	1098963	CDS	+			negative regulator of proteolysis	K16509	-0.272183	0.913953
SGO_1052	1098967	1099245	CDS	+			conserved hypothetical protein		0.112544	0.949565
SGO_1053	1099235	1100008	CDS	+	app		inositol monophosphatase family protein	K01092	-0.203468	NA
SGO_1054	1100009	1101313	CDS	+			NOL1/NOP2/sun family protein		-0.811282	NA
SGO_1055	1101410	1102291	CDS	+			phosphate ABC transporter%2C phosphate-binding protein	K02040	-0.0892542	0.965847
SGO_1056	1102288	1103205	CDS	+	pstC		phosphate ABC transporter%2C permease protein PstC	K02037	0.688601	0.682179
SGO_1057	1103195	1104079	CDS	+	pstA		phosphate ABC transporter%2C permease protein PstA	K02038	1.97059	0.06271
SGO_1058	1104090	1104893	CDS	+	pstB		Phosphate import ATP-binding protein pstB 2 (Phosphate-transporting ATPase 2) (ABC phosphate transporter 2)		-0.134223	NA
SGO_1059	1104944	1105702	CDS	+	pstB		Phosphate import ATP-binding protein pstB 1 (Phosphate-transporting ATPase 1) (ABC phosphate transporter 1)		0.444143	0.841114
SGO_1060	1105724	1106377	CDS	+			phosphate transport system regulatory protein	K02039	0.018304	0.991212
SGO_1061	1106530	1107150	CDS	+			hypothetical protein		-0.845628	0.617692
SGO_1062	1107206	1107826	CDS	+			hypothetical protein		-0.854667	0.630967
SGO_1063	1107863	1108471	CDS	+			hypothetical protein		0.0240449	NA
SGO_1064	1108701	1109270	CDS	+			hypothetical protein		1.10643	NA
SGO_1065	1109463	1110026	CDS	+			hypothetical protein		0.441259	NA
SGO_1066	1110017	1111339	CDS	+			hypothetical protein		-0.954276	0.440967
SGO_1067	1111350	1111646	CDS	+			conserved hypothetical protein		0.455409	NA
SGO_1068	1111655	1111981	CDS	+			conserved hypothetical protein		0.689047	NA
SGO_1069	1112112	1114655	CDS	+			membrane alanyl aminopeptidase	K01256	0.0701354	0.967052
SGO_1070	1114712	1115254	CDS	-	bioY-2		biotin synthase	K03523	-0.60992	NA
SGO_1071	1115466	1115921	CDS	+			hypothetical protein		-1.32031	0.163321
SGO_1072	1116052	1116726	CDS	+	ciaR		Transcriptional regulatory protein CiaR	K14983	-1.36181	0.129697
SGO_1073	1116716	1118116	CDS	+			Sensor protein CiaH	K14982	-1.15095	0.290337
SGO_1074	1118118	1119044	CDS	+			conserved hypothetical protein		0.0734009	0.96756
SGO_1075	1119068	1120519	CDS	-			alpha-amylase precursor	K01176	-1.7549	0.0300598	co-inf: down
SGO_1076	1120746	1120988	CDS	-	rpsT		ribosomal protein S20	K02968	-0.167385	0.936494
SGO_1077	1121091	1122011	CDS	-	coaA		pantothenate kinase	K00867	-0.78044	NA
SGO_1078	1122116	1122709	CDS	+		MTS%3B identified by match to protein family HMM PF05175%3B Methyltransferase small domain. This domain is found in ribosomal RNA small subunit methyl-transferase C as well as other methyltransferases%3B pfam05175	methyltransferase domain protein	K00564	1.47741	0.160449
SGO_1079	1122706	1123983	CDS	+	pdp		pyrimidine-nucleoside phosphorylase	K00756	0.703807	0.668572
SGO_1080	1124001	1124663	CDS	+	deoC		deoxyribose-phosphate aldolase	K01619	0.330221	0.869911
SGO_1081	1124650	1125039	CDS	+	cdd		cytidine deaminase	K01489	1.59763	0.121528
SGO_1082	1125110	1126168	CDS	+			lipoprotein	K07335	0.557871	0.764272
SGO_1083	1126308	1127843	CDS	+			sugar ABC transporter%2C ATP-binding protein SP0846	K02056	0.161035	0.936494
SGO_1084	1127836	1128894	CDS	+			sugar ABC transporter permease protein%2C putative	K02057	0.512116	0.778697
SGO_1085	1128896	1129852	CDS	+			ABC transporter%2C permease protein	K02057	0.557622	0.76868
SGO_1086	1129947	1130810	CDS	+			acetyltransferase%2C GNAT family		0.40514	NA
SGO_1087	1130887	1131783	CDS	+			exfoliative toxin A	K11041	1.09525	NA
SGO_1088	1131878	1132786	CDS	+			transcription regulator%2C LysR family		-1.16686	0.249854
SGO_1089	1132783	1133250	CDS	+	lspA		signal peptidase II	K03101	1.18942	NA
SGO_1090	1133234	1134124	CDS	+			pseudouridine synthase%2C RluA family	K06180	0.110097	0.951879
SGO_1091	1134220	1134750	CDS	+			conserved hypothetical protein		-0.325514	NA
SGO_1092	1134763	1135023	CDS	+			hypothetical protein		-0.178666	NA
SGO_1093	1135149	1135871	CDS	+			hypothetical protein		1.15709	NA
SGO_1094	1135873	1136595	CDS	+			hypothetical protein		0.480823	NA
SGO_1095	1136623	1137156	CDS	+			hypothetical protein		0.939952	NA
SGO_1096	1137405	1138169	CDS	+	butA		acetoin dehydrogenase	K03366	0.441021	0.817168
SGO_1097	1138414	1139523	CDS	+	proB		glutamate 5-kinase	K00931	-0.432368	0.833813
SGO_1098	1139545	1140807	CDS	+	proA		gamma-glutamyl phosphate reductase	K00147	0.215767	0.92872
SGO_1099	1140810	1141616	CDS	+	proC		pyrroline-5-carboxylate reductase	K00286	-0.386366	0.867874
SGO_1100	1141683	1142021	CDS	+	phnA		alkylphosphonate utilization operon protein PhnA	K06193	0.0380743	0.980164
SGO_1101	1142041	1142661	CDS	+			membrane protein%2C putative		0.743173	NA
SGO_1102	1142924	1143115	CDS	+			PyrR bifunctional protein		1.60188	NA
SGO_1103	1143255	1144331	CDS	+	carA		carbamoyl-phosphate synthase%2C small subunit	K01956	-0.511166	NA
SGO_1104	1144355	1147534	CDS	+	carB		carbamoyl-phosphate synthase%2C large subunit	K01955	0.160031	0.934438
SGO_1105	1147682	1147972	CDS	+			Leucine-rich repeat containing protein		-0.298814	NA
SGO_1106	1148039	1148185	CDS	+			hypothetical protein		-0.106433	NA
SGO_1107	1148372	1148893	CDS	+			PyrR bifunctional protein	K02825	-0.507241	NA
SGO_1108	1148902	1150185	CDS	+			uracil permease	K02824	0.0686091	0.96756
SGO_1109	1150289	1151209	CDS	+	pyrB		aspartate carbamoyltransferase	K00609	0.0315077	0.981884
SGO_1110	1151424	1153679	CDS	+			surface antigen SCP-like domain		0.74455	0.617491
SGO_1111	1153818	1154561	CDS	+	fruR		phosphotransferase system repressor	K03436	0.869538	0.574544
SGO_1112	1154558	1155469	CDS	+	fruB		1-phosphofructokinase	K00882	1.86086	0.0808408
SGO_1113	1155466	1157427	CDS	+	fruA		PTS system%2C fructose specific IIABC components	K02768	1.18766	0.331403
SGO_1114	1157579	1157953	CDS	+			Protein of unknown function (DUF1149) superfamily		0.857306	NA
SGO_1115	1157954	1158805	CDS	+			DegV family protein		0.462746	0.817168
SGO_1116	1158836	1159603	CDS	+	dapB		dihydrodipicolinate reductase	K00215	-0.0248319	0.987227
SGO_1117	1159600	1160799	CDS	+	pcnA		polynucleotide adenylyltransferase	K00974	0.310158	0.889909
SGO_1118	1160796	1162661	CDS	+			ABC transporter%2C ATP-binding protein SP1553	K15738	-0.850881	0.493652
SGO_1119	1162811	1163959	CDS	-			Abi-alpha protein%2C putative		-0.450013	NA
SGO_1120	1164136	1165692	CDS	-	guaA		GMP synthase	K01951	0.215895	0.923294
SGO_1121	1165835	1166533	CDS	+			transcription regulator%2C GntR family	K03710	0.100647	NA
SGO_1122	1166693	1167025	CDS	+			conserved hypothetical protein	K09787	-0.273692	NA
SGO_1123	1167272	1168846	CDS	+	ffh		signal recognition particle protein	K03106	0.519244	0.778697
SGO_1124	1168925	1169728	CDS	+			cell surface hydrolase		-0.104381	NA
SGO_1125	1170166	1170786	CDS	+			conserved hypothetical protein with tetratricopeptide repeats		-1.90141	0.0164307	co-inf: down
SGO_1126	1171511	1172581	CDS	+			Tyrosine recombinase xerC		0.434194	0.815927
SGO_1127	1172658	1173290	CDS	-			ABC transporter%2C ATP-binding protein SP0687	K02003	0.698863	NA
SGO_1128	1173292	1175370	CDS	-			bacteriocin-associated integral membrane protein subfamily	K02004	1.32778	0.271783
SGO_1129	1175450	1176439	CDS	-	lplA		lipoate protein ligase A	K03800	-2.09264	0.0115842	co-inf: down
SGO_1130	1176506	1178209	CDS	-			dihydrolipoamide dehydrogenase	K00382	0.527315	0.778697
SGO_1131	1178288	1179331	CDS	-	sucB		dihydrolipoamide S-acetyltransferase	K00627	2.1939	0.0164307	co-inf: up
SGO_1132	1179671	1180663	CDS	-			acetoin dehydrogenase	K00162	-0.139712	0.946375
SGO_1133	1180680	1181648	CDS	-	acoA		acetoin dehydrogenase	K00161	0.0869118	0.967052
SGO_1134	1181865	1183031	CDS	-			conserved hypothetical protein		0.449794	0.827115
SGO_1135	1183044	1183784	CDS	-			Putative esterase superfamily		-0.124724	0.947368
SGO_1136	1183834	1184682	CDS	-			Putative esterase superfamily		0.205715	0.93193
SGO_1137	1184752	1185549	CDS	-			formate-nitrate transporter		-1.36173	NA
SGO_1138	1185677	1186366	CDS	-			autolysin%2C N-acetylmuramidase-like protein		1.46518	0.283917
SGO_1139	1186500	1187093	CDS	-			GTP-binding protein	K03978	0.757243	0.664641
SGO_1140	1187103	1188332	CDS	-	clpX		ATP-dependent Clp protease%2C ATP-binding subunit ClpX	K03544	0.620951	0.700567
SGO_1141	1188541	1189053	CDS	-	folA		dihydrofolate reductase	K00287	0.233892	0.925681
SGO_1142	1189206	1189700	CDS	-			hypothetical protein		1.09214	NA
SGO_1143	1189831	1190670	CDS	-	thyA		thymidylate synthase	K00560	-0.104386	0.955042
SGO_1144	1190769	1191728	CDS	-	glcK		glucokinase	K00845	-0.199428	0.92872
SGO_1145	1191903	1192748	CDS	-			cell surface hydrolase		0.178169	NA
SGO_1146	1192792	1193517	pseudogene	-		transposase%2C IS3 family%2C orfB%2C authentic point mutation%3B this gene contains a premature stop which is not the result of sequencing error			-1.40055	NA
SGO_1147	1193505	1194043	pseudogene	-		transposase%2C IS3 family%2C orfA%2C authentic frameshift%3B this gene contains a frame shift which is not the result of sequencing error			-0.427405	NA
SGO_1148	1194141	1201019	CDS	-	cshB		surface-associated protein CshB		0.0894537	0.965847
SGO_1149	1201197	1201799	CDS	-			Pneumococcal vaccine antigen A-like protein		0.620065	0.712112
SGO_1150	1201799	1202773	CDS	-			conserved hypothetical protein		0.344049	0.869258
SGO_1151	1202775	1204037	CDS	-	glyA		serine hydroxymethyltransferase	K00600	0.616643	0.698365
SGO_1152	1204085	1204705	CDS	-			Sua5/YciO/YrdC/YwlC family protein	K07566	0.310831	0.892071
SGO_1153	1204668	1205498	CDS	-			possible protoporphyrinogen oxidase	K02493	1.25044	0.243674
SGO_1154	1205498	1206577	CDS	-	prfA		peptide chain release factor 1	K02835	-2.72775	0.000144829	co-inf: down
SGO_1155	1206610	1207185	CDS	-	tdk		thymidine kinase	K00857	0.183782	NA
SGO_1156	1207307	1207489	CDS	+			4-oxalocrotonate tautomerase -related protein	K01821	1.3952	0.233152
SGO_1157	1207602	1208903	CDS	-	pbuX		xanthine permease	K16169	-0.861275	0.630967
SGO_1158	1208869	1209450	CDS	-	xpt		xanthine phosphoribosyltransferase	K03816	-2.32201	0.0023927	co-inf: down
SGO_1159	1209631	1210614	CDS	-	guaC		guanosine monophosphate reductase	K00364	-0.439429	0.827115
SGO_1160	1210799	1212136	CDS	-			MATE efflux family protein	K03327	0.37724	0.867874
SGO_1161	1212207	1212398	CDS	-	tatA		twin-arginine translocation protein%2C Tat A/E family	K03116	0.481728	NA
SGO_1162	1212398	1213114	CDS	-	tatC		Sec-independent protein translocase TatC	K03118	0.153503	0.94358
SGO_1163	1213104	1214798	CDS	-			Iron permease FTR1 family	K07243	0.39391	0.867874
SGO_1164	1214776	1215984	CDS	-			tat translocated dye-type peroxidase family	K16301	-0.0323946	0.981884
SGO_1165	1215989	1216864	CDS	-			lipoprotein%2C putative	K07224	-0.466671	0.848873
SGO_1166	1217000	1218550	CDS	-			voltage-gated chloride channel family protein		-1.55651	0.0699755
SGO_1167	1218664	1220040	CDS	-	nox		NADH oxidase		0.438444	0.815927
SGO_1168	1220349	1221248	CDS	+			thiamin biosynthesis lipoprotein	K03734	-0.0144874	NA
SGO_1169	1221268	1221873	CDS	+			NADPH-dependent FMN reductase		0.717543	0.700567
SGO_1170	1221891	1223135	CDS	+			NADPH-dependent FMN reductase		2.257	0.0162382	co-inf: up
SGO_1171	1223188	1223670	CDS	-			thioredoxin family protein		-0.26586	NA
SGO_1172	1223648	1223764	CDS	+			hypothetical protein		-0.280962	NA
SGO_1173	1223822	1224532	CDS	-	ccdA2		cytochrome c-type biogenesis protein	K06196	-1.04334	0.400877
SGO_1174	1224825	1226528	CDS	-			histidine kinase	K07718	0.108256	0.948144
SGO_1175	1226525	1227259	CDS	-			response regulator	K07720	-0.0665529	0.967052
SGO_1176	1227319	1228437	CDS	-			peptide methionine sulfoxide reductase-like protein	K12267	-0.0112286	0.995572
SGO_1177	1228455	1229018	CDS	-			thioredoxin family protein		-0.18031	0.92872
SGO_1178	1229087	1229425	CDS	-			lipoprotein%2C putative		0.17296	0.92872
SGO_1179	1229453	1230163	CDS	-	ccdA1		cytochrome c-type biogenesis protein	K06196	-0.342216	0.866365
SGO_1180	1230306	1231340	CDS	-			histidine kinase	K10681	-0.860558	0.459283
SGO_1181	1231337	1232035	CDS	-			DNA-binding response regulator	K10682	-0.521894	0.774175
SGO_1182	1232116	1234203	CDS	-			LPXTG cell wall surface protein		-0.893835	0.443331
SGO_1183	1234528	1235856	CDS	-	brnQ		branched-chain amino acid transport system II carrier protein	K03311	-0.520234	0.803083
SGO_1184	1236051	1237073	CDS	+			GdmH		-0.915062	0.437398
SGO_1185	1237122	1237676	CDS	-			acetyltransferase%2C GNAT family		-0.278327	0.908234
SGO_1186	1237792	1239573	CDS	-			ABC transporter%2C permease/ATP-binding protein	K18888	-2.45663	0.000560619	co-inf: down
SGO_1187	1239583	1241319	CDS	-			ABC transporter%2C permease/ATP-binding protein	K18887	-0.294951	NA
SGO_1188	1241402	1241494	CDS	+			hypothetical protein		-0.148251	NA
SGO_1189	1241581	1242042	CDS	-			lipoprotein%2C putative		-0.0660832	0.967052
SGO_1190	1242231	1242641	CDS	+			conserved hypothetical protein		-2.10013	NA
SGO_1191	1242254	1242622	CDS	-	rplL		ribosomal protein L7/L12	K02935	-0.0623779	0.96756
SGO_1192	1242697	1243197	CDS	-	BL5		50S ribosomal protein L10	K02864	-0.0551861	0.970423
SGO_1193	1243450	1244784	CDS	-	gid		Glucose inhibited division protein A	K04094	-0.0953826	NA
SGO_1194	1244935	1245429	CDS	-			phosphoribosylanthranilate isomerase%2C putative	K01817	0.015535	NA
SGO_1195	1245449	1246156	CDS	-			conserved hypothetical protein		-0.0123216	NA
SGO_1196	1246140	1246823	CDS	-	satD		SatD-like protein		-0.0604332	NA
SGO_1197	1246933	1249026	CDS	-	topA		DNA topoisomerase I	K03168	0.242409	0.913953
SGO_1198	1249110	1249952	CDS	-			DNA processing Smf protein	K04096	0.110971	NA
SGO_1199	1250079	1250657	CDS	-			acetyltransferase%2C CysE/LacA/LpxA/NodL family	K00661	0.104266	NA
SGO_1200	1250654	1251472	CDS	-			beta-glucoside operon antiterminator	K03488	-1.81037	0.028647	co-inf: down
SGO_1201	1251490	1252254	CDS	-	rnhB		Ribonuclease HII (RNase HII)	K03470	1.02678	NA
SGO_1202	1252241	1253092	CDS	-			GTP-binding protein	K14540	1.36648	0.300275
SGO_1203	1253237	1253575	CDS	-			anaerobic ribonucleotide reductase	K00527	-0.685205	NA
SGO_1204	1253639	1253812	CDS	-			hypothetical protein		0.0508587	NA
SGO_1205	1253816	1254751	CDS	-	dapA		dihydrodipicolinate synthase	K01714	-1.15472	0.238869
SGO_1206	1254960	1256036	CDS	-	asd		aspartate-semialdehyde dehydrogenase	K00133	0.495602	0.809962
SGO_1207	1256509	1257168	CDS	-	alkD		DNA alkylation repair enzyme		0.968718	0.45046
SGO_1208	1257172	1257663	CDS	-			Hypothetical FAD-dependent oxidoreductase%2C putative		-0.380018	NA
SGO_1209	1257777	1258313	CDS	-			acyltransferase	K03823	0.472673	NA
SGO_1210	1258385	1260055	CDS	-	fhs-1		formate--tetrahydrofolate ligase	K01938	-0.610626	0.728429
SGO_1211	1260238	1260762	CDS	-			hypothetical protein		-1.56153	NA
SGO_1212	1260915	1261607	CDS	+	coaB		phosphopantothenate--cysteine ligase	K01922	0.164514	NA
SGO_1213	1261604	1262155	CDS	+	coaC		phosphopantothenoylcysteine decarboxylase	K01598	-0.10071	NA
SGO_1214	1262139	1262702	CDS	+			uncharacterized membrane protein		0.960504	NA
SGO_1215	1262940	1264658	CDS	+	manB		phosphomannomutase	K01835	0.373593	0.864749
SGO_1216	1264770	1265117	CDS	+	bta		Possible bacteriocin transport accessory protein		-0.188049	NA
SGO_1217	1265212	1265835	CDS	-			lipoprotein%2C putative		0.381388	NA
SGO_1218	1265895	1267043	CDS	-	mutY		A/G-specific adenine glycosylase	K03575	-0.681567	0.722461
SGO_1219	1267108	1268085	CDS	-	pta		phosphate acetyltransferase	K00625	0.134829	0.945472
SGO_1220	1268107	1268994	CDS	-			23S rRNA pseudouridine synthase	K06177	0.281283	NA
SGO_1221	1268984	1269808	CDS	-	ppnK		Probable inorganic polyphosphate/ATP-NAD kinase	K00858	-0.0585986	NA
SGO_1222	1269792	1270457	CDS	-			GTP pyrophosphokinase-like protein	K07816	0.00115596	0.998508
SGO_1223	1270560	1271129	CDS	+			Adenylate cyclase		-0.470515	NA
SGO_1224	1271189	1272157	CDS	+			Ribose-phosphate pyrophosphokinase 2	K00948	0.245957	0.920891
SGO_1225	1272167	1273294	CDS	+			pyridoxal-phosphate dependent aminotransferase	K04487	0.688934	0.674831
SGO_1226	1273284	1273631	CDS	+			conserved hypothetical protein		0.707102	NA
SGO_1227	1273666	1273899	CDS	+			conserved hypothetical protein		0.963954	NA
SGO_1228	1274003	1274650	CDS	+			DNA-binding protein BH0551	K01926	0.600136	0.763982
SGO_1229	1274670	1275350	CDS	-			DNA repair protein	K03630	-0.575217	NA
SGO_1230	1275432	1276187	CDS	-	srtA		sortase A	K07284	0.504008	0.784412
SGO_1231	1276191	1278644	CDS	-	gyrA		DNA gyrase%2C A subunit	K02469	-3.95935	9.16903e-06	co-inf: down
SGO_1232	1278842	1279828	CDS	+			L-lactate dehydrogenase	K00016	0.38512	0.85864
SGO_1233	1280210	1280281	tRNA	-			tRNA-Arg	K14219
SGO_1234	1280367	1281572	CDS	-	rpsA		30S ribosomal protein S1	K02945	-1.69381	0.0419659	co-inf: down
SGO_1235	1281736	1281807	tRNA	-			tRNA-Gln	K14223
SGO_1236	1281858	1281938	tRNA	-			tRNA-Tyr	K14236
SGO_1237	1281992	1282222	CDS	-			conserved hypothetical protein		0.150144	NA
SGO_1238	1282321	1283343	CDS	-	ilvE		branched-chain amino acid aminotransferase	K00826	-0.00290171	0.998508
SGO_1239	1283517	1285967	CDS	-	parC		DNA topoisomerase IV%2C A subunit	K02621	2.16616	0.0339272	co-inf: up
SGO_1240	1286020	1286754	CDS	-			CAAX amino terminal protease family		-0.154286	NA
SGO_1241	1286735	1287568	CDS	-			aminoglycoside adenylyltransferase	K05593	0.166372	NA
SGO_1242	1287709	1288059	CDS	-			lipoprotein%2C putative		0.785844	NA
SGO_1243	1288098	1288376	CDS	-			conserved hypothetical protein		0.489199	NA
SGO_1244	1288725	1290125	CDS	-			conserved hypothetical protein		0.280644	0.910381
SGO_1245	1290293	1292242	CDS	-	parE		DNA topoisomerase IV%2C B subunit	K02622	-0.248733	0.920891
SGO_1246	1292405	1293049	CDS	+			membrane protein%2C putative	K08591	-2.31356	0.00211549	co-inf: down
SGO_1247	1293067	1295253	CDS	-			5'-nucleotidase family protein		0.11999	0.946375
SGO_1248	1295394	1296662	CDS	-	pyrC		dihydroorotase	K01465	-0.0037367	0.998508
SGO_1249	1296675	1297139	CDS	-	mutX		Mutator mutT protein	K03574	0.647989	NA
SGO_1250	1297148	1297801	CDS	-	ung		uracil-DNA glycosylase	K03648	0.54696	NA
SGO_1251	1297836	1298588	CDS	-			conserved hypothetical protein		0.585551	0.741239
SGO_1252	1298591	1300222	CDS	-			integral membrane protein%2C putative		0.00501421	0.998508
SGO_1253	1300279	1300908	CDS	-	pyrE		orotate phosphoribosyltransferase	K00762	0.582048	0.75852
SGO_1254	1300988	1301680	CDS	-	pyrF		orotidine 5'-phosphate decarboxylase	K01591	0.377199	NA
SGO_1255	1301930	1302868	CDS	-	pyrd		dihydroorotate dehydrogenase B	K17828	-1.59976	0.0975294
SGO_1256	1302881	1303687	CDS	-			Dihydroorotate dehydrogenase electron transfer subunit	K02823	1.53614	0.239737
SGO_1257	1303875	1304783	CDS	+			probable transcriptional regulator (LysR family)		0.0475741	0.97296
SGO_1258	1304824	1305555	CDS	-			NAD-dependent deacetylase (Regulatory protein SIR2-like protein)	K12410	0.268102	0.913953
SGO_1259	1305567	1306328	CDS	-			histidine protein kinase		0.408833	0.864749
SGO_1260	1306325	1307038	CDS	-	deoD		purine nucleoside phosphorylase	K03784	0.377614	0.867874
SGO_1261	1307260	1307970	CDS	-			glutamine amidotransferase%2C class I	K01951	0.944533	0.501686
SGO_1262	1307967	1309196	CDS	-			voltage-gated chloride channel family lipoprotein		2.03336	0.0367458	co-inf: up
SGO_1263	1309207	1310016	CDS	-			purine nucleoside phosphorylase I%2C inosine and guanosine-specific	K03783	1.32905	0.234706
SGO_1264	1310133	1311344	CDS	-	deoB		phosphopentomutase	K01839	1.21137	0.319051
SGO_1265	1311357	1312034	CDS	-	rpiA		ribose 5-phosphate isomerase	K01807	0.78503	0.698365
SGO_1266	1312265	1313638	CDS	+	trmE		tRNA modification GTPase TrmE	K03650	0.457018	0.827115
SGO_1267	1313789	1314292	CDS	-			thioredoxin family protein		-0.456591	NA
SGO_1268	1314798	1315496	CDS	-			murein hydrolase export regulator		-1.54568	NA
SGO_1269	1315489	1315869	CDS	-			murein hydrolase exporter	K06518	-0.133344	NA
SGO_1270	1316086	1316173	tRNA	-			tRNA-Ser	K14233
SGO_1271	1316185	1316530	sRNA	-					-1.2238	0.176552
SGO_1272	1316645	1316983	CDS	-			conserved hypothetical protein		0.218302	0.92872
SGO_1273	1317036	1318148	CDS	-	rpoD		RNA polymerase sigma factor	K03086	0.143428	0.938714
SGO_1274	1318151	1319932	CDS	-	dnaG		DNA primase	K02316	-0.296181	0.889909
SGO_1275	1320138	1320518	CDS	+	mscL		large conductance mechanosensitive channel protein	K03282	-0.910965	0.534714
SGO_1276	1320626	1320802	CDS	-	rpsU		ribosomal protein S21	K02970	-0.207481	0.92872
SGO_1277	1320929	1321612	CDS	-			conserved hypothetical protein		0.011207	NA
SGO_1278	1321623	1321973	CDS	-			conserved hypothetical protein		-2.58984	NA
SGO_1279	1322055	1322354	CDS	-			conserved hypothetical protein		0.221303	NA
SGO_1280	1322563	1324008	CDS	-			putative membrane-associated Zn-dependent protease		-1.64642	0.0419659	co-inf: down
SGO_1281	1324023	1324400	CDS	-			penicillinase repressor%2C putative		0.813925	NA
SGO_1282	1324509	1324862	CDS	-			integral membrane protein	K08987	-2.53139	0.00126579	co-inf: down
SGO_1283	1325055	1326371	CDS	+			oxidoreductase		0.374025	0.887218
SGO_1284	1326484	1327452	CDS	+			thioredoxin-disulfide reductase	K00384	-0.0822604	NA
SGO_1285	1327835	1329361	CDS	+			ABC transporter%2C ATP-binding protein SP1282		-0.386793	0.867874
SGO_1286	1329642	1330370	CDS	-			conserved hypothetical protein		-1.08691	0.430019
SGO_1287	1330704	1331339	CDS	-			putative transcriptional regulator (TetR/AcrR family)		-0.806061	NA
SGO_1288	1331531	1332934	CDS	+			Multidrug resistance protein B		1.30134	NA
SGO_1289	1332921	1333508	CDS	+			hypothetical protein		0.118021	NA
SGO_1290	1333628	1335364	CDS	-			ABC transporter%2C permease/ATP-binding protein	K06147	-0.603342	NA
SGO_1291	1335354	1337096	CDS	-			ABC transporter%2C permease/ATP-binding protein SP1358	K06148	0.262207	0.920891
SGO_1292	1337193	1338380	CDS	-			transport protein%2C putative		-2.67714	0.000358111	co-inf: down
SGO_1293	1338537	1339934	CDS	-	asnS		asparaginyl-tRNA synthetase	K01893	0.150262	0.938468
SGO_1294	1339906	1340270	pseudogene	-		conserved hypothetical protein%2C authentic frameshift%3B this gene contains a frame shift which is not the result of sequencing error%3B identified by similarity to GB:AAN59320.1			0.227229	NA
SGO_1295	1340468	1340938	CDS	-			lipoprotein%2C putative		-0.183106	NA
SGO_1296	1341171	1341632	CDS	-			hypothetical protein		-0.0757846	NA
SGO_1297	1341636	1342814	CDS	-	aspC		aspartate aminotransferase		0.751726	0.630967
SGO_1298	1342811	1343299	CDS	-			conserved hypothetical protein		0.0595238	NA
SGO_1299	1343375	1343827	CDS	+			transcriptional regulator MarR family		0.108588	NA
SGO_1300	1343915	1344301	CDS	+			possible NADPH-dependent reductase		0.139564	NA
SGO_1301	1344335	1344460	CDS	+			conserved hypothetical protein		-0.452368	NA
SGO_1302	1344603	1346069	CDS	-			beta-fructofuranosidase/sucrose 6 phosphate hydrolase	K01193	0.167161	0.935072
SGO_1303	1346078	1346932	CDS	-			transmembrane permease MsmG	K10122	-1.58293	0.0891072
SGO_1304	1346934	1347818	CDS	-			transmembrane permease MsmF	K10121	-0.0427716	NA
SGO_1305	1347982	1349304	CDS	-			substrate-binding protein MsmE	K10120	0.115087	0.950531
SGO_1306	1349417	1350436	CDS	-			transcriptional repressor MsmR	K02529	-0.455961	NA
SGO_1307	1350525	1351259	CDS	-			conserved hypothetical protein	K09861	-0.902237	NA
SGO_1308	1351380	1351844	CDS	+			conserved hypothetical protein		-0.93906	0.448891
SGO_1309	1351819	1352466	CDS	+	hlyIII		hemolysin III-like protein	K11068	0.526813	0.785592
SGO_1310	1352620	1352829	CDS	-			hypothetical protein		0.0734708	NA
SGO_1311	1352915	1354009	CDS	-	hemH		ferrochelatase	K01772	-0.446271	NA
SGO_1312	1354152	1355378	CDS	+	pepT		peptidase T	K01258	0.0292937	NA
SGO_1313	1355539	1358883	CDS	-			pneumococcal histidine triad A protein		-0.338783	0.867874
SGO_1314	1358892	1359824	CDS	-			metal binding lipoprotein	K09815	-0.266204	NA
SGO_1315	1360140	1360871	CDS	-	trmD		tRNA (guanine-N1)-methyltransferase	K00554	0.424144	NA
SGO_1316	1360861	1361379	CDS	-			16S rRNA processing protein RimM	K02860	-0.0405055	0.980164
SGO_1317	1361578	1362036	CDS	+			hypothetical protein		0.731183	NA
SGO_1318	1362290	1362844	CDS	-			conserved hypothetical protein		-0.640587	NA
SGO_1319	1363011	1363676	CDS	-			potassium uptake protein%2C Trk family	K03499	-0.362549	NA
SGO_1320	1363687	1365036	CDS	-	ntpJ		sodium transport family protein	K03498	-0.488019	0.778697
SGO_1321	1365033	1365584	CDS	-			conserved hypothetical protein		-0.461091	NA
SGO_1322	1366017	1366256	CDS	-			KH domain protein	K06960	-0.0402962	0.980164
SGO_1323	1366275	1366547	CDS	-	rpsP		ribosomal protein S16	K02959	2.11487	0.0384506	co-inf: up
SGO_1324	1366668	1367357	CDS	-			hypothetical protein		-0.0245929	0.987227
SGO_1325	1367464	1368420	CDS	-			CAAX amino terminal protease family		0.363352	0.870316
SGO_1326	1368444	1369064	CDS	-			conserved hypothetical protein		1.70203	0.125857
SGO_1327	1369057	1369827	CDS	-			HAD-superfamily subfamily IIA hydrolase%2C TIGR01457	K01101	-0.389456	0.864749
SGO_1328	1369839	1370579	CDS	-			conserved hypothetical protein	K01071	-0.498308	NA
SGO_1329	1370583	1371713	CDS	-			oxygen-independent coproporphyrinogen III oxidase%2C putative	K02495	-0.44389	0.854642
SGO_1330	1371850	1373595	CDS	-			transporter	K06147	0.207634	0.92872
SGO_1331	1373588	1375354	CDS	-			HlyB/MsbA family ABC transporter	K06147	0.580899	0.774175
SGO_1332	1375373	1375984	CDS	-			putative transcription regulator		-2.83146	0.000185476	co-inf: down
SGO_1333	1376158	1376574	CDS	-	GnaT		acetyltransferase%2C GNAT family		-1.31025	NA
SGO_1334	1376611	1377891	CDS	-	cysD		O-acetylhomoserine (thiol)-lyase	K01740	-1.71906	0.0392364	co-inf: down
SGO_1335	1377990	1378385	CDS	-	ntpA		dATP pyrophosphohydrolase	K08310	0.258152	NA
SGO_1336	1378385	1380673	CDS	-	pcrA		ATP-dependent DNA helicase PcrA	K03657	0.184455	0.92872
SGO_1337	1380876	1382063	CDS	+			cation efflux family protein		0.942378	0.489423
SGO_1338	1382165	1382722	CDS	-			Signal peptidase I	K03100	0.674675	0.668572
SGO_1339	1382812	1384317	CDS	-	pyk		pyruvate kinase	K00873	0.225892	0.920891
SGO_1340	1384370	1385380	CDS	-			Phosphofructokinase	K00850	0.426317	0.815927
SGO_1341	1385452	1388553	CDS	-	dnaE		DNA-directed DNA polymerase III alpha chain	K02337	0.308401	0.883013
SGO_1342	1388817	1389521	CDS	+			ABC transporter%2C ATP-binding protein SP1715	K01990	-0.0311261	NA
SGO_1343	1389533	1390333	CDS	+			ABC transporter%2C ATP-binding protein SP1715	K01990	-0.282637	0.906126
SGO_1344	1390453	1390824	CDS	+			hypothetical protein		0.454024	NA
SGO_1345	1390809	1391042	CDS	+			hypothetical protein		-0.044828	NA
SGO_1346	1391140	1391451	CDS	-			conserved hypothetical protein		1.51355	NA
SGO_1347	1391498	1392343	CDS	-			membrane associated lipoprotein		0.864784	NA
SGO_1348	1392378	1392920	CDS	-			Hypothetical cytosolic protein		0.307932	NA
SGO_1349	1392980	1393477	CDS	-			hypothetical protein		0.562195	NA
SGO_1350	1393304	1393411	CDS	+			hypothetical protein		-1.74006	NA
SGO_1351	1393564	1395321	CDS	-			neopullulanase alpha amylase domain	K01208	0.0530684	0.971587
SGO_1352	1395626	1395769	CDS	-			hypothetical protein		0.024247	NA
SGO_1353	1395932	1396405	CDS	-			hypothetical protein		-0.437811	NA
SGO_1354	1396503	1397081	CDS	-			hypothetical protein		0.0787429	NA
SGO_1355	1397321	1397935	CDS	-			lipoprotein%2C putative		-0.137529	NA
SGO_1356	1398112	1398504	CDS	-			conserved hypothetical protein		-0.344957	NA
SGO_1357	1398509	1398778	CDS	-			hypothetical protein		0.00165286	NA
SGO_1358	1399556	1401019	CDS	-			ABC transporter ATP binding/permease protein	K06148	0.481868	NA
SGO_1359	1401386	1402249	CDS	+	rggB		putative transcriptional regulator RggB		-0.141989	NA
SGO_1360	1402403	1403944	CDS	-			ABC transporter domain protein	K06148	-0.213212	0.927481
SGO_1361	1404060	1404914	CDS	-			ADP-ribosylhydrolase		0.140587	0.942777
SGO_1362	1404955	1405572	CDS	-			conserved hypothetical protein		-0.00584816	NA
SGO_1363	1405817	1406623	CDS	-			alpha/beta superfamily hydrolase%2C putative		0.0843224	0.967052
SGO_1364	1406864	1408234	CDS	-	rumA-2		23S rRNA (uracil-5-)-methyltransferase RumA	K03215	-0.864103	0.487016
SGO_1365	1408320	1409651	CDS	-			transcription regulator yrfE		-0.434401	0.843268
SGO_1366	1409666	1410493	CDS	-	pheA		prephenate dehydratase	K04518	-1.60604	0.0891072
SGO_1367	1410484	1410969	CDS	-	aroK		shikimate kinase	K00891	-0.423698	NA
SGO_1368	1410962	1412245	CDS	-	aroA		3-phosphoshikimate 1-carboxyvinyltransferase	K00800	-0.180613	0.92872
SGO_1369	1412383	1413297	CDS	-			L-2-hydroxyisocaproate dehydrogenase	K00016	-0.456081	0.820318
SGO_1370	1413413	1413751	CDS	-			Protein of unknown function (DUF964) superfamily		0.125584	0.949565
SGO_1371	1413769	1414875	CDS	-			prephenate dehydrogenase	K04517	0.518288	0.778697
SGO_1372	1414892	1416058	CDS	-	aroC		chorismate synthase	K01736	0.271995	0.906126
SGO_1373	1416147	1417214	CDS	-	aroB		3-dehydroquinate synthase	K01735	2.15696	0.0268689	co-inf: up
SGO_1374	1417293	1418150	CDS	-	aroE		shikimate 5-dehydrogenase	K00014	0.139671	0.94358
SGO_1375	1418140	1418817	CDS	-	aroD		3-dehydroquinate dehydratase%2C type I	K03785	-0.158705	0.938468
SGO_1376	1418814	1419977	CDS	-			Methyltransferase	K06969	-0.234471	0.923294
SGO_1377	1420226	1422418	CDS	+			sulfatase	K19005	0.490622	0.777269
SGO_1377.1	1422486	1424232	CRISPR	-		GSG_CRISPR01%3B CRISPR repeat region%2C Nmeni subtype			-1.22428	0.176552
SGO_1378	1424302	1425339	CDS	-			hypothetical protein		-0.444269	NA
SGO_1379	1425342	1425665	CDS	-	cas2		CRISPR-associated protein Cas2	K09951	-0.180335	NA
SGO_1380	1425655	1426578	CDS	-	cas1		CRISPR-associated protein Cas1	K15342	-0.17398	NA
SGO_1380.1	1426652	1426688	CRISPR	+		GSG_CRISPR02%3B CRISPR repeat region%2C Nmeni subtype			0.033312	NA
SGO_1381	1426750	1430160	CDS	-	csn1		CRISPR-associated protein%2C Csn1 family	K09952	0.469596	0.842439
SGO_1382	1430455	1430526	tRNA	-			tRNA-Arg	K14219
SGO_1383	1430566	1430913	CDS	-	rplS		ribosomal protein L19	K02884	-0.286683	0.913953
SGO_1384	1431029	1431355	CDS	-			CrcB-like integral membrane protein	K06199	0.162216	NA
SGO_1385	1431352	1431726	CDS	-			CrcB-like integral membrane protein	K06199	-0.567531	NA
SGO_1386	1431723	1431989	CDS	-			chorismate mutase	K04516	-0.135004	NA
SGO_1387	1432473	1433855	CDS	-	sufB-2		FeS assembly protein SufB	K09014	-0.303391	0.888714
SGO_1388	1434045	1436342	CDS	-	pulA-1		pullulanase%2C type I	K01200	0.697822	0.643432
SGO_1389	1436361	1437317	CDS	-			conserved hypothetical protein TIGR00147	K07029	0.532315	0.778697
SGO_1390	1437327	1439285	CDS	-	ligA		DNA ligase%2C NAD-dependent	K01972	0.420865	0.842892
SGO_1391	1439432	1439941	CDS	-			conserved hypothetical protein		-0.094015	NA
SGO_1392	1440102	1440539	CDS	+			mesH protein		-0.948568	NA
SGO_1393	1440571	1440993	CDS	+			acetyltransferase%2C GNAT family		-0.964127	NA
SGO_1394	1441093	1441800	CDS	-			conserved hypothetical protein		1.73432	0.108274
SGO_1395	1441818	1442267	CDS	-			transcriptional regulator%2C MarR family		-1.23478	NA
SGO_1396	1442482	1443375	CDS	-			ribonuclease BN-family%2C putative	K07058	0.659438	NA
SGO_1397	1443524	1444381	CDS	-	map		methionine aminopeptidase%2C type I	K01265	0.945779	0.391137
SGO_1398	1444403	1445680	CDS	-			conserved domain protein		0.978693	0.364946
SGO_1399	1445673	1446224	CDS	-			acetyltransferase%2C GNAT family	K03790	0.611548	0.730094
SGO_1400	1446272	1447534	CDS	-	murA-2		UDP-N-acetylglucosamine 1-carboxyvinyltransferase	K00790	0.597025	0.712112
SGO_1401	1447747	1448496	CDS	-			Histidinol-phosphatase	K04486	0.837833	NA
SGO_1402	1448530	1448844	CDS	-			phosphoribosyl-ATP pyrophosphohydrolase	K01523	1.36594	NA
SGO_1403	1448962	1449306	CDS	-	hisIE		Phosphoribosyl-AMP cyclohydrolase	K01496	0.372496	NA
SGO_1404	1449306	1450064	CDS	-	hisF		imidazoleglycerol phosphate synthase%2C cyclase subunit	K02500	-0.809974	0.584081
SGO_1405	1450067	1450789	CDS	-	hisA		phosphoribosylformimino-5-aminoimidazole carboxamide ribotide isomerase	K01814	2.76942	0.00784254	co-inf: up
SGO_1406	1450767	1451390	CDS	-	hisH		imidazole glycerol phosphate synthase%2C glutamine amidotransferase subunit	K02501	-1.64911	0.224399
SGO_1407	1451425	1452009	CDS	-	igpD		Imidazoleglycerol-phosphate dehydratase (IGPD)	K01693	-0.702859	NA
SGO_1408	1452021	1453313	CDS	-	hisD		histidinol dehydrogenase	K00013	-2.02186	0.01091	co-inf: down
SGO_1409	1453310	1453954	CDS	-	hisG		ATP phosphoribosyltransferase	K00765	0.689685	0.762426
SGO_1410	1453951	1454940	CDS	-			tRNA synthetase class II core domain (G%2C H%2C P%2C S and T)	K02502	-3.11583	0.000121294	co-inf: down
SGO_1411	1454996	1456054	CDS	-	hisC		histidinol-phosphate aminotransferase	K00817	-1.21894	0.305734
SGO_1412	1456527	1456832	CDS	-			conserved hypothetical protein		0.710218	NA
SGO_1413	1456866	1460516	CDS	-			first chain of major exonuclease RexA	K16898	0.419001	0.843268
SGO_1414	1460513	1463794	CDS	-	rexB		putative exonuclease RexB	K16899	0.364488	0.867874
SGO_1415	1464176	1467349	CDS	-			LPXTG cell wall surface protein%2C X-prolyl dipeptidylaminopeptidase%2C putative	K01281	0.373124	0.867874
SGO_1416	1467988	1469349	CDS	-			putative histidine kinase	K18986	0.044911	0.976387
SGO_1417	1469346	1470002	CDS	-			response regulator protein	K18987	0.195933	NA
SGO_1418	1470021	1471238	CDS	-			ATP-binding cassette transporter-like protein	K02004	-1.25762	NA
SGO_1419	1471246	1471926	CDS	-			ATP-binding cassette protein	K02003	-1.56885	NA
SGO_1420	1471913	1473166	CDS	-			ATP-binding cassette transporter-like protein	K02005	3.54504	9.62219e-05	co-inf: up
SGO_1421	1473197	1473460	CDS	-			ATP-binding cassette lipoprotein		0.0111066	NA
SGO_1422	1473735	1474745	CDS	+			conserved hypothetical protein	K07404	-0.105113	NA
SGO_1423	1474818	1475003	CDS	+			conserved hypothetical protein		0.305395	NA
SGO_1424	1475124	1475528	CDS	-	paaI		Phenylacetic acid degradation protein paaI	K02614	-0.436087	NA
SGO_1425	1475628	1476218	CDS	-			hypothetical protein		-0.376096	NA
SGO_1426	1476299	1477603	CDS	-	eno		enolase	K01689	-0.222296	0.923294
SGO_1427	1477758	1478258	CDS	+			conserved hypothetical protein		-0.293536	NA
SGO_1428	1478260	1478598	CDS	+			hypothetical protein		-0.00968605	NA
SGO_1429	1478595	1479713	CDS	-			Glycerate kinase	K00865	-0.143873	0.946582
SGO_1430	1479723	1480370	CDS	-	serB		phosphoserine phosphatase SerB	K01079	-0.176073	NA
SGO_1431	1480664	1482388	CDS	-	EzrA		Septation ring formation regulator ezrA	K06286	0.248871	0.913953
SGO_1432	1482474	1484423	CDS	-	gyrB		DNA gyrase%2C B subunit	K02470	1.2732	0.271783
SGO_1433	1484425	1485003	CDS	-			phosphoglycolate phosphatase		0.68441	NA
SGO_1434	1485156	1485704	CDS	-	thiJ		4-methyl-5(beta-hydroxyethyl)-thiazole monophosphate synthesis protein	K03152	0.912487	0.489423
SGO_1435	1485718	1486950	CDS	-	mreB		cell shape determining protein	K05837	0.703356	0.660028
SGO_1436	1486963	1487940	CDS	-			membrane protein		0.556617	0.75852
SGO_1437	1488053	1490527	CDS	-			DnaQ family exonuclease/DinG family helicase%2C putative	K03722	1.31024	0.204564
SGO_1438	1490712	1491347	CDS	+			metallo-beta-lactamase superfamily protein 4	K01069	-0.664547	NA
SGO_1439	1491389	1492315	CDS	-	ftsX		cell division protein FtsX	K09811	-0.38728	0.864749
SGO_1440	1492308	1493000	CDS	-			cell-division ATP-binding protein FtsE	K09812	-0.178256	0.934438
SGO_1441	1493023	1494045	CDS	-	prfB		peptide chain release factor 2	K02836	-0.136391	0.946375
SGO_1442	1494413	1495276	CDS	+			Ser/Thr protein phosphatase family		-0.929375	0.489423
SGO_1443	1495357	1496052	CDS	-			membrane protein%2C putative		-0.399965	NA
SGO_1444	1496054	1496758	CDS	-			putative membrane protein		-0.348209	0.874186
SGO_1445	1496821	1497147	pseudogene	-		putative MutT protein%2C truncation			-0.516854	NA
SGO_1446	1497210	1498580	CDS	-	murF		UDP-N-acetylmuramoyl-tripeptide--D-alanyl-D-alanine ligase	K01929	-0.531333	0.774175
SGO_1447	1498656	1499702	CDS	-	ddlA		D-Ala-D-Ala ligase	K01921	-0.255278	0.913953
SGO_1448	1499832	1500428	CDS	-	recR		recombination protein RecR	K06187	-0.629037	0.717549
SGO_1449	1500439	1502493	CDS	-	pbp2b		penicillin-binding protein 2B	K00687	-0.435478	0.832366
SGO_1450	1502670	1503524	CDS	-			conserved hypothetical protein	K00243	-0.870534	0.489423
SGO_1451	1503624	1504181	CDS	-	frr		ribosome recycling factor	K02838	0.219895	0.92872
SGO_1452	1504203	1504928	CDS	-	pyrH		uridylate kinase	K09903	-0.191089	0.92872
SGO_1453	1505119	1506426	CDS	-			glycosyl transferase%2C family 8 SP1766		0.191946	NA
SGO_1454	1506593	1508059	CDS	-			amino acid permease family protein		0.109699	0.951879
SGO_1455	1508298	1508987	CDS	-	rplA		ribosomal protein L1	K02863	-0.64974	0.679562
SGO_1456	1509085	1509510	CDS	-	rplK		ribosomal protein L11	K02867	-0.297395	0.895218
SGO_1457	1509678	1510028	CDS	+			conserved hypothetical protein		0.232628	0.927481
SGO_1458	1510057	1512399	CDS	-	aha1		cation-transporting ATPase yfgQ	K12952	-0.448762	0.811358
SGO_1459	1512518	1512904	CDS	-			glyoxylase family protein	K08234	-3.41425	3.50212e-05	co-inf: down
SGO_1460	1513016	1515316	CDS	-			DNA translocase ftsK	K03466	0.488162	0.778697
SGO_1461	1515460	1515657	CDS	-			Putative stress-responsive transcriptional regulator PspC		-0.563966	NA
SGO_1462	1515991	1516407	CDS	+			NUDIX domain%2C putative		-0.566766	NA
SGO_1463	1516454	1517257	CDS	+			peptidyl-prolyl cis-trans isomerase	K03767	-2.15932	0.00581546	co-inf: down
SGO_1464	1517292	1517528	CDS	+			uncharacterized probable metal-binding protein		0.207086	NA
SGO_1465	1517614	1519155	CDS	-			ABC transporter%2C ATP-binding protein SP0770		-1.0786	0.357509
SGO_1466	1519253	1519945	CDS	-			MTA/SAH nucleosidase	K01243	-0.323532	NA
SGO_1467	1519997	1520305	CDS	-			conserved hypothetical protein		0.364137	0.869911
SGO_1468	1520317	1520868	CDS	-			MutT/nudix family protein	K01515	0.896606	0.534931
SGO_1469	1520877	1522256	CDS	-	glmU		UDP-N-acetylglucosamine pyrophosphorylase	K04042	0.606673	0.712538
SGO_1470	1522343	1522792	CDS	-			conserved hypothetical protein		-0.49112	NA
SGO_1471	1522843	1523190	CDS	-			hypothetical protein		0.283049	NA
SGO_1472	1523187	1523930	CDS	-			acetyltransferase%2C GNAT family		0.520028	NA
SGO_1473	1523951	1524649	CDS	-			3-oxoacyl-[acyl-carrier-protein] reductase	K00059	-0.924635	NA
SGO_1474	1524642	1524878	CDS	-			conserved hypothetical protein		-1.20197	NA
SGO_1475	1525013	1525978	CDS	-			lipoprotein%2C putative		0.229771	NA
SGO_1476	1526489	1527187	CDS	-			hypothetical protein		-0.364295	NA
SGO_1477	1527460	1528113	CDS	-			conserved hypothetical protein		0.0755499	NA
SGO_1478	1528308	1529006	CDS	-			hypothetical protein		-0.29976	NA
SGO_1479	1529113	1529772	CDS	-			hypothetical protein		-0.405391	NA
SGO_1480	1529856	1530311	CDS	-			Ribosomal-protein-alanine acetyltransferase	K03789	-0.586974	NA
SGO_1481	1530330	1530755	CDS	-			acetyltransferase%2C GNAT family		0.687377	NA
SGO_1482	1530955	1532352	CDS	-			amino acid permease family protein SP1001	K03294	0.452418	0.864749
SGO_1483	1532473	1534461	CDS	-			ABC transporter%2C permease protein%2C probable SP0913	K02004	-3.34326	2.44583e-06	co-inf: down
SGO_1484	1534454	1535221	CDS	-			ABC transporter%2C ATP-binding protein		0.596706	NA
SGO_1485	1535537	1535668	CDS	-			hypothetical protein		-0.0448678	NA
SGO_1486	1535957	1543009	CDS	-			beta-galactosidase	K01190	0.65059	0.682179
SGO_1487	1543282	1548594	CDS	-			LPXTG cell wall surface protein%2C Cna protein B-type domain		-1.33715	0.125857
SGO_1488	1548924	1549664	CDS	-			putative methyltransferase		0.195248	NA
SGO_1489	1549773	1550036	CDS	-			lipoprotein%2C putative		2.24042	NA
SGO_1490	1550070	1550417	CDS	-			NrdI protein%2C putative	K03647	0.0493569	NA
SGO_1491	1550427	1550750	CDS	-			hypothetical protein		-0.076813	NA
SGO_1492	1550973	1551539	CDS	-			transcription regulator (TetR/AcrR family) BH0580%2C putative		0.137029	NA
SGO_1493	1551688	1552638	CDS	+			conserved hypothetical protein		0.152816	0.946375
SGO_1494	1552756	1553172	CDS	-			conserved hypothetical protein		-0.416838	NA
SGO_1495	1553183	1553584	CDS	-			putative transcriptional regulator		-0.293304	NA
SGO_1496	1553661	1554506	CDS	-			putative ABC transporter%2C integral membrane protein	K11051	-1.79807	0.0287153	co-inf: down
SGO_1497	1554508	1555374	CDS	-			ABC-type transporter%2C ATPase component	K11050	-0.409763	NA
SGO_1498	1555525	1557516	CDS	-			ABC transporter%2C permease protein%2C probable SP0913	K02004	-1.32585	0.1557
SGO_1499	1557497	1558276	CDS	-			ABC transporter%2C ATP-binding protein	K02003	0.795741	NA
SGO_1500	1558287	1558415	CDS	-			hypothetical protein		-0.106996	NA
SGO_1501	1558531	1559289	CDS	-			membrane protein%2C putative		-2.27291	NA
SGO_1502	1559487	1560131	CDS	-			hypothetical protein		-0.0945002	0.967052
SGO_1503	1560156	1560713	CDS	-			hypothetical protein		0.354484	NA
SGO_1504	1560759	1561739	CDS	-			histidine kinase		3.40229	0.000643208	co-inf: up
SGO_1505	1561723	1562409	CDS	-			response regulator Rr1		-0.610186	NA
SGO_1506	1562619	1563878	CDS	+			membrane protein%2C putative		-1.07742	NA
SGO_1507	1564002	1565186	CDS	+			conserved hypothetical protein		0.260682	NA
SGO_1508	1565212	1565331	CDS	-			hypothetical protein		-0.0550887	NA
SGO_1509	1565489	1566685	CDS	+			Oxidoreductase NAD-binding domain protein		-0.854406	NA
SGO_1510	1567112	1568014	CDS	-			LacX protein%2C aldolase 1 epimerase		0.557171	NA
SGO_1511	1568034	1568315	CDS	-			conserved hypothetical protein		0.375698	NA
SGO_1512	1568369	1569775	CDS	-	lacG		6-phospho-beta-galactosidase	K01220	0.196398	0.92872
SGO_1513	1569870	1571576	CDS	-	lacE		PTS system%2C lactose-specific IIBC component	K02787	-0.152368	0.940387
SGO_1514	1571576	1571893	CDS	-	lacF		PTS system%2C lactose-specific IIa component	K02786	0.21485	NA
SGO_1515	1571940	1572773	CDS	-			antiterminator protein	K02531	-0.434285	NA
SGO_1516	1572970	1573950	CDS	-	lacD-2		tagatose 1%2C6-diphosphate aldolase	K01635	-0.11863	NA
SGO_1517	1573954	1574883	CDS	-	lacC		tagatose-6-phosphate kinase	K00917	-0.994858	NA
SGO_1518	1574896	1575411	CDS	-	lacB-2		galactose-6-phosphate isomerase%2C LacB subunit	K01819	-0.640117	NA
SGO_1519	1575428	1575853	CDS	-	lacA-1		galactose-6-phosphate isomerase%2C LacA subunit	K01819	-0.0590969	NA
SGO_1520	1576456	1577934	CDS	-			PTS system%2C IIC component	K20114	0.204186	0.92872
SGO_1521	1578030	1578335	CDS	-			PTS system IIB component (galactitol/fructose specific)	K20113	0.585519	NA
SGO_1522	1578373	1578849	CDS	-			PTS system enzyme IIBC component (galactitol/fructose specific)	K20112	0.401662	NA
SGO_1523	1578982	1579953	CDS	-	lacD-1		tagatose 1%2C6-diphosphate aldolase	K01635	0.137284	NA
SGO_1524	1579955	1580884	CDS	-	lacC-2		tagatose-6-phosphate kinase	K00917	1.03289	NA
SGO_1525	1580895	1581410	CDS	-	lacB-1		galactose-6-phosphate isomerase%2C LacB subunit	K01819	1.4658	NA
SGO_1526	1581427	1581852	CDS	-	lacA-2		galactose-6-phosphate isomerase%2C LacA subunit	K01819	-0.58478	NA
SGO_1527	1582053	1582808	CDS	-			Lactose phosphotransferase system repressor	K02530	-1.17587	NA
SGO_1528	1582748	1582867	CDS	-			hypothetical protein		NA	NA
SGO_1529	1582954	1583811	CDS	-			conserved hypothetical protein		0.133685	NA
SGO_1530	1584004	1586004	CDS	-			methionine-tRNA ligase	K01874	0.612338	0.700567
SGO_1531	1586546	1587373	CDS	+	xth		exodeoxyribonuclease III	K01142	0.375694	0.864749
SGO_1532	1587385	1587771	CDS	+			glyoxalase		-0.994372	0.487016
SGO_1533	1587799	1588428	CDS	-	nth		endonuclease III	K10773	0.0498158	0.976387
SGO_1534	1588523	1588876	CDS	-			ArsC family	K00537	0.0269395	NA
SGO_1535	1588886	1589383	CDS	-	ogt		methylated-DNA-[protein]-cysteine S-methyltransferase	K00567	0.454709	NA
SGO_1536	1589431	1590285	CDS	-			conserved hypothetical protein TIGR00096	K07056	0.276139	0.910381
SGO_1537	1590288	1590611	CDS	-			conserved hypothetical protein		0.285346	NA
SGO_1538	1590626	1591525	CDS	-			DNA-directed DNA polymerase III%2C delta'' chain	K02341	-0.238356	0.923294
SGO_1539	1591522	1592160	CDS	-	tmk		thymidylate kinase	K00943	0.308807	NA
SGO_1540	1592414	1593277	CDS	+			YitT family protein		-1.57015	0.120362
SGO_1541	1593321	1593737	CDS	-	atpC		ATP synthase F1%2C epsilon subunit	K02114	0.49639	0.783624
SGO_1542	1593748	1595154	CDS	-	atpD		ATP synthase F1%2C beta subunit	K02112	0.616314	0.700387
SGO_1543	1595192	1596073	CDS	-	atpG		ATP synthase F1%2C gamma subunit	K02115	0.576135	0.741239
SGO_1544	1596089	1597594	CDS	-	atpA		ATP synthase F1%2C alpha subunit	K02111	0.547264	0.755149
SGO_1545	1597609	1598145	CDS	-	atpH		ATP synthase F1%2C delta subunit	K02113	0.492673	0.817168
SGO_1546	1598145	1598639	CDS	-	atpF		ATP synthase F0%2C B subunit	K02109	0.404297	0.867874
SGO_1547	1598659	1599372	CDS	-	atpB		ATP synthase F0%2C A subunit	K02108	0.924199	0.475689
SGO_1548	1599408	1599608	CDS	-	atpE		ATP synthase F0 C subunit	K02110	0.62496	0.755833
SGO_1549	1599915	1600415	CDS	-			PAP2 family protein		2.1287	0.0369511	co-inf: up
SGO_1550	1600568	1602964	CDS	-	glgP-1		glycogen phosphorylase	K00688	1.06413	0.359414
SGO_1551	1603179	1604609	CDS	-	glgA		Glycogen synthase	K00703	1.60817	0.0938391
SGO_1552	1604606	1605802	CDS	-	glgD		glucose-1-phosphate adenylyltransferase%2C GlgD subunit	K00975	2.59996	0.00371762	co-inf: up
SGO_1553	1605735	1606877	CDS	-	glgC		glucose-1-phosphate adenylyltransferase	K00975	1.71551	0.0699755
SGO_1554	1607062	1608963	CDS	-	glgB		1%2C4-alpha-glucan branching enzyme	K00700	1.60767	0.0995563
SGO_1555	1609221	1610954	CDS	-	ptsI		phosphoenolpyruvate-protein phosphotransferase	K08483	0.988431	0.406981
SGO_1556	1610956	1611219	CDS	-			phosphocarrier protein HPr	K11189	0.693468	0.646793
SGO_1557	1611666	1611884	CDS	+			NrdH-redoxin	K06191	-0.0914641	0.967052
SGO_1558	1611969	1614128	CDS	+	nrdE		ribonucleoside-diphosphate reductase large chain	K00525	-0.502937	0.778697
SGO_1559	1614297	1615256	CDS	+			ribonucleoside-diphosphate reductase%2C beta subunit	K00526	-0.282724	0.906126
SGO_1560	1615354	1616022	CDS	-			CAAX amino terminal protease family	K07052	1.18363	0.361434
SGO_1561	1616027	1616560	CDS	-			putative zinc metallopeptidase		2.33596	0.0148399	co-inf: up
SGO_1562	1616579	1617319	CDS	-			membrane protein%2C putative		2.30013	0.0254304	co-inf: up
SGO_1563	1617439	1617558	CDS	-			hypothetical protein		0.967156	0.526401
SGO_1564	1617555	1617758	CDS	-			transcription regulator%2C probable -related protein	K07729	1.50788	0.217671
SGO_1565	1617770	1618090	pseudogene	-		conserved hypothetical protein%2C authentic point mutation%3B this gene contains a premature stop which is not the result of sequencing error			2.96937	0.0013037	co-inf: up
SGO_1566	1618239	1619381	CDS	-	argD		Acetylornithine aminotransferase (ACOAT)	K00818	-1.30586	0.160449
SGO_1567	1619384	1620121	CDS	-	argB		acetylglutamate kinase	K00930	-1.46786	NA
SGO_1568	1620133	1621326	CDS	-	argJ		arginine biosynthesis bifunctional protein ArgJ	K00620	-0.858306	NA
SGO_1569	1621344	1622366	CDS	-	argC		N-acetyl-gamma-glutamyl-phosphate reductase	K00145	1.86284	NA
SGO_1570	1622703	1625321	CDS	-	alaS		alanyl-tRNA synthetase	K01872	-1.87433	0.0117512	co-inf: down
SGO_1571	1625356	1625841	CDS	-			Protein of unknown function (DUF567) superfamily		-0.214194	NA
SGO_1572	1626070	1626999	CDS	-			proteinase maturation protein%2C putative	K07533	-0.135037	0.946201
SGO_1573	1627202	1627888	CDS	-			O-methyltransferase family protein		0.242621	0.921539
SGO_1574	1627890	1629692	CDS	-	pepF-1		oligoendopeptidase F	K08602	-0.0571128	0.967943
SGO_1575	1629852	1630805	CDS	-			competence protein CoiA	K06198	-0.943769	NA
SGO_1576	1630898	1632253	CDS	-	ptcC		PTS system%2C IIC component	K02761	1.16932	0.271067
SGO_1577	1632274	1632759	CDS	-			conserved hypothetical protein		0.864061	0.554676
SGO_1578	1632787	1633104	CDS	-			PTS system%2C Lactose/Cellobiose specific IIA subunit	K02759	-1.10806	0.292597
SGO_1579	1633121	1635109	CDS	-			transcription antiterminator BglG family	K03491	1.56771	0.0995563
SGO_1580	1635161	1635475	CDS	-			PTS system%2C Lactose/Cellobiose specific IIB subunit	K02760	1.43628	0.253689
SGO_1581	1635586	1635825	CDS	-			MtN3/saliva family protein	K15383	-1.33121	NA
SGO_1582	1635917	1637350	CDS	-			6-phospho-beta-glucosidase	K01223	0.54014	0.781132
SGO_1583	1637551	1637916	CDS	+			hypothetical protein		1.204	0.223039
SGO_1584	1637961	1639133	CDS	-			anion symport for sucrose%2C putative	K02532	-0.589532	NA
SGO_1585	1639233	1640615	CDS	-			D-Alanyl-D-Alanine carboxypeptidase	K01286	0.06964	0.967052
SGO_1586	1640755	1641462	CDS	-	nagB		glucosamine-6-phosphate isomerase	K02564	1.59771	0.121528
SGO_1587	1641770	1642798	CDS	+	queA		S-adenosylmethionine:tRNA ribosyltransferase-isomerase	K07568	-1.29894	0.166843
SGO_1588	1642810	1643280	CDS	+	arcR		arginine repressor	K03402	0.109719	NA
SGO_1589	1643315	1644649	CDS	-	arcT		putative transaminase/peptidase		0.528387	0.778697
SGO_1590	1644668	1646182	CDS	-	arcD		arginine-ornithine antiporter		1.17633	0.35116
SGO_1591	1646351	1647298	CDS	-	arcC		carbamate kinase	K00926	0.739283	0.666132
SGO_1592	1647474	1648490	CDS	-	arcB		ornithine carbamoyltransferase	K00611	0.566811	0.774175
SGO_1593	1648541	1649770	CDS	-	arcA		arginine deiminase	K01478	-0.186218	0.92872
SGO_1594	1650030	1650716	CDS	-			Crp/Fnr family protein		0.935935	0.554676
SGO_1595	1650793	1651290	CDS	-			integral membrane protein		0.140755	NA
SGO_1596	1651277	1651558	CDS	-			transcription regulator		0.513177	NA
SGO_1597	1651536	1652324	CDS	-			membrane protein%2C putative		1.20961	0.359414
SGO_1598	1652529	1653602	CDS	-			conserved hypothetical protein		0.355363	0.874186
SGO_1599	1653714	1654319	CDS	-	sodA		manganese-dependent superoxide dismutase	K04564	-0.253747	0.913953
SGO_1600	1654392	1655429	CDS	-			DNA polymerase III%2C delta chain	K02340	0.456835	NA
SGO_1601	1655520	1657760	CDS	-	celB		DNA internalization-related competence protein celB	K02238	0.522817	NA
SGO_1602	1657744	1658409	CDS	-	celA		competence protein CelA	K02237	-1.14077	NA
SGO_1603	1658506	1659033	CDS	-			conserved hypothetical protein		0.0241677	NA
SGO_1604	1659072	1659782	CDS	-			acyltransferase family protein	K00655	0.0535324	0.972517
SGO_1605	1659942	1662311	CDS	+			P-type ATPase%2C metal cation transport	K12952	-2.2742	0.00169572	co-inf: down
SGO_1606	1662380	1663162	CDS	+			DNA methyltransferase signature protein		-0.626734	NA
SGO_1607	1663152	1663418	CDS	+			GIY-YIG catalytic domain%2C putative	K07461	-0.608425	NA
SGO_1608	1663436	1664182	pseudogene	-		probable transcriptional regulator of carbohydrate utilization%2C authentic frameshift%3B this gene contains a frame shift which is not the result of sequencing error%3B identified by match to protein family HMM PF00455%3B match to protein family HMM PF08220%3B match to protein family HMM PF08279			0.557067	NA
SGO_1609	1664489	1666060	CDS	-			ATP-dependent RNA helicase%2C DEAD/DEAH box family	K05592	-0.345482	0.873348
SGO_1610	1666419	1666817	CDS	+			hypothetical protein		-0.223314	NA
SGO_1611	1666849	1668048	CDS	-	icd		Isocitrate dehydrogenase	K00031	0.662176	0.702412
SGO_1612	1668050	1669168	CDS	-	citZ		Citrate synthase	K01647	-2.07687	0.00759062	co-inf: down
SGO_1613	1669171	1671834	CDS	-	acnA		aconitate hydratase 1	K01681	-0.185213	0.92872
SGO_1614	1672050	1672958	CDS	-			magnesium and cobalt transporter CorA family		-0.00234746	0.998508
SGO_1615	1673188	1673934	CDS	-			CAAX amino terminal protease family		-1.44316	0.129697
SGO_1616	1673966	1674214	CDS	-			Methyltransferase		0.489348	NA
SGO_1617	1674529	1676073	CDS	-	prfC		peptide chain release factor 3	K02837	-0.140843	0.94358
SGO_1618	1676192	1676302	CDS	-			hypothetical protein		-0.344439	NA
SGO_1619	1676623	1679319	CDS	-			cation-transporting ATPase%2C E1-E2 family	K01537	-0.0308335	0.981884
SGO_1620	1679540	1679926	CDS	-			conserved hypothetical protein		-0.176101	NA
SGO_1621	1680031	1681332	CDS	+			HD domain protein	K06885	-0.467485	0.811358
SGO_1622	1681334	1682143	CDS	+			Cof family protein		0.0435085	NA
SGO_1623	1682128	1683357	CDS	+	murM		MurM	K05363	0.759672	0.617491
SGO_1624	1683372	1684607	CDS	+	murN		MurN protein	K12554	-0.854382	0.487016
SGO_1625	1684670	1685326	CDS	-			acetoin utilization putative/CBS domain protein	K04767	1.38135	0.217671
SGO_1626	1685950	1686660	CDS	-			branched-chain amino acid ABC transporter%2C ATP-binding protein	K01996	2.63545	0.00397897	co-inf: up
SGO_1627	1686660	1687424	CDS	-			branched-chain amino acid ABC transporter%2C ATP-binding protein	K01995	-0.645773	0.700567
SGO_1628	1687424	1688377	CDS	-	braE		branched-chain amino acid ABC transporter%2C permease protein	K01998	-0.485211	0.815927
SGO_1629	1688381	1689250	CDS	-	livH		branched-chain amino acid ABC transporter%2C permease protein	K01997	0.241152	NA
SGO_1630	1689409	1690575	CDS	-			branched-chain amino acid ABC transporter%2C amino acid-binding protein	K01999	-0.356882	0.869911
SGO_1631	1690665	1690934	CDS	-			conserved hypothetical protein		0.730536	NA
SGO_1632	1691012	1691602	CDS	-	clpP		ATP-dependent Clp protease%2C proteolytic subunit ClpP	K01358	0.323475	0.867874
SGO_1633	1691802	1692431	CDS	-	upp		uracil phosphoribosyltransferase	K00761	0.560434	0.768868
SGO_1634	1692529	1695189	CDS	-			magnesium-translocating P-type ATPase	K01531	0.693826	0.679311
SGO_1635	1695702	1696868	CDS	-			L-cysteine desulfhydrase	K14155	-0.352829	NA
SGO_1636	1696870	1697964	CDS	-			cystathionine gamma-synthase	K01739	-1.41238	NA
SGO_1637	1698116	1699747	CDS	-			polysaccharide transporter		0.481867	0.803083
SGO_1638	1699845	1701290	CDS	+	murE		UDP-N-acetylmuramoylalanyl-D-glutamate--2%2C6-diaminopimelate ligase	K05362	0.189199	0.92872
SGO_1639	1701541	1702194	CDS	-			conserved hypothetical protein		-0.600786	NA
SGO_1640	1702187	1702699	CDS	-			Protein of unknown function (DUF1105) superfamily		-0.488971	NA
SGO_1641	1703020	1704111	CDS	-			Bacterial protein of unknown function (DUF871)	K09963	-0.877972	NA
SGO_1642	1704302	1704811	CDS	-			conserved hypothetical protein	K10670	-0.563723	NA
SGO_1643	1704833	1706200	CDS	-			PTS system%2C cellobiose-specific IIC component%2C putative	K02761	-0.999008	0.449747
SGO_1644	1706230	1706550	CDS	-			PTS system%2C cellobiose-specific IIB component%2C putative	K02760	-0.139288	NA
SGO_1645	1706563	1706886	CDS	-			PTS cellobiose-specific enzyme IIA%2C putative	K02759	0.300478	NA
SGO_1646	1706976	1707548	CDS	-			membrane protein%2C putative		-0.393181	NA
SGO_1647	1707557	1709446	CDS	-			transcription antiterminator BglG family	K03491	-0.438617	NA
SGO_1648	1709713	1710648	CDS	-	ppx1		inorganic pyrophosphatase%2C manganese-dependent	K15986	0.202729	0.92872
SGO_1649	1710784	1711593	CDS	-	act		pyruvate formate-lyase-activating enzyme	K04069	0.868159	0.467693
SGO_1650	1711886	1713970	CDS	-			LPXTG cell wall surface protein%2C collagen binding domain		0.582892	0.774175
SGO_1651	1714343	1716682	CDS	-			LPXTG cell wall surface protein%2C nuclease/phosphatase domain	K07004	0.856912	0.539216
SGO_1652	1716882	1718507	CDS	-			intracellular glycosyl hydrolase	K01226	-0.818244	0.612985
SGO_1653	1718643	1720652	CDS	-			trehalose PTS enzyme II	K02817	0.55534	0.809962
SGO_1654	1720832	1721542	CDS	+			trehalose operon transcription repressor	K03486	-0.620928	NA
SGO_1655	1721909	1723249	CDS	-			CBS domain protein/possible hemolysin	K03699	0.591224	0.707782
SGO_1656	1723341	1724987	CDS	-			phosphoenolpyruvate carboxykinase	K01610	0.696499	0.664267
SGO_1657	1725087	1726211	CDS	-			membrane protein		-0.766866	0.61002
SGO_1658	1726268	1727080	CDS	+			ABC transporter ATP binding protein	K02013	0.114339	NA
SGO_1659	1727077	1728639	CDS	+			membrane protein%2C putative		0.619318	0.722461
SGO_1660	1729388	1729942	CDS	-			methyltransferase		-0.134485	0.94358
SGO_1661	1729936	1730874	CDS	-			radical SAM protein%2C TIGR01212 family	K07139	-2.71686	0.00260625	co-inf: down
SGO_1662	1730943	1731251	CDS	-			putative methylated-DNA methyltransferase	K07443	-0.996119	NA
SGO_1663	1731347	1731997	CDS	-			PAP2 family protein	K19302	1.15433	0.289471
SGO_1664	1731987	1732544	CDS	-			conserved hypothetical protein		-0.455155	0.820318
SGO_1665	1732882	1733388	CDS	-			rRNA methylase	K03216	1.91562	0.0995563
SGO_1666	1733570	1735099	CDS	+	trkA		potassium uptake protein%2C Trk family	K03499	-0.728795	0.625736
SGO_1667	1735104	1736546	CDS	+	trkH		potassium uptake protein%2C Trk family	K03498	-1.08827	0.292313
SGO_1668	1736919	1737173	CDS	-			conserved hypothetical protein TIGR00278	K08998	0.604201	NA
SGO_1669	1737170	1737898	CDS	-			ribosomal large subunit pseudouridine synthase B	K06178	-0.108247	0.951879
SGO_1670	1737934	1738500	CDS	-	scpB		segregation and condensation protein B	K06024	0.209016	0.92872
SGO_1671	1738503	1739204	CDS	-			Uncharacterised ACR%2C COG1354	K05896	0.599064	0.758152
SGO_1672	1739204	1739932	CDS	-			recombinase%2C site specific		-0.188453	0.92872
SGO_1673	1739929	1740390	CDS	-			CBS domain protein		0.475808	NA
SGO_1674	1740387	1740908	CDS	-			phosphodiesterase%2C MJ0936 family	K07095	0.727426	0.672325
SGO_1675	1740884	1741861	CDS	-			HAM1 protein-like protein	K02428	0.598074	0.741239
SGO_1676	1741858	1742652	CDS	-	murI		glutamate racemase	K01776	0.581224	0.765799
SGO_1677	1742724	1742972	CDS	-			conserved hypothetical protein	K09976	0.359758	NA
SGO_1678	1743027	1744277	CDS	-	lysA		diaminopimelate decarboxylase	K01586	0.211736	0.92872
SGO_1679	1744606	1745595	CDS	+			phosphotransferase system enzyme II	K02793	0.8437	0.510964
SGO_1680	1745714	1746517	CDS	+			phosphotransferase system enzyme II	K02795	1.19361	0.249495
SGO_1681	1746535	1747446	CDS	+			PTS system%2C mannose/fructose/sorbose family%2C IID component	K02796	0.800317	0.516969
SGO_1682	1747518	1747892	CDS	+			conserved hypothetical protein		-0.00419963	NA
SGO_1683	1748104	1749381	CDS	+	serS		seryl-tRNA synthetase	K01875	0.749346	0.668572
SGO_1684	1749863	1750927	CDS	-			acyl-CoA dehydrogenase family		-0.986465	NA
SGO_1685	1750946	1751494	CDS	-			putative peroxidase / antioxidase		-0.765667	NA
SGO_1686	1751739	1752395	CDS	-			hypothetical protein		-0.74681	NA
SGO_1687	1752569	1753339	CDS	-	accA		acetyl-CoA carboxylase%2C carboxyl transferase%2C alpha subunit	K01962	0.259663	0.910381
SGO_1688	1753336	1754199	CDS	-	accD		acetyl-CoA carboxylase%2C carboxyl transferase%2C beta subunit	K01963	-0.373281	0.864749
SGO_1689	1754267	1755646	CDS	-	accC		acetyl-CoA carboxylase%2C biotin carboxylase	K01961	0.503557	0.778697
SGO_1690	1755664	1756086	CDS	-	fabZ		beta-hydroxyacyl-(acyl-carrier-protein) dehydratase FabZ	K02372	0.648102	NA
SGO_1691	1756083	1756571	CDS	-	accB		acetyl-CoA carboxylase%2C biotin carboxyl carrier protein	K02160	0.573327	0.774175
SGO_1692	1756578	1757810	CDS	-			3-oxoacyl-[acyl-carrier-protein] synthase	K09458	0.0791259	0.965847
SGO_1693	1757900	1758634	CDS	-	fabG		3-oxoacyl-(acyl-carrier-protein) reductase	K00059	0.262694	0.913953
SGO_1694	1758644	1759564	CDS	-	fabD		malonyl CoA-acyl carrier protein transacylase	K00645	-0.0539257	0.970878
SGO_1695	1759557	1760531	CDS	-			enoyl-acyl carrier protein(ACP) reductase	K02371	-0.206409	0.92872
SGO_1696	1760239	1760835	CDS	+			hypothetical protein		-2.40276	NA
SGO_1697	1760821	1761045	CDS	-	ACP		Acyl carrier protein	K02078	-0.456301	0.817168
SGO_1698	1761101	1762075	CDS	-		(Beta-ketoacyl-ACP synthase III) (KAS III) (SpFabH)%3B identified by match to protein family HMM PF02797%3B match to protein family HMM PF08541%3B match to protein family HMM PF08545%3B match to protein family HMM TIGR00747	3-oxoacyl-[acyl-carrier-protein] synthase III	K00648	-2.12862	0.0115842	co-inf: down
SGO_1699	1762075	1762437	CDS	-			transcriptional regulator%2C MarR family		-0.227105	0.923294
SGO_1700	1762648	1763439	CDS	-			enoyl-CoA hydratase/isomerase family protein	K18474	1.95485	0.0383673	co-inf: up
SGO_1701	1763691	1765061	CDS	+			aspartate kinase	K00928	0.443895	0.863805
SGO_1702	1765136	1765209	tRNA	-			tRNA-Asn	K14220
SGO_1703	1765215	1765330	rRNA	-	rrfB		5S ribosomal RNA	K01985
SGO_1704	1765411	1768310	rRNA	-	rrlB		23S ribosomal RNA	K01980
SGO_1705	1768431	1768503	tRNA	-			tRNA-Ala	K14218
SGO_1706	1768595	1770104	rRNA	-	rrsB		16S ribosomal RNA	K01977
SGO_1707	1770396	1770878	CDS	-	ComR1		competence specific sigma factor ComR1	K12296	0.280063	NA
SGO_1708	1771080	1772003	CDS	-	amiF		Oligopeptide transport ATP-binding protein amiF	K10823	0.194456	0.92872
SGO_1709	1772014	1773081	CDS	-	amiE		Oligopeptide transport ATP-binding protein	K15583	0.48761	0.781132
SGO_1710	1773090	1774016	CDS	-	amiD		Oligopeptide transport system permease protein	K15582	0.315636	0.888714
SGO_1711	1774016	1775512	CDS	-	hppB		Oligopeptide transport system permease	K15581	0.107334	0.951879
SGO_1712	1775577	1777568	CDS	-	hppA		oligopeptide-binding lipoprotein	K15580	0.646382	0.68203
SGO_1713	1777848	1779830	CDS	-	hppG		oligopeptide-binding lipoprotein		0.0461798	0.973967
SGO_1714	1779733	1779852	CDS	+			hypothetical protein		-1.68386	NA
SGO_1715	1780081	1782039	CDS	-	hppH		oligopeptide-binding lipoprotein	K15580	-0.561246	0.75852
SGO_1716	1782256	1784217	CDS	-			oligopeptide binding protein		1.02378	0.402554
SGO_1717	1784507	1785745	CDS	+	pbp3		penicillin-binding protein 3	K07258	-0.242051	0.923294
SGO_1718	1785953	1787365	CDS	-	sufB-1		FeS assembly protein SufB	K09014	0.534682	0.761687
SGO_1719	1787383	1787820	CDS	-			SUF system FeS assembly protein%2C NifU family	K04488	0.251561	0.916491
SGO_1720	1787807	1789039	CDS	-			aminotransferase%2C class-V	K11717	0.299991	0.886131
SGO_1721	1789079	1790341	CDS	-	sufD		FeS assembly protein SufD	K09015	0.382255	0.854642
SGO_1722	1790383	1791153	CDS	-	sufC		FeS assembly ATPase SufC	K09013	0.241292	0.920891
SGO_1723	1791240	1792400	CDS	-			RgpG	K02851	-0.151584	0.938468
SGO_1724	1792400	1793128	CDS	-	mecA		Adapter protein mec	K16511	0.680587	0.683066
SGO_1725	1793250	1794098	CDS	-	bacA		bacitracin resistance protein	K06153	0.442297	0.854642
SGO_1726	1794187	1796106	CDS	-			conserved hypothetical protein		-1.07343	0.306019
SGO_1727	1796391	1797956	CDS	+			amino acid ABC transporter%2C amino acid-binding/permease protein	K17073	-0.334722	0.889909
SGO_1728	1797953	1798693	CDS	+	glnQ		glutamine ABC transporter ATP-binding protein	K17076	-0.25697	0.923294
SGO_1729	1798975	1799193	CDS	-			conserved hypothetical protein		-0.117491	0.951879
SGO_1730	1799309	1800196	CDS	-			SPFH domain/Band 7 family		0.235137	0.921539
SGO_1731	1800542	1801141	CDS	-			DNA-binding response regulator		-0.599738	NA
SGO_1732	1801138	1802238	CDS	-			histidine kinase	K07778	0.453862	NA
SGO_1733	1802243	1802977	CDS	-			membrane protein%2C putative	K01992	-0.272646	NA
SGO_1734	1802988	1803863	CDS	-			ABC transporter%2C ATP-binding protein SP2003	K01990	-0.91481	NA
SGO_1735	1804106	1805770	CDS	-			conserved domain protein	K07030	0.337575	0.867874
SGO_1736	1805773	1806138	CDS	-			alkaline shock protein		0.335789	0.875658
SGO_1737	1806313	1806501	CDS	-	rpmB		ribosomal protein L28	K02902	0.0666777	0.96756
SGO_1738	1806628	1807296	CDS	-			conserved hypothetical protein		0.0577598	0.971085
SGO_1739	1807302	1807748	CDS	-			LytTr DNA-binding domain family		-0.641085	NA
SGO_1740	1808021	1808284	CDS	+			integral membrane protein		-0.532643	NA
SGO_1741	1808335	1808407	tRNA	-			tRNA-Thr	K14234
SGO_1742	1808514	1809299	CDS	-			Protein of unknown function (DUF990) superfamily	K01992	-0.124923	NA
SGO_1743	1809301	1810119	CDS	-			membrane protein	K01992	-0.755385	NA
SGO_1744	1810121	1811113	CDS	-			ABC transporter%2C ATP-binding protein SP0636		-0.624769	NA
SGO_1745	1811399	1812280	CDS	-	fba		fructose-1%2C6-bisphosphate aldolase%2C class II	K01624	0.486504	0.778697
SGO_1746	1812487	1812575	tRNA	-			tRNA-Leu	K14228
SGO_1747	1812720	1813130	CDS	-			conserved hypothetical protein		0.263262	NA
SGO_1748	1813200	1814813	CDS	-	pyrG		CTP synthase	K01937	-1.51015	0.0779526
SGO_1749	1815253	1816197	CDS	-	manA		mannose-6-phosphate isomerase%2C class I	K01809	0.406706	NA
SGO_1750	1816361	1818118	CDS	-			ABC-type multidrug/protein/lipid transport system%2C ATPase component	K06147	-0.510351	0.790681
SGO_1751	1818108	1819874	CDS	-			ABC-type multidrug/protein/lipid transport system%2C ATPase component	K06147	-0.0784857	0.967052
SGO_1752	1819867	1820325	CDS	-			transcription regulator%2C MarR family		0.303828	NA
SGO_1753	1820597	1821166	CDS	-			hypothetical protein		-0.0842792	NA
SGO_1754	1821176	1821586	CDS	-			formylmethionine deformylase	K01462	-0.00765434	NA
SGO_1755	1821635	1822534	CDS	-	scrK		fructokinase	K00847	0.611567	0.737364
SGO_1756	1822775	1823299	CDS	-			hypothetical protein		-0.267516	0.915229
SGO_1757	1823564	1825375	CDS	-	glmS		glucosamine--fructose-6-phosphate aminotransferase	K00820	-0.195164	0.92872
SGO_1758	1825700	1826623	CDS	-			putative transcriptional regulator		-0.897106	NA
SGO_1759	1826727	1828112	CDS	-			6-phospho-beta-glucosidase	K01223	0.588674	0.75041
SGO_1760	1828246	1829529	CDS	-			DNA-binding response regulator	K07720	0.950501	0.407631
SGO_1761	1829539	1831131	CDS	-			histidine kinase		1.69729	0.0699755
SGO_1762	1831170	1831784	CDS	-			Protein of unknown function%2C DUF624 family		0.915966	NA
SGO_1763	1831937	1833397	CDS	-			ABC transporter%2C substrate-binding protein SP0092	K17318	-1.07909	0.407631
SGO_1764	1833509	1834444	CDS	-			ABC transporter%2C permease protein SP0091	K17320	1.56455	0.125857
SGO_1765	1834458	1835393	CDS	-			ABC transporter sugar binding protein	K17319	-0.173101	0.938468
SGO_1766	1835562	1837445	CDS	-			Glycosyl hydrolase family 20%2C catalytic domain family		0.177914	0.93193
SGO_1767	1837430	1838308	CDS	-			ROK family protein		0.533534	0.778697
SGO_1768	1838376	1841009	CDS	-			glycosyl hydrolase%2C family 38	K01191	1.13601	0.289471
SGO_1769	1841033	1842322	CDS	-			Protein of unknown function (DUF1237) superfamily	K09704	-2.00502	0.0094358	co-inf: down
SGO_1770	1842492	1844585	CDS	+			glycosyl hydrolase		-1.55198	0.0577294
SGO_1771	1844620	1846320	CDS	-			conserved hypothetical protein	K01206	0.671738	0.679311
SGO_1772	1846494	1847183	CDS	-			integral membrane protein		1.27183	0.353784
SGO_1773	1847456	1848057	pseudogene	-		conserved hypothetical protein authentic frameshift%3B this gene contains a frame shift which is not the result of sequencing error			-0.960781	NA
SGO_1774	1848467	1849504	CDS	-			alcohol dehydrogenase%2C zinc-containing	K00001	0.59107	0.757243
SGO_1775	1849787	1850419	CDS	-			conserved hypothetical protein		0.122134	NA
SGO_1776	1850416	1851030	CDS	-			hypothetical protein		-0.507185	NA
SGO_1777	1851027	1851659	CDS	-			hypothetical protein		-0.577747	0.774175
SGO_1778	1851656	1852288	CDS	-			conserved hypothetical protein		-0.198416	NA
SGO_1779	1852285	1852893	CDS	-			conserved hypothetical protein		-0.133823	NA
SGO_1780	1852890	1853501	CDS	-			hypothetical protein		0.563414	NA
SGO_1781	1853516	1855012	CDS	-			conserved domain protein		-0.270304	0.913953
SGO_1782	1855114	1855473	CDS	-			cingulin%2C putative		-0.564589	NA
SGO_1783	1855475	1855747	CDS	-			hypothetical protein		-0.791738	NA
SGO_1784	1855920	1858421	CDS	-	leuS		leucyl-tRNA synthetase	K01869	-0.572601	0.777152
SGO_1785	1858586	1859149	CDS	+			nickel-cobalt-cadmium resistance protein%3B NccN		-3.47525	1.19556e-05	co-inf: down
SGO_1786	1859217	1860311	CDS	-	gldA		glycerol dehydrogenase NAD+ dependent	K00005	-0.787139	0.601383
SGO_1787	1860357	1861025	CDS	-			transaldolase		0.156481	0.94358
SGO_1788	1861040	1863481	CDS	-			pyruvate formate-lyase	K00656	0.830192	0.543604
SGO_1789	1863644	1864945	CDS	-			PTS system%2C lactose/cellobiose family IIC component	K02761	-0.624666	NA
SGO_1790	1864948	1865277	CDS	-			PTS system%2C Lactose/Cellobiose specific IIB subunit	K02760	0.266624	NA
SGO_1791	1865295	1865618	CDS	-			PTS system%2C Lactose/Cellobiose specific IIA subunit	K02759	-0.398655	NA
SGO_1792	1865842	1866807	CDS	-			transcription regulator		0.500668	0.822054
SGO_1793	1866825	1867574	CDS	-			transcription regulator%2C DeoR family		0.0412624	0.980164
SGO_1794	1867693	1868469	CDS	+	pflC		formate acetyltransferase activating enzyme	K04069	-0.621024	0.742849
SGO_1795	1868776	1869474	CDS	+			potassium channel family protein	K10716	-0.655273	NA
SGO_1796	1869549	1870427	CDS	-			ABC transporter-like protein CylB	K11051	-0.498897	NA
SGO_1797	1870420	1871349	CDS	-	drra		ABC transporter-like protein CylA	K11050	-0.246064	NA
SGO_1798	1871493	1872410	CDS	-			transcriptional regulator%2C Cro/CI family		0.89793	0.495669
SGO_1799	1872559	1874451	CDS	-			endopeptidase O	K07386	0.354287	0.867874
SGO_1800	1874599	1875318	CDS	+	troB		manganese ABC transporter%2C ATP-binding protein SP1648	K10830	-0.0364999	0.980164
SGO_1801	1875320	1876156	CDS	+	scaA		ABC transporter membrane-spanning permease - manganese transport	K19972	0.104932	0.954339
SGO_1802	1876183	1877115	CDS	+			Metal ABC transporter substrate-binding lipoprotein precursor	K19971	0.128821	0.947368
SGO_1803	1877267	1877758	CDS	+	tpx		thioredoxin peroxidase	K11065	0.0207901	0.990009
SGO_1804	1877960	1879225	CDS	-	hutI		imidazolonepropionase	K01468	0.744636	0.610438
SGO_1805	1879430	1881460	CDS	+	hutU		urocanate hydratase	K01712	1.53895	0.100487
SGO_1806	1881576	1882475	CDS	+	ftcD		glutamate formiminotransferase	K00603	-2.2584	0.00169572	co-inf: down
SGO_1807	1882490	1883116	CDS	+			serine cycle enzyme%2C putative	K01746	1.13185	0.396192
SGO_1808	1883183	1884856	CDS	+	fhs-2		formate--tetrahydrofolate ligase	K01938	0.873972	0.525333
SGO_1809	1884869	1885468	CDS	+			conserved hypothetical protein		0.430633	0.864749
SGO_1810	1885556	1886890	CDS	+			cationic amino acid transporter - possibly histidine permease		0.454587	0.809962
SGO_1811	1886907	1888448	CDS	+	hutH		histidine ammonia-lyase	K01745	-0.0594346	0.96756
SGO_1812	1888608	1888745	CDS	-			hypothetical protein		0.0577123	NA
SGO_1813	1889355	1890344	CDS	+	hutG		formimidoylglutamase	K01479	-0.916862	0.46903
SGO_1814	1890409	1893450	CDS	-			putative regulatory protein		-0.347813	0.866365
SGO_1815	1893685	1894749	CDS	-			conserved hypothetical protein		0.250913	NA
SGO_1816	1894941	1895588	CDS	+	scaR		ScaR Manganese-dependent regulator of scaCBA	K03709	-0.148752	0.942777
SGO_1817	1895679	1896140	CDS	+			transcription regulator%2C MarR-family		-0.773673	NA
SGO_1818	1896133	1896558	CDS	+			conserved hypothetical protein		-0.73882	NA
SGO_1819	1896679	1897296	CDS	-			CAAX amino terminal protease family		0.197689	0.92872
SGO_1820	1897493	1898290	CDS	+			conserved hypothetical protein		-0.321761	NA
SGO_1821	1898373	1898828	CDS	-	dtd		D-tyrosyl-tRNA(Tyr) deacylase	K07560	0.405934	0.860854
SGO_1822	1898897	1901113	CDS	-	relA		GTP diphosphokinase	K00951	1.56942	0.0953891
SGO_1823	1901256	1901999	CDS	-			conserved hypothetical protein TIGR00046	K09761	0.00345496	0.998508
SGO_1824	1902000	1902956	CDS	-	prmA		ribosomal protein L11 methyltransferase	K02687	0.999732	0.453184
SGO_1825	1903096	1903566	CDS	-			acetyltransferase%2C GNAT family		-2.68032	0.000356531	co-inf: down
SGO_1826	1903563	1904018	CDS	-	mutT		MutT/nudix family protein	K03574	0.0422161	NA
SGO_1827	1904028	1904498	CDS	-			conserved hypothetical protein		1.17646	NA
SGO_1828	1904586	1905854	CDS	+			ATPase%2C AAA family	K07478	-2.08453	0.00410324	co-inf: down
SGO_1829	1906120	1906192	tRNA	+			tRNA-Lys	K14229
SGO_1830	1906323	1907804	CDS	-	Mga		Mga-like regulatory protein		-1.11634	NA
SGO_1831	1908101	1908340	CDS	+			integral membrane protein		0.350161	NA
SGO_1832	1908396	1908977	CDS	+			conserved hypothetical protein		-0.364312	NA
SGO_1833	1908989	1909159	CDS	+			lipoprotein%2C putative		0.0723536	NA
SGO_1834	1909177	1909767	CDS	+			conserved hypothetical protein		-0.642467	NA
SGO_1835	1909851	1910054	CDS	+			conserved hypothetical protein		0.200057	NA
SGO_1836	1910163	1910312	pseudogene	-		conserved hypothetical protein%2C authentic frameshift%3B this gene contains a frame shift which is not the result of sequencing error			-0.0018474	NA
SGO_1837	1910329	1911262	pseudogene	-		putative membrane protein%3B identified by similarity to PIR:G95146%3B match to protein family HMM PF04087			-0.0353223	NA
SGO_1838	1911979	1913589	CDS	+			ABC transporter domain protein	K06147	-0.110037	NA
SGO_1839	1913652	1914107	CDS	-			conserved hypothetical protein		-1.58701	NA
SGO_1840	1914123	1914257	CDS	-			hypothetical protein		-0.0708682	NA
SGO_1841	1914487	1914717	CDS	-			integral membrane protein		0.196137	0.92872
SGO_1842	1914721	1914990	CDS	-			hypothetical protein		0.17799	NA
SGO_1843	1914971	1916212	CDS	-	pepS		aminopeptidase PepS	K19689	-0.621354	0.699611
SGO_1844	1916430	1919282	CDS	-			cbxX/cfqX family protein		0.185934	0.92872
SGO_1845	1919456	1919605	CDS	-			conserved hypothetical protein		0.767351	0.679311
SGO_1846	1919624	1919770	CDS	-			conserved hypothetical protein		0.762146	NA
SGO_1847	1919757	1924145	CDS	-	polC		DNA polymerase III%2C alpha subunit%2C Gram-positive type	K03763	1.21897	0.176552
SGO_1848	1924312	1924854	CDS	+			lipoprotein%2C putative		-0.0168174	NA
SGO_1849	1924967	1925434	CDS	+			hypothetical protein		0.306383	NA
SGO_1850	1925538	1925918	CDS	-			conserved hypothetical protein		-0.588737	NA
SGO_1851	1926009	1927859	CDS	-	proS		prolyl-tRNA synthetase	K01881	-0.0608763	0.96756
SGO_1852	1927935	1929188	CDS	-			membrane-associated zinc metalloprotease%2C putative	K11749	0.935314	0.463797
SGO_1853	1929348	1930151	CDS	-	cdsA		phosphatidate cytidylyltransferase	K00981	0.160913	0.936494
SGO_1854	1930160	1930909	CDS	-	uppS		undecaprenyl diphosphate synthase	K00806	-0.00492591	0.998508
SGO_1855	1931170	1931502	CDS	-			preprotein translocase%2C YajC subunit	K03210	-0.602075	0.704739
SGO_1856	1931674	1933788	CDS	-			ATP-dependent proteinase ATP-binding chain	K04086	-1.42172	0.0891072
SGO_1857	1934039	1935949	CDS	-			PTS system%2C IIABC components	K02808	-0.531098	0.772107
SGO_1858	1936149	1937603	CDS	+			beta-fructofuranosidase/sucrose 6 phoshate hydrolase	K01193	0.354191	0.868548
SGO_1859	1937584	1938549	CDS	+			sucrose regulon regulatory protein	K03484	0.574986	0.774175
SGO_1860	1938625	1939482	CDS	-			5'-nucleotidase%2C lipoprotein e(P4) family		0.395273	NA
SGO_1861	1939700	1940113	CDS	-	nusB		transcription antitermination factor NusB	K03625	0.488908	0.778697
SGO_1862	1940118	1940507	CDS	-			alkaline shock protein		0.635362	0.702412
SGO_1863	1940527	1941087	CDS	-	efp		Elongation factor P (EF-P)	K02356	0.11406	0.951279
SGO_1864	1941149	1942210	CDS	-			X-Pro aminopeptidase	K01262	-0.648544	0.682179
SGO_1865	1942362	1945193	CDS	-	uvrA		excinuclease ABC%2C A subunit	K03701	-1.05899	0.300018
SGO_1866	1945322	1946266	CDS	+	corA		magnesium and cobalt transporter	K03284	-0.647456	NA
SGO_1867	1946285	1946959	CDS	+			conserved hypothetical protein		-0.785953	NA
SGO_1868	1946996	1947505	CDS	-			acetyltransferase%2C GNAT family		1.22937	NA
SGO_1869	1947704	1948723	CDS	-			hypothetical protein		1.00552	NA
SGO_1870	1948724	1950436	CDS	-			hypothetical protein		-0.245441	NA
SGO_1871	1950514	1951512	CDS	+			lipoprotein%2C putative		-0.106697	NA
SGO_1872	1951484	1952299	CDS	+			hypothetical protein		-1.92121	0.027784	co-inf: down
SGO_1873	1952302	1952769	CDS	+			hypothetical protein		-0.106002	NA
SGO_1874	1953073	1953282	CDS	-			hypothetical protein		-0.115662	NA
SGO_1875	1953188	1953289	CDS	-			hypothetical protein		NA	NA
SGO_1876	1953282	1954826	CDS	-			uncharacterized membrane protein%2C putative	K01992	-1.64324	NA
SGO_1877	1954819	1955532	CDS	-			ABC transporter ATP-binding protein	K01990	-1.22744	NA
SGO_1878	1955673	1956287	CDS	-			transcriptional regulator%2C TetR family domain protein		-3.00004	0.000356531	co-inf: down
SGO_1879	1956381	1956620	CDS	-	rpsR		ribosomal protein S18	K02963	-0.44447	0.804752
SGO_1880	1956659	1957150	CDS	-	ssb-1		single-strand binding protein	K03111	-0.0545975	0.970878
SGO_1881	1957167	1957457	CDS	-	rpsF		ribosomal protein S6	K02990	-0.655641	0.698055
SGO_1882	1957670	1958233	CDS	+	folE		GTP cyclohydrolase I	K01495	-0.332549	0.895218
SGO_1883	1958281	1959102	CDS	+			membrane protein%2C putative		-0.400039	0.865843
SGO_1884	1959196	1959954	CDS	-			conserved hypothetical protein	K09765	-0.0495712	0.971587
SGO_1885	1960078	1961700	CDS	-	groL		60 kDa chaperonin/groEL protein	K04077	0.0925105	0.957834
SGO_1886	1961723	1962004	CDS	-	groES		chaperonin%2C 10 kDa	K04078	-1.91538	0.0162382	co-inf: down
SGO_1887	1962164	1962967	CDS	-			ABC transporter%2C ATP-binding protein		0.689762	0.660028
SGO_1888	1962967	1964940	CDS	-			ABC transporter%2C permease protein	K01989	0.132986	0.946375
SGO_1889	1965344	1965634	CDS	-			conserved hypothetical protein		0.586885	0.765799
SGO_1890	1965646	1966476	CDS	-			PTS system%2C fructose(mannose)-specific IID	K02771	-0.0373811	0.980164
SGO_1891	1966478	1967329	CDS	-			PTS system%2C IIC component	K02795	-0.0370537	0.980164
SGO_1892	1967360	1967854	CDS	-			PTS system%2C fructose(mannose)-specific IIB	K02794	0.387324	NA
SGO_1893	1967875	1968312	CDS	-			PTS system%2C fructose(mannose)-specific IIA component	K02744	0.515739	NA
SGO_1894	1968529	1969812	CDS	-			sugar-binding cell envelope protein	K02027	-1.04478	0.354562
SGO_1895	1969809	1970492	CDS	-			response regulator		-0.860413	NA
SGO_1896	1970485	1971798	CDS	-			Sensory transduction histidine kinase		0.186914	0.92872
SGO_1897	1971798	1972751	CDS	-	rbsB		ribose ABC transporter (ribose-binding component) CAC1453	K10439	0.0406609	NA
SGO_1898	1973033	1974100	CDS	-			glutamyl aminopeptidase	K01261	0.293471	0.893645
SGO_1899	1974280	1974567	CDS	+			conserved hypothetical protein		0.144246	NA
SGO_1900	1974564	1974881	CDS	+			thioredoxin family protein		0.387793	NA
SGO_1901	1974898	1975524	CDS	+			tRNA binding domain	K06878	0.460407	0.809962
SGO_1902	1975587	1975982	CDS	+	ssb		single-stranded DNA-binding protein	K03111	1.01936	NA
SGO_1903	1976155	1977645	CDS	+			ATP-dependent Zn protease		-1.76224	0.0779526
SGO_1904	1977699	1978133	CDS	-			probable membrane protein%2C putative		-0.250218	NA
SGO_1905	1978143	1978307	CDS	-			hypothetical protein		-0.283999	NA
SGO_1906	1978304	1978507	CDS	-			HTH DNA-binding protein	K07729	-0.233944	NA
SGO_1907	1978804	1979841	CDS	-			sensor protein	K20487	-0.0167505	0.992556
SGO_1908	1979808	1980506	CDS	-			DNA response regulator	K20488	-0.298397	NA
SGO_1909	1980519	1981241	CDS	-			membrane protein%2C putative		-1.56922	NA
SGO_1910	1981241	1982029	CDS	-			membrane protein%2C putative		-2.62222	NA
SGO_1911	1982031	1982738	CDS	-			ABC-type transporter%2C ATPase component	K01990	-0.630789	NA
SGO_1912	1982837	1983649	CDS	-			Bifunctional folate synthesis protein	K13940	0.216594	NA
SGO_1913	1983630	1984964	CDS	-			dihydrofolate synthetase	K11754	0.120167	NA
SGO_1914	1984966	1985931	CDS	-	folP		dihydropteroate synthase	K00796	1.22969	NA
SGO_1915	1986009	1986674	CDS	-			abortive infection protein	K07052	0.172062	NA
SGO_1916	1986722	1987912	CDS	-	ackA		acetate kinase	K00925	0.448816	0.803083
SGO_1917	1987962	1988915	CDS	-			conserved hypothetical protein	K00571	-1.90697	0.0191753	co-inf: down
SGO_1918	1988946	1989374	CDS	-			conserved hypothetical protein		1.51343	NA
SGO_1919	1989358	1989795	CDS	-			ComYD-like protein	K02248	-0.522123	NA
SGO_1920	1989779	1990072	CDS	-			conserved hypothetical protein		1.19451	NA
SGO_1921	1990044	1990472	CDS	-	comYD		ComYD	K02246	0.708116	NA
SGO_1922	1990432	1990749	CDS	-	comYC		ComYC competence protein	K02245	-1.95818	0.0368286	co-inf: down
SGO_1923	1990746	1991780	CDS	-	comYB		competence protein	K02244	1.28107	NA
SGO_1924	1991692	1992651	CDS	-	comYA		competence protein comYA	K02243	0.455232	NA
SGO_1925	1992753	1993121	CDS	-			putative DNA binding protein		-0.612507	0.772107
SGO_1926	1993372	1997019	CDS	-	rpoC		DNA-directed RNA polymerase%2C beta chain	K03046	-0.668598	0.774175
SGO_1927	1997060	2000626	CDS	-	rpoB		DNA-directed RNA polymerase%2C beta subunit	K03043	1.21807	0.243655
SGO_1928	2001049	2003598	CDS	-	pbp1b		penicillin-binding protein 1B	K03693	-0.24183	0.913953
SGO_1929	2003776	2005032	CDS	+	tyrS		tyrosyl-tRNA synthetase	K01866	0.340753	0.869911
SGO_1930	2005120	2005968	CDS	+	rrmA		Ribosomal RNA large subunit methyltransferase A	K00563	-0.143372	NA
SGO_1931	2005994	2006539	CDS	-			lipoprotein%2C putative		0.295429	0.908032
SGO_1932	2006636	2007247	CDS	-			conserved hypothetical protein		0.26488	0.913953
SGO_1933	2007384	2007593	CDS	-			copper transport protein CopZ-related protein		-0.422424	NA
SGO_1934	2007614	2009857	CDS	-			copper-translocating P-type ATPase	K17686	-0.156713	0.945472
SGO_1935	2009868	2010299	CDS	-			negative transcriptional regulator%2C CopY		-0.319258	NA
SGO_1936	2010448	2011950	CDS	-	adcA		metal-binding (Mn) permease precursor%2C lipoprotein	K09815	-0.137707	0.946375
SGO_1937	2011960	2012766	CDS	-	adcB		ABC transporter permease%2C Mn	K09816	0.150602	0.94358
SGO_1938	2012759	2013469	CDS	-	adcC		ATP-binding protein%2C Mn	K09817	0.209515	0.92872
SGO_1939	2013466	2013909	CDS	-	adcR		repressor protein adcR		0.210194	0.92872
SGO_1940	2014527	2015669	CDS	+			transport protein		-0.141015	NA
SGO_1941	2016036	2016119	tRNA	-			tRNA-Leu	K14228
SGO_1942	2016130	2016201	tRNA	-			tRNA-Gln	K14223
SGO_1943	2016215	2016287	tRNA	-			tRNA-His	K14226
SGO_1944	2016300	2016370	tRNA	-			tRNA-Trp	K14235
SGO_1945	2016380	2016460	tRNA	-			tRNA-Tyr	K14236
SGO_1946	2016479	2016551	tRNA	-			tRNA-Phe	K14231
SGO_1947	2016555	2016628	tRNA	-			tRNA-Met	K14230
SGO_1948	2016648	2016737	tRNA	-			tRNA-Ser	K14233
SGO_1949	2016749	2016820	tRNA	-			tRNA-Glu	K14224
SGO_1950	2016835	2016908	tRNA	-			tRNA-Ile	K14227
SGO_1951	2016944	2017014	tRNA	-			tRNA-Gly	K14225
SGO_1952	2017022	2017094	tRNA	-			tRNA-Val	K14237
SGO_1953	2017225	2017340	rRNA	-	rrfC		5S ribosomal RNA	K01985
SGO_1954	2017421	2020320	rRNA	-	rrlC		23S ribosomal RNA	K01980
SGO_1955	2020441	2020513	tRNA	-			tRNA-Ala	K14218
SGO_1956	2020605	2022114	rRNA	-	rrsC		16S ribosomal RNA	K01977
SGO_1957	2022329	2023609	CDS	-			conserved hypothetical protein		-0.0450054	NA
SGO_1958	2023988	2024374	CDS	-	rplQ		ribosomal protein L17	K02879	0.0755009	0.967052
SGO_1959	2024386	2025324	CDS	-	rpoA		DNA-directed RNA polymerase%2C alpha subunit	K03040	0.253642	0.913953
SGO_1960	2025370	2025753	CDS	-	rpsK		ribosomal protein S11	K02948	-0.130297	0.946375
SGO_1961	2025773	2026138	CDS	-	rpsM		ribosomal protein S13p/S18e	K02952	-0.49047	0.778697
SGO_1962	2026155	2026271	CDS	-	rpmJ		ribosomal protein L36	K02919	0.185601	NA
SGO_1963	2026296	2026568	CDS	-	infA		translation initiation factor IF-1	K02518	-0.421881	0.842439
SGO_1964	2026632	2027270	CDS	-	adk		Adenylate kinase (ATP-AMP transphosphorylase)	K00939	-0.93753	NA
SGO_1965	2027366	2028676	CDS	-			Preprotein translocase secY subunit	K03076	0.588532	0.723955
SGO_1966	2028689	2029129	CDS	-	rplO		ribosomal protein L15	K02876	-0.197025	0.92872
SGO_1967	2029285	2029509	CDS	-			50S ribosomal protein L30 -related protein	K02907	0.224305	0.923294
SGO_1968	2029481	2029975	CDS	-	rpsE		ribosomal protein S5	K02988	0.322433	0.869911
SGO_1969	2029994	2030350	CDS	-	rplR		ribosomal protein L18	K02881	0.885365	0.432257
SGO_1970	2030433	2030969	CDS	-	BL10		50S ribosomal protein L6	K02933	0.0078819	0.998508
SGO_1971	2031158	2031556	CDS	-	rpsH		ribosomal protein S8	K02994	-0.271392	0.906126
SGO_1972	2031841	2032026	CDS	-	rpsN		ribosomal protein S14p/S29e	K02954	0.306947	0.893645
SGO_1973	2032044	2032586	CDS	-	BL6		50S ribosomal protein L5	K02931	-1.55096	0.0649041
SGO_1974	2032610	2032915	CDS	-	rplX		ribosomal protein L24	K02895	0.285384	0.906126
SGO_1975	2032990	2033358	CDS	-	rplN		ribosomal protein L14	K02874	0.359402	0.864749
SGO_1976	2033384	2033644	CDS	-	BS16		30S ribosomal protein	K02961	0.0524073	0.970878
SGO_1977	2033668	2033874	CDS	-	rpmC		ribosomal protein L29	K02904	0.309425	0.892356
SGO_1978	2033884	2034297	CDS	-	rplP		ribosomal protein L16	K02878	-0.230971	0.921539
SGO_1979	2034301	2034954	CDS	-	rpsC		ribosomal protein S3	K02982	-0.173988	0.92872
SGO_1980	2034967	2035311	CDS	-	rplV		ribosomal protein L22	K02890	0.0669628	0.96756
SGO_1981	2035323	2035604	CDS	-	rpsS		ribosomal protein S19	K02965	-0.360215	0.869258
SGO_1982	2035691	2036524	CDS	-	rplB		ribosomal protein L2	K02886	0.449804	0.803083
SGO_1983	2036542	2036838	CDS	-	rplW		ribosomal protein L23	K02892	0.395955	NA
SGO_1984	2036838	2037461	CDS	-	rplD		ribosomal protein L4/L1 family	K02926	0.35195	0.867874
SGO_1985	2037486	2038112	CDS	-	rplC		ribosomal protein L3	K02906	0.307374	0.889909
SGO_1986	2038196	2038504	CDS	-	rpsJ		ribosomal protein S10	K02946	-0.0306428	0.981884
SGO_1987	2038703	2038864	CDS	+			hypothetical protein		-0.450801	NA
SGO_1988	2038914	2039570	CDS	-			hydrolase%2C haloacid dehalogenase-like family	K01091	-0.0084559	NA
SGO_1989	2039627	2040919	CDS	-	purA		adenylosuccinate synthetase	K01939	0.0254033	0.985526
SGO_1990	2041216	2043471	CDS	+			glutamate--cysteine ligase%2C putative/amino acid ligase%2C putative	K01919	-0.91101	0.472266
SGO_1991	2043661	2044533	CDS	+	hslO		33 kDa chaperonin /Heat shock protein 33-like protein	K04083	-1.75787	0.0698581
SGO_1992	2044420	2044692	CDS	-			hypothetical protein	K03605	-1.82327	NA
SGO_1993	2044544	2045497	CDS	+			possible transcriptional regulator		-0.0695072	0.96756
SGO_1994	2045537	2046211	CDS	-			lipoprotein%2C putative		0.14916	NA
SGO_1995	2046448	2047236	CDS	-			MutT/nudix family protein	K01515	-0.528036	0.778697
SGO_1996	2047280	2048095	CDS	-			nicotinamide mononucleotide transporter PnuC subfamily%2C putative	K03811	-0.602409	0.742849
SGO_1997	2048117	2049175	CDS	-	nadR		transcription regulator		0.56635	0.80169
SGO_1998	2049395	2051824	CDS	-	clpB		ATP-dependent Clp proteinase%2C ATP-binding chain	K03696	0.266793	0.906126
[truncated: 154 more rows]
